# Supplementary material for: Integrative analysis of DNA methylation and gene expression reveals key molecular signatures in acute myocardial infarction
Source: Clin Epigenetics. 2022 Mar 27;14:46. doi: 10.1186/s13148-022-01267-x (PMC8958792; doi:10.1186/s13148-022-01267-x)
Supplement: Supplementary file 2 — Additional file 2. Differential methylation positions. [file 13148_2022_1267_MOESM2_ESM.xlsx]

## Sheet: 10-min
chr	start	end	edgeR.logFC	edgeR.p.value	annotation	geneChr	geneStart	geneEnd	geneId	transcriptId	SYMBOL
chr1	3769201	3769500	-3.66573	0.000784967	Distal Intergenic	1	3783876	3783933	ENSMUSG00000088333	ENSMUST00000157708	NA
chr1	4059301	4059600	2.60076	0.00936033	Distal Intergenic	1	3783876	3783933	ENSMUSG00000088333	ENSMUST00000157708	NA
chr1	4085401	4085700	-1.04567	0.00684936	Distal Intergenic	1	4343507	4360314	ENSMUSG00000025900	ENSMUST00000027032	Rp1
chr1	4451701	4452000	-3.52781	0.00570449	Distal Intergenic	1	4491713	4496363	ENSMUSG00000025902	ENSMUST00000116652	Sox17
chr1	5245801	5246100	-5.16647	0.00412562	Distal Intergenic	1	5083173	5162549	ENSMUSG00000033793	ENSMUST00000044369	Atp6v1h
chr1	5846401	5846700	2.16878	0.00282404	Distal Intergenic	1	5913707	5917398	ENSMUSG00000033774	ENSMUST00000044180	Npbwr1
chr1	5890801	5891100	-3.73934	0.00233677	Distal Intergenic	1	5913707	5917398	ENSMUSG00000033774	ENSMUST00000044180	Npbwr1
chr1	6184201	6184500	4.79648	0.00651617	Distal Intergenic	1	6206197	6234311	ENSMUSG00000025907	ENSMUST00000159906	Rb1cc1
chr1	6617701	6618000	2.63828	0.00126938	Intron (ENSMUST00000140079/ENSMUSG00000033740, intron 2 of 23)	1	6730051	6860940	ENSMUSG00000033740	ENSMUST00000043578	St18
chr1	7046401	7046700	-3.47054	0.00290456	Distal Intergenic	1	7088920	7173628	ENSMUSG00000051285	ENSMUST00000061280	Pcmtd1
chr1	7158001	7158600	1.99333	0.00392913	Promoter (1-2kb)	1	7160085	7172618	ENSMUSG00000051285	ENSMUST00000182892	Pcmtd1
chr1	7230001	7230300	2.75023	0.00897785	Distal Intergenic	1	7265803	7265932	ENSMUSG00000077244	ENSMUST00000104056	LOC115485783
chr1	7353601	7353900	-1.48435	0.00927109	Intron (ENSMUST00000181554/ENSMUSG00000097797, intron 1 of 2)	1	7349406	7397801	ENSMUSG00000097797	ENSMUST00000181554	NA
chr1	7425001	7425300	2.43642	0.000575197	Distal Intergenic	1	7349406	7397801	ENSMUSG00000097797	ENSMUST00000181554	NA
chr1	7488001	7488300	-1.574	0.000989164	Distal Intergenic	1	7349406	7397801	ENSMUSG00000097797	ENSMUST00000181554	NA
chr1	7664101	7664400	-1.51761	0.000240458	Distal Intergenic	1	7349406	7397801	ENSMUSG00000097797	ENSMUST00000181554	NA
chr1	8106301	8106600	3.80905	0.00031232	Distal Intergenic	1	8468426	8468825	ENSMUSG00000086235	ENSMUST00000140995	NA
chr1	8352301	8352600	-3.1032	0.00607136	Distal Intergenic	1	8468426	8468825	ENSMUSG00000086235	ENSMUST00000140995	NA
chr1	8468701	8469000	-3.1258	0.00221266	Promoter (<=1kb)	1	8468426	8468825	ENSMUSG00000086235	ENSMUST00000140995	NA
chr1	8637601	8637900	-2.45129	0.0074149	Intron (ENSMUST00000132064/ENSMUSG00000025909, intron 9 of 19)	1	8588615	8588724	ENSMUSG00000093970	ENSMUST00000103887	NA
chr1	8651701	8652000	-3.47772	0.00324647	Intron (ENSMUST00000132064/ENSMUSG00000025909, intron 9 of 19)	1	8588615	8588724	ENSMUSG00000093970	ENSMUST00000103887	NA
chr1	8691001	8691300	-2.97615	0.00651497	Intron (ENSMUST00000132064/ENSMUSG00000025909, intron 5 of 19)	1	8791923	8792162	ENSMUSG00000084353	ENSMUST00000119877	NA
chr1	8756701	8757000	-4.93919	0.00476375	Intron (ENSMUST00000132064/ENSMUSG00000025909, intron 5 of 19)	1	8791923	8792162	ENSMUSG00000084353	ENSMUST00000119877	NA
chr1	9681601	9681900	-2.85567	0.00156174	Promoter (1-2kb)	1	9678272	9683452	ENSMUSG00000025912	ENSMUST00000160451	Mybl1
chr1	9853801	9854100	1.97663	0.00982662	Intron (ENSMUST00000166384/ENSMUSG00000025915, intron 1 of 16)	1	9848397	9899855	ENSMUSG00000025915	ENSMUST00000097826	Sgk3
chr1	9875401	9875700	2.3565	0.00939872	Intron (ENSMUST00000166384/ENSMUSG00000025915, intron 5 of 16)	1	9848397	9899855	ENSMUSG00000025915	ENSMUST00000097826	Sgk3
chr1	10011601	10011900	1.40876	0.00571491	Promoter (1-2kb)	1	10009814	10009917	ENSMUSG00000095780	ENSMUST00000179194	LOC115487608
chr1	10087801	10088100	-2.29508	0.00125943	Promoter (<=1kb)	1	10087747	10090317	ENSMUSG00000056763	ENSMUST00000123261	Cspp1
chr1	10217401	10217700	-3.71591	0.00466668	Intron (ENSMUST00000088615/ENSMUSG00000067851, intron 1 of 37)	1	10137571	10232670	ENSMUSG00000067851	ENSMUST00000088615	Arfgef1
chr1	10448101	10448400	3.16256	0.00861634	Intron (ENSMUST00000153695/ENSMUSG00000042501, intron 5 of 9)	1	10472475	10477823	ENSMUSG00000042501	ENSMUST00000147575	Cpa6
chr1	10689901	10690200	4.90621	0.00371373	Intron (ENSMUST00000153695/ENSMUSG00000042501, intron 1 of 9)	1	10695123	10695614	ENSMUSG00000081417	ENSMUST00000119252	NA
chr1	10805401	10805700	-3.66559	0.00321329	Distal Intergenic	1	10324727	10719945	ENSMUSG00000042501	ENSMUST00000035577	Cpa6
chr1	11324101	11324400	1.62064	0.00607402	Distal Intergenic	1	11414105	11601811	ENSMUSG00000057715	ENSMUST00000171690	A830018L16Rik
chr1	11458201	11458500	-3.38372	0.00621981	Intron (ENSMUST00000171690/ENSMUSG00000057715, intron 1 of 7)	1	11414112	11537707	ENSMUSG00000095719	ENSMUST00000179089	NA
chr1	11818801	11819100	-5.3922	0.0010528	Intron (ENSMUST00000048613/ENSMUSG00000057715, intron 9 of 13)	1	11518671	11599993	ENSMUSG00000057715	ENSMUST00000141339	A830018L16Rik
chr1	11871601	11871900	3.0887	0.00225859	Intron (ENSMUST00000048613/ENSMUSG00000057715, intron 10 of 13)	1	11518671	11599993	ENSMUSG00000057715	ENSMUST00000141339	A830018L16Rik
chr1	11933401	11933700	2.57807	0.000449599	Exon (ENSMUST00000048613/ENSMUSG00000057715, exon 11 of 14)	1	11518671	11599993	ENSMUSG00000057715	ENSMUST00000141339	A830018L16Rik
chr1	11961301	11961600	-2.01461	0.0025253	Intron (ENSMUST00000048613/ENSMUSG00000057715, intron 12 of 13)	1	12374936	12375042	ENSMUSG00000093864	ENSMUST00000179834	LOC115487708
chr1	12478201	12478500	-1.67927	0.00847016	Distal Intergenic	1	12425986	12426106	ENSMUSG00000098555	ENSMUST00000183490	Mir6341
chr1	12944101	12944400	1.27188	0.00840869	Exon (ENSMUST00000115403/ENSMUSG00000025938, exon 2 of 9)	1	12881330	12925043	ENSMUSG00000025938	ENSMUST00000133201	Slco5a1
chr1	12956101	12956400	2.83269	0.000444433	Intron (ENSMUST00000115403/ENSMUSG00000025938, intron 1 of 8)	1	12881330	12925043	ENSMUSG00000025938	ENSMUST00000133201	Slco5a1
chr1	13164001	13164300	-3.80538	0.000810429	Intron (ENSMUST00000081713/ENSMUSG00000005886, intron 12 of 21)	1	13148429	13151018	ENSMUSG00000005886	ENSMUST00000133232	Ncoa2
chr1	13166101	13166400	-1.24005	0.000401761	Exon (ENSMUST00000143603/ENSMUSG00000005886, exon 13 of 13)	1	13148429	13151018	ENSMUSG00000005886	ENSMUST00000133232	Ncoa2
chr1	13227301	13227600	-1.28872	0.00656929	Intron (ENSMUST00000081713/ENSMUSG00000005886, intron 2 of 21)	1	13262198	13262279	ENSMUSG00000099183	ENSMUST00000183805	NA
chr1	13250101	13250400	1.30032	0.00864066	Intron (ENSMUST00000081713/ENSMUSG00000005886, intron 2 of 21)	1	13262198	13262279	ENSMUSG00000099183	ENSMUST00000183805	NA
chr1	13263601	13263900	5.18594	0.00322923	Promoter (1-2kb)	1	13262198	13262279	ENSMUSG00000099183	ENSMUST00000183805	NA
chr1	13423801	13424100	2.50661	0.00371823	Distal Intergenic	1	13164501	13374083	ENSMUSG00000005886	ENSMUST00000147927	Ncoa2
chr1	13562401	13562700	5.11506	0.0041889	Downstream (2-3kb)	1	13564702	13589864	ENSMUSG00000025935	ENSMUST00000027068	Tram1
chr1	13568701	13569000	-5.37158	0.000374856	Intron (ENSMUST00000027068/ENSMUSG00000025935, intron 10 of 10)	1	13564702	13589864	ENSMUSG00000025935	ENSMUST00000027068	Tram1
chr1	13607101	13607400	1.8215	0.00536702	Distal Intergenic	1	13564702	13589864	ENSMUSG00000025935	ENSMUST00000027068	Tram1
chr1	13629001	13629300	3.06243	0.00475683	Intron (ENSMUST00000027071/ENSMUSG00000025937, intron 5 of 6)	1	13629995	13638411	ENSMUSG00000025937	ENSMUST00000156222	Lactb2
chr1	13679401	13679700	-1.6595	0.00739032	Intron (ENSMUST00000088542/ENSMUSG00000067813, intron 2 of 3)	1	13668771	13701723	ENSMUSG00000067813	ENSMUST00000088542	Xkr9
chr1	13846201	13846500	1.24628	0.00280766	Distal Intergenic	1	13785883	13786879	ENSMUSG00000097711	ENSMUST00000180415	Gm5523
chr1	13977601	13977900	-3.44904	0.00850364	Distal Intergenic	1	13932378	13932685	ENSMUSG00000089358	ENSMUST00000158733	NA
chr1	14013601	14013900	3.03822	0.00167428	Distal Intergenic	1	13932378	13932685	ENSMUSG00000089358	ENSMUST00000158733	NA
chr1	14114101	14114400	-2.33001	0.008198	Distal Intergenic	1	14182578	14182677	ENSMUSG00000095853	ENSMUST00000179783	NA
chr1	14204401	14204700	4.79475	0.00646945	Intron (ENSMUST00000080664/ENSMUSG00000025932, intron 10 of 15)	1	14182578	14182677	ENSMUSG00000095853	ENSMUST00000179783	NA
chr1	14341501	14341800	3.2155	0.00248766	Distal Intergenic	1	14168954	14310200	ENSMUSG00000025932	ENSMUST00000027066	Eya1
chr1	14697901	14698200	5.81658	8.13927e-05	Distal Intergenic	1	14755454	14758373	ENSMUSG00000054493	ENSMUST00000067599	NA
chr1	14822401	14822700	-4.94576	0.00419605	Distal Intergenic	1	14839869	14840156	ENSMUSG00000081201	ENSMUST00000121569	NA
chr1	15179101	15179700	1.96599	0.00212554	Distal Intergenic	1	15268799	15269797	ENSMUSG00000073737	ENSMUST00000086739	NA
chr1	15408601	15408900	3.5826	0.00827274	Intron (ENSMUST00000175681/ENSMUSG00000092083, intron 2 of 2)	1	15312452	15711629	ENSMUSG00000092083	ENSMUST00000171715	Kcnb2
chr1	15902701	15903000	4.77383	0.00681251	Distal Intergenic	1	15853862	15892722	ENSMUSG00000032719	ENSMUST00000040695	Sbspon
chr1	15908401	15908700	-2.81514	0.00590625	Distal Intergenic	1	15853862	15892722	ENSMUSG00000032719	ENSMUST00000040695	Sbspon
chr1	15933901	15934200	-1.45442	0.00580254	Distal Intergenic	1	15853862	15892722	ENSMUSG00000032719	ENSMUST00000040695	Sbspon
chr1	16277101	16277700	-1.30066	0.00920216	Intron (ENSMUST00000162751/ENSMUSG00000025920, intron 12 of 13)	1	16253629	16258857	ENSMUSG00000089982	ENSMUST00000159190	Gm7568
chr1	16453501	16453800	-1.74578	0.00316581	Intron (ENSMUST00000162751/ENSMUSG00000025920, intron 4 of 13)	1	16343407	16519211	ENSMUSG00000025920	ENSMUST00000159558	Stau2
chr1	16501801	16502100	-1.94894	0.00353754	Intron (ENSMUST00000162751/ENSMUSG00000025920, intron 2 of 13)	1	16343407	16519211	ENSMUSG00000025920	ENSMUST00000159558	Stau2
chr1	16553701	16554300	1.83328	0.00170704	Intron (ENSMUST00000182554/ENSMUSG00000025939, intron 5 of 6)	1	16564338	16585398	ENSMUSG00000025939	ENSMUST00000182080	Ube2w
chr1	16591501	16591800	2.8253	0.00704853	Intron (ENSMUST00000182554/ENSMUSG00000025939, intron 3 of 6)	1	16564338	16585398	ENSMUSG00000025939	ENSMUST00000182080	Ube2w
chr1	16627201	16627500	-5.2651	0.000681706	Distal Intergenic	1	16569782	16619489	ENSMUSG00000025939	ENSMUST00000117146	Ube2w
chr1	16747801	16748100	4.8083	0.00807302	Distal Intergenic	1	16768270	16770138	ENSMUSG00000091020	ENSMUST00000071842	NA
chr1	17174401	17175000	-5.08037	0.00354069	Distal Intergenic	1	17145404	17158744	ENSMUSG00000025777	ENSMUST00000150457	Gdap1
chr1	17409601	17409900	-4.76891	0.00875452	Distal Intergenic	1	17520001	17520111	ENSMUSG00000089534	ENSMUST00000158909	NA
chr1	17743801	17744100	3.54199	0.00222919	Intron (ENSMUST00000159958/ENSMUSG00000025776, intron 2 of 14)	1	17692904	17727646	ENSMUSG00000085125	ENSMUST00000127328	Gm16070
chr1	17989501	17989800	-2.21974	0.0098841	Distal Intergenic	1	18115204	18137051	ENSMUSG00000025774	ENSMUST00000115340	Crisp4
chr1	18138001	18138300	4.78666	0.00720104	Promoter (<=1kb)	1	18115204	18137051	ENSMUSG00000025774	ENSMUST00000115340	Crisp4
chr1	18278701	18279000	5.27021	0.000836918	Distal Intergenic	1	18250980	18265138	ENSMUSG00000067773	ENSMUST00000088463	Defb41
chr1	18286201	18286500	4.77383	0.00681256	Distal Intergenic	1	18250980	18265138	ENSMUSG00000067773	ENSMUST00000088463	Defb41
chr1	19037401	19037700	-1.95025	0.00705173	Distal Intergenic	1	19103022	19166346	ENSMUSG00000042596	ENSMUST00000037294	Tfap2d
chr1	19195801	19196100	4.93889	0.00863456	Distal Intergenic	1	19208914	19238734	ENSMUSG00000025927	ENSMUST00000027059	Tfap2b
chr1	19350601	19350900	-4.76972	0.00965644	Distal Intergenic	1	19212054	19238734	ENSMUSG00000025927	ENSMUST00000064976	Tfap2b
chr1	19537201	19537500	-2.50309	0.00881567	Distal Intergenic	1	19513855	19513919	ENSMUSG00000084668	ENSMUST00000122719	NA
chr1	19550701	19551000	3.60535	0.00957284	Distal Intergenic	1	19513855	19513919	ENSMUSG00000084668	ENSMUST00000122719	NA
chr1	19641601	19641900	-4.96572	0.00697544	Distal Intergenic	1	19513855	19513919	ENSMUSG00000084668	ENSMUST00000122719	NA
chr1	19899601	19899900	4.78666	0.00720099	Distal Intergenic	1	19921310	19921399	ENSMUSG00000077860	ENSMUST00000104668	NA
chr1	20248501	20248800	4.79475	0.00646941	Intron (ENSMUST00000088448/ENSMUSG00000043760, intron 52 of 66)	1	20381093	20392300	ENSMUSG00000089914	ENSMUST00000161509	4930486I03Rik
chr1	20321401	20321700	-2.11158	0.00272787	Intron (ENSMUST00000088448/ENSMUSG00000043760, intron 48 of 66)	1	20381093	20392300	ENSMUSG00000089914	ENSMUST00000161509	4930486I03Rik
chr1	20403001	20403300	1.60184	0.00533496	Intron (ENSMUST00000088448/ENSMUSG00000043760, intron 37 of 66)	1	20374722	20409448	ENSMUSG00000043760	ENSMUST00000132647	Pkhd1
chr1	20628001	20628300	5.25142	0.00178071	Distal Intergenic	1	20592953	20618064	ENSMUSG00000043760	ENSMUST00000147480	Pkhd1
chr1	20643901	20644200	4.91305	0.00508166	Distal Intergenic	1	20592953	20618064	ENSMUSG00000043760	ENSMUST00000147480	Pkhd1
chr1	20808001	20808300	1.06093	0.00842807	Intron (ENSMUST00000053266/ENSMUSG00000041859, intron 12 of 16)	1	20802974	20820278	ENSMUSG00000041859	ENSMUST00000053266	Mcm3
chr1	20826601	20826900	3.2543	0.0084821	Distal Intergenic	1	20802974	20820278	ENSMUSG00000041859	ENSMUST00000053266	Mcm3
chr1	20897101	20897400	3.27996	0.00627826	Intron (ENSMUST00000068880/ENSMUSG00000025931, intron 1 of 2)	1	20890622	20938755	ENSMUSG00000025931	ENSMUST00000068880	Paqr8
chr1	20912701	20913000	-1.59793	0.00376717	Promoter (2-3kb)	1	20915410	20915540	ENSMUSG00000077314	ENSMUST00000104126	LOC115485789
chr1	20955301	20955600	-1.36606	0.00425049	Exon (ENSMUST00000160782/ENSMUSG00000041809, exon 2 of 2)	1	20951688	20990838	ENSMUSG00000041809	ENSMUST00000038447	Efhc1
chr1	20996701	20997000	4.78486	0.00492886	3' UTR	1	20951688	20990838	ENSMUSG00000041809	ENSMUST00000038447	Efhc1
chr1	21063001	21063300	3.38654	0.00581222	Intron (ENSMUST00000037998/ENSMUSG00000041779, intron 1 of 10)	1	20996296	21079229	ENSMUSG00000041779	ENSMUST00000037998	Tram2
chr1	21070501	21070800	2.29984	0.00418966	Intron (ENSMUST00000037998/ENSMUSG00000041779, intron 1 of 10)	1	20996296	21079229	ENSMUSG00000041779	ENSMUST00000037998	Tram2
chr1	21200101	21200400	-1.32466	0.000930718	Distal Intergenic	1	21218575	21230167	ENSMUSG00000025933	ENSMUST00000027065	Tmem14a
chr1	21409501	21410100	-4.61031	3.75067e-05	Intron (ENSMUST00000029667/ENSMUSG00000028033, intron 11 of 13)	1	21390906	21391101	ENSMUSG00000085679	ENSMUST00000126985	NA
chr1	21719701	21720000	-1.56006	0.00829896	Intron (ENSMUST00000029667/ENSMUSG00000028033, intron 1 of 13)	1	21577644	21855902	ENSMUSG00000028033	ENSMUST00000134505	Kcnq5
chr1	21777601	21777900	-4.93236	0.00751023	Intron (ENSMUST00000029667/ENSMUSG00000028033, intron 1 of 13)	1	21577644	21855902	ENSMUSG00000028033	ENSMUST00000134505	Kcnq5
chr1	21956701	21957000	-1.52728	0.00914536	Promoter (2-3kb)	1	21959842	21962530	ENSMUSG00000097109	ENSMUST00000181002	NA
chr1	22103701	22104000	-1.6112	0.00284109	Distal Intergenic	1	21398408	21961942	ENSMUSG00000028033	ENSMUST00000115300	Kcnq5
chr1	22429201	22429500	2.94367	0.00171193	Intron (ENSMUST00000081544/ENSMUSG00000041670, intron 21 of 31)	1	22286915	22315805	ENSMUSG00000041670	ENSMUST00000164877	Rims1
chr1	22763401	22763700	-5.78092	0.000496471	Intron (ENSMUST00000081544/ENSMUSG00000041670, intron 1 of 31)	1	22740764	22741565	ENSMUSG00000097642	ENSMUST00000180414	NA
chr1	22840201	22840500	2.51234	0.00773294	Distal Intergenic	1	22533955	22805994	ENSMUSG00000041670	ENSMUST00000097808	Rims1
chr1	22903501	22903800	2.65411	0.00190025	Distal Intergenic	1	22533955	22805994	ENSMUSG00000041670	ENSMUST00000097808	Rims1
chr1	22929301	22929600	-2.04022	0.00622062	Distal Intergenic	1	22533955	22805994	ENSMUSG00000041670	ENSMUST00000097808	Rims1
chr1	22933201	22933500	-2.01571	0.00551974	Distal Intergenic	1	22533955	22805994	ENSMUSG00000041670	ENSMUST00000097808	Rims1
chr1	22972201	22972500	5.05156	0.00219972	Distal Intergenic	1	23100473	23102253	ENSMUSG00000073730	ENSMUST00000073179	Ppp1r14bl
chr1	22978801	22979100	-5.1559	0.00114446	Distal Intergenic	1	23100473	23102253	ENSMUSG00000073730	ENSMUST00000073179	Ppp1r14bl
chr1	23065501	23065800	1.75613	0.00123719	Distal Intergenic	1	23100473	23102253	ENSMUSG00000073730	ENSMUST00000073179	Ppp1r14bl
chr1	23130901	23131200	4.91082	0.00981731	Distal Intergenic	1	23100473	23102253	ENSMUSG00000073730	ENSMUST00000073179	Ppp1r14bl
chr1	23466301	23466600	4.19389	0.000179126	Distal Intergenic	1	23479539	23480527	ENSMUSG00000097920	ENSMUST00000180769	NA
chr1	23471101	23471400	2.68597	0.00825208	Distal Intergenic	1	23479539	23480527	ENSMUSG00000097920	ENSMUST00000180769	NA
chr1	23680201	23680500	-2.70581	0.00945692	Distal Intergenic	1	23761753	23815740	ENSMUSG00000026156	ENSMUST00000144602	B3gat2
chr1	23706601	23706900	3.4145	0.00698301	Distal Intergenic	1	23761753	23815740	ENSMUSG00000026156	ENSMUST00000144602	B3gat2
chr1	23914501	23914800	-2.06488	0.00356366	Intron (ENSMUST00000027339/ENSMUSG00000026155, intron 1 of 9)	1	23844846	23909736	ENSMUSG00000026155	ENSMUST00000149737	Smap1
chr1	23967301	23967600	-2.76422	0.00973416	Distal Intergenic	1	24005505	24005894	ENSMUSG00000096985	ENSMUST00000181961	NA
chr1	24001501	24001800	3.73421	0.000609788	Intron (ENSMUST00000027338/ENSMUSG00000026154, intron 2 of 2)	1	24005505	24005894	ENSMUSG00000096985	ENSMUST00000181961	NA
chr1	24014401	24014700	-1.4539	0.00235205	Intron (ENSMUST00000027337/ENSMUSG00000026153, intron 20 of 20)	1	23995939	24005656	ENSMUSG00000026154	ENSMUST00000027338	Sdhaf4
chr1	24042301	24042600	-2.99468	0.00601035	Intron (ENSMUST00000027337/ENSMUSG00000026153, intron 11 of 20)	1	23995939	24005656	ENSMUSG00000026154	ENSMUST00000027338	Sdhaf4
chr1	24068701	24069000	-1.79824	0.00852664	Intron (ENSMUST00000027337/ENSMUSG00000026153, intron 3 of 20)	1	24010758	24100341	ENSMUSG00000026153	ENSMUST00000027337	Fam135a
chr1	24112801	24113100	-3.42328	0.00670673	Distal Intergenic	1	24125275	24126141	ENSMUSG00000097670	ENSMUST00000180661	NA
chr1	24286801	24287100	2.3399	0.000689669	Intron (ENSMUST00000144297/ENSMUSG00000026141, intron 33 of 39)	1	24229517	24230955	ENSMUSG00000026147	ENSMUST00000147902	Col9a1
chr1	24304201	24304800	-1.44249	0.00371471	Intron (ENSMUST00000144297/ENSMUSG00000026141, intron 25 of 39)	1	24229517	24230955	ENSMUSG00000026147	ENSMUST00000147902	Col9a1
chr1	24305101	24306000	3.9257	0.00537662	Intron (ENSMUST00000144297/ENSMUSG00000026141, intron 25 of 39)	1	24229517	24230955	ENSMUSG00000026147	ENSMUST00000147902	Col9a1
chr1	24470701	24471000	5.29727	0.0025961	Intron (ENSMUST00000115244/ENSMUSG00000026141, intron 11 of 50)	1	24261890	24452745	ENSMUSG00000026141	ENSMUST00000144297	Col19a1
chr1	24873901	24874200	-3.04329	0.00103458	Distal Intergenic	1	24678544	24766299	ENSMUSG00000073725	ENSMUST00000095062	Lmbrd1
chr1	25505701	25506000	4.92312	0.00282848	Intron (ENSMUST00000146592/ENSMUSG00000033569, intron 6 of 28)	1	25451071	25451174	ENSMUSG00000084740	ENSMUST00000122791	LOC115487617
chr1	26374501	26374800	-4.929	0.00522385	Distal Intergenic	1	26566833	26566938	ENSMUSG00000088111	ENSMUST00000157486	NA
chr1	27730801	27731100	1.12735	0.00499323	Distal Intergenic	1	26959103	26959221	ENSMUSG00000095256	ENSMUST00000179494	NA
chr1	28119601	28119900	1.07101	0.00860781	Distal Intergenic	1	28580498	28580768	ENSMUSG00000086240	ENSMUST00000145844	NA
chr1	28136401	28136700	-4.76972	0.00965647	Distal Intergenic	1	28580498	28580768	ENSMUSG00000086240	ENSMUST00000145844	NA
chr1	28440901	28441200	3.364	0.0093394	Distal Intergenic	1	28580498	28580768	ENSMUSG00000086240	ENSMUST00000145844	NA
chr1	28551901	28552200	-5.05162	0.00451792	Distal Intergenic	1	28580498	28580768	ENSMUSG00000086240	ENSMUST00000145844	NA
chr1	28986001	28986300	3.26888	0.000126972	Distal Intergenic	1	28938035	28938340	ENSMUSG00000058590	ENSMUST00000081488	NA
chr1	28990801	28991100	4.77548	0.00690697	Distal Intergenic	1	28938035	28938340	ENSMUSG00000058590	ENSMUST00000081488	NA
chr1	29333101	29333700	3.65245	0.00314768	Distal Intergenic	1	29361275	29361370	ENSMUSG00000080391	ENSMUST00000116741	NA
chr1	29369101	29369400	1.25019	0.00838895	Distal Intergenic	1	29361275	29361370	ENSMUSG00000080391	ENSMUST00000116741	NA
chr1	29433601	29433900	5.2194	0.00530452	Distal Intergenic	1	29421488	29421612	ENSMUSG00000099257	ENSMUST00000183870	Mir6342
chr1	29658901	29659200	1.05726	0.00781107	Distal Intergenic	1	29421488	29421612	ENSMUSG00000099257	ENSMUST00000183870	Mir6342
chr1	30042901	30043200	-1.14159	0.00742513	Distal Intergenic	1	29985934	29986043	ENSMUSG00000096829	ENSMUST00000178702	NA
chr1	30086101	30086400	-5.61855	9.68743e-05	Distal Intergenic	1	29985934	29986043	ENSMUSG00000096829	ENSMUST00000178702	NA
chr1	30309001	30309300	-1.19956	0.00956639	Distal Intergenic	1	30333291	30333397	ENSMUSG00000098883	ENSMUST00000184585	NA
chr1	30311101	30311400	-1.42321	0.00986508	Distal Intergenic	1	30333291	30333397	ENSMUSG00000098883	ENSMUST00000184585	NA
chr1	30586201	30586500	1.18448	0.00391567	Distal Intergenic	1	30718554	30719961	ENSMUSG00000053185	ENSMUST00000065469	NA
chr1	30652201	30652500	2.09056	0.00432546	Distal Intergenic	1	30718554	30719961	ENSMUSG00000053185	ENSMUST00000065469	NA
chr1	30747301	30747600	-2.20439	0.00116772	Distal Intergenic	1	30718554	30719961	ENSMUSG00000053185	ENSMUST00000065469	NA
chr1	30803701	30804300	-1.04239	0.00404695	3' UTR	1	30802342	30863256	ENSMUSG00000048874	ENSMUST00000088310	Phf3
chr1	31325101	31325400	-2.78823	0.00426726	Distal Intergenic	1	31286945	31287706	ENSMUSG00000094215	ENSMUST00000178167	NA
chr1	31749301	31749600	1.72224	0.00599923	Distal Intergenic	1	31736056	31736892	ENSMUSG00000082159	ENSMUST00000117896	NA
chr1	32060701	32061000	-3.47212	0.0033121	Distal Intergenic	1	32172806	32657738	ENSMUSG00000026058	ENSMUST00000027226	Khdrbs2
chr1	32084401	32084700	-5.1629	0.00130712	Distal Intergenic	1	32172806	32657738	ENSMUSG00000026058	ENSMUST00000027226	Khdrbs2
chr1	32470501	32470800	4.77566	0.00586368	Intron (ENSMUST00000027226/ENSMUSG00000026058, intron 5 of 8)	1	32519563	32520999	ENSMUSG00000049830	ENSMUST00000050429	NA
chr1	32881801	32882100	1.63803	0.00849805	Distal Intergenic	1	32726639	32726930	ENSMUSG00000089395	ENSMUST00000158770	NA
chr1	33101401	33101700	5.35537	0.000335687	Distal Intergenic	1	33191993	33192102	ENSMUSG00000088750	ENSMUST00000158125	LOC115487628
chr1	33183301	33183600	2.59319	0.00124366	Distal Intergenic	1	33191993	33192102	ENSMUSG00000088750	ENSMUST00000158125	LOC115487628
chr1	33334801	33335100	5.43043	0.000299358	Distal Intergenic	1	33293676	33293775	ENSMUSG00000065223	ENSMUST00000083289	LOC115487597
chr1	33501601	33501900	1.85367	0.00978003	Intron (ENSMUST00000027312/ENSMUSG00000026134, intron 10 of 13)	1	33422733	33422838	ENSMUSG00000065260	ENSMUST00000083326	LOC115487581
chr1	33625501	33625800	3.3664	0.00829766	Intron (ENSMUST00000027312/ENSMUSG00000026134, intron 7 of 13)	1	33453811	33669786	ENSMUSG00000026134	ENSMUST00000027312	Prim2
chr1	33642601	33642900	-1.65335	0.0094314	Intron (ENSMUST00000027312/ENSMUSG00000026134, intron 5 of 13)	1	33453811	33669786	ENSMUSG00000026134	ENSMUST00000027312	Prim2
chr1	33690901	33691200	-2.58721	0.0031893	Distal Intergenic	1	33669843	33670712	ENSMUSG00000044744	ENSMUST00000051203	NA
chr1	33698701	33699000	1.41382	0.00745055	Distal Intergenic	1	33719882	33742564	ENSMUSG00000004768	ENSMUST00000088287	Rab23
chr1	33705001	33705300	-2.8117	0.00601649	Distal Intergenic	1	33719882	33742564	ENSMUSG00000004768	ENSMUST00000088287	Rab23
chr1	33844801	33845100	-1.83728	0.00700184	Distal Intergenic	1	33835899	33838914	ENSMUSG00000081402	ENSMUST00000171875	Gm15455
chr1	33873601	33873900	1.70671	0.00336788	Exon (ENSMUST00000139700/ENSMUSG00000042182, exon 3 of 3)	1	33873759	33883488	ENSMUSG00000042182	ENSMUST00000139700	Bend6
chr1	33956401	33956700	4.79648	0.00651617	Intron (ENSMUST00000182513/ENSMUSG00000026131, intron 2 of 36)	1	33981410	33981502	ENSMUSG00000084506	ENSMUST00000122557	NA
chr1	34018201	34018500	-3.01298	0.00263713	Intron (ENSMUST00000182513/ENSMUSG00000026131, intron 4 of 36)	1	34011825	34308652	ENSMUSG00000026131	ENSMUST00000097786	Dst
chr1	34107901	34108200	-1.57931	0.000315287	Intron (ENSMUST00000182513/ENSMUSG00000026131, intron 5 of 36)	1	34121250	34154521	ENSMUSG00000026131	ENSMUST00000183006	Dst
chr1	34170901	34171200	1.57732	0.0087068	Exon (ENSMUST00000182513/ENSMUSG00000026131, exon 31 of 37)	1	34165856	34178271	ENSMUSG00000096992	ENSMUST00000181692	NA
chr1	34177201	34177500	-1.21193	0.00802054	Promoter (<=1kb)	1	34165856	34178271	ENSMUSG00000096992	ENSMUST00000181692	NA
chr1	34578301	34578600	-2.79974	0.00489078	Promoter (1-2kb)	1	34579224	34579613	ENSMUSG00000045815	ENSMUST00000062557	NA
chr1	34722001	34722300	-1.32582	0.0087854	Promoter (<=1kb)	1	34723084	34724032	ENSMUSG00000046858	ENSMUST00000054582	NA
chr1	34728001	34728300	3.46374	0.0062635	Intron (ENSMUST00000159747/ENSMUSG00000037509, intron 2 of 13)	1	34732115	34811829	ENSMUSG00000037509	ENSMUST00000162599	Arhgef4
chr1	34739101	34739400	-1.50089	0.00111963	Intron (ENSMUST00000159747/ENSMUSG00000037509, intron 3 of 13)	1	34732115	34811829	ENSMUSG00000037509	ENSMUST00000162599	Arhgef4
chr1	34868401	34868700	2.14632	0.00930129	Intron (ENSMUST00000156687/ENSMUSG00000026123, intron 6 of 6)	1	34851837	34863475	ENSMUSG00000026123	ENSMUST00000152654	Plekhb2
chr1	34930201	34930500	-1.32161	0.00111571	Distal Intergenic	1	34851837	34863475	ENSMUSG00000026123	ENSMUST00000152654	Plekhb2
chr1	35039401	35039700	2.53387	0.00144986	Distal Intergenic	1	35178956	35179084	ENSMUSG00000077231	ENSMUST00000104043	LOC115485778
chr1	35462401	35462700	-2.53982	0.00616886	Distal Intergenic	1	35178956	35179084	ENSMUSG00000077231	ENSMUST00000104043	LOC115485778
chr1	35487601	35487900	3.69136	0.0074685	Distal Intergenic	1	35761602	35761706	ENSMUSG00000064601	ENSMUST00000082667	LOC115487610
chr1	35587501	35587800	3.36852	0.00362304	Distal Intergenic	1	35761602	35761706	ENSMUSG00000064601	ENSMUST00000082667	LOC115487610
chr1	35706601	35706900	2.68852	0.00796363	Distal Intergenic	1	35761602	35761706	ENSMUSG00000064601	ENSMUST00000082667	LOC115487610
chr1	35869501	35869800	-5.38152	0.00237612	Distal Intergenic	1	35761602	35761706	ENSMUSG00000064601	ENSMUST00000082667	LOC115487610
chr1	35889601	35889900	1.78622	0.00199059	Distal Intergenic	1	35761602	35761706	ENSMUSG00000064601	ENSMUST00000082667	LOC115487610
chr1	35935201	35935500	-5.10643	0.00577743	Distal Intergenic	1	36068400	36106446	ENSMUSG00000045216	ENSMUST00000088174	Hs6st1
chr1	35970601	35970900	-2.23211	0.00511829	Distal Intergenic	1	36068400	36106446	ENSMUSG00000045216	ENSMUST00000088174	Hs6st1
chr1	36189901	36190200	4.92385	0.00287623	Intron (ENSMUST00000046875/ENSMUSG00000037470, intron 15 of 40)	1	36162226	36182634	ENSMUSG00000037470	ENSMUST00000173166	Uggt1
chr1	36255001	36255300	4.78666	0.00720096	Distal Intergenic	1	36141530	36244305	ENSMUSG00000037470	ENSMUST00000046875	Uggt1
chr1	36317401	36317700	3.23221	0.000530378	Promoter (<=1kb)	1	36317027	36318132	ENSMUSG00000037447	ENSMUST00000141121	Arid5a
chr1	36351301	36351600	2.2839	0.00111325	Promoter (2-3kb)	1	36348682	36348758	ENSMUSG00000098680	ENSMUST00000184898	Mir6898
chr1	36535501	36535800	-1.34333	0.00112199	Promoter (<=1kb)	1	36530534	36535729	ENSMUSG00000067653	ENSMUST00000054665	Ankrd23
chr1	36756901	36757200	2.44189	0.00584429	Distal Intergenic	1	36761861	36782816	ENSMUSG00000026117	ENSMUST00000027291	Zap70
chr1	36815101	36815400	-1.54065	0.00838958	Intron (ENSMUST00000027290/ENSMUSG00000026116, intron 25 of 40)	1	36765018	36765874	ENSMUSG00000097291	ENSMUST00000180475	NA
chr1	36908401	36909000	-2.96463	0.00209309	Intron (ENSMUST00000027290/ENSMUSG00000026116, intron 1 of 40)	1	36792191	36939527	ENSMUSG00000026116	ENSMUST00000027290	Tmem131
chr1	37073401	37074000	1.7862	0.00528611	Intron (ENSMUST00000117172/ENSMUSG00000050122, intron 7 of 7)	1	37029384	37076725	ENSMUSG00000050122	ENSMUST00000162449	Vwa3b
chr1	37121701	37122000	-2.51738	0.000375842	Distal Intergenic	1	37153844	37187604	ENSMUSG00000026115	ENSMUST00000027289	NA
chr1	37146901	37147200	2.78558	0.00863371	Distal Intergenic	1	37153844	37187604	ENSMUSG00000026115	ENSMUST00000027289	NA
chr1	37263001	37263300	4.92652	0.00437876	3' UTR	1	37299865	37348512	ENSMUSG00000026113	ENSMUST00000146676	Inpp4a
chr1	37335601	37335900	2.34865	0.00651852	Promoter (1-2kb)	1	37333539	37334172	ENSMUSG00000086064	ENSMUST00000141402	NA
chr1	37528501	37528800	-2.0124	0.00596882	Intron (ENSMUST00000042161/ENSMUSG00000026110, intron 1 of 14)	1	37439340	37536235	ENSMUSG00000026110	ENSMUST00000042161	Mgat4a
chr1	37613401	37613700	1.95719	0.00331652	Promoter (<=1kb)	1	37614259	37615372	ENSMUSG00000089767	ENSMUST00000160659	NA
chr1	37636801	37637100	-5.22643	0.00900883	Intron (ENSMUST00000162875/ENSMUSG00000026090, intron 3 of 9)	1	37611677	37625242	ENSMUSG00000026090	ENSMUST00000160023	2010300C02Rik
chr1	37830301	37830600	-1.91181	0.00863992	Intron (ENSMUST00000041815/ENSMUSG00000060771, intron 9 of 19)	1	37840062	37843721	ENSMUSG00000060771	ENSMUST00000134024	Tsga10
chr1	37915501	37915800	1.32155	0.00565772	Promoter (<=1kb)	1	37905921	37916493	ENSMUSG00000061584	ENSMUST00000078307	Lyg2
chr1	38189701	38190000	-1.12459	0.00424618	Intron (ENSMUST00000095027/ENSMUSG00000037138, intron 17 of 21)	1	38181262	38197443	ENSMUSG00000037138	ENSMUST00000136641	Aff3
chr1	38271901	38272200	-1.51205	0.00325703	Intron (ENSMUST00000095027/ENSMUSG00000037138, intron 8 of 21)	1	38239700	38246666	ENSMUSG00000085391	ENSMUST00000133299	NA
chr1	38390101	38390400	-1.11019	0.00630545	Promoter (1-2kb)	1	38388829	38390244	ENSMUSG00000087131	ENSMUST00000131663	NA
chr1	38479201	38479500	2.87551	0.00546834	Intron (ENSMUST00000095027/ENSMUSG00000037138, intron 4 of 21)	1	38388829	38390244	ENSMUSG00000087131	ENSMUST00000131663	NA
chr1	38583001	38583300	-1.07052	5.17308e-05	Intron (ENSMUST00000095027/ENSMUSG00000037138, intron 1 of 21)	1	38177326	38627185	ENSMUSG00000037138	ENSMUST00000095027	Aff3
chr1	38599501	38599800	-2.44376	0.00359683	Intron (ENSMUST00000095027/ENSMUSG00000037138, intron 1 of 21)	1	38177326	38627185	ENSMUSG00000037138	ENSMUST00000095027	Aff3
chr1	38725501	38725800	-1.71543	6.75923e-05	Distal Intergenic	1	38535159	38664955	ENSMUSG00000037138	ENSMUST00000134963	Aff3
chr1	38728501	38728800	-2.00911	0.00652336	Distal Intergenic	1	38535159	38664955	ENSMUSG00000037138	ENSMUST00000134963	Aff3
chr1	38768101	38768400	1.9297	0.00348784	Distal Intergenic	1	38794509	38821215	ENSMUSG00000048814	ENSMUST00000039612	Lonrf2
chr1	38889901	38890200	2.11862	0.00463515	Intron (ENSMUST00000027249/ENSMUSG00000026080, intron 2 of 6)	1	38863877	38898160	ENSMUSG00000026080	ENSMUST00000027249	Chst10
chr1	38908201	38908500	3.3891	0.00352955	Distal Intergenic	1	38863877	38898160	ENSMUSG00000026080	ENSMUST00000027249	Chst10
chr1	38967301	38967600	-1.80036	0.0096914	Distal Intergenic	1	38987814	38997236	ENSMUSG00000026078	ENSMUST00000027247	Pdcl3
chr1	39021301	39021600	-1.29834	0.00940287	Distal Intergenic	1	38987814	38997236	ENSMUSG00000026078	ENSMUST00000027247	Pdcl3
chr1	39029701	39030000	4.78666	0.00720092	Distal Intergenic	1	38987814	38997236	ENSMUSG00000026078	ENSMUST00000027247	Pdcl3
chr1	39052801	39053100	4.8083	0.00807309	Distal Intergenic	1	38987814	38997236	ENSMUSG00000026078	ENSMUST00000027247	Pdcl3
chr1	39074101	39074400	2.50319	0.00880938	Distal Intergenic	1	38987814	38997236	ENSMUSG00000026078	ENSMUST00000027247	Pdcl3
chr1	39135601	39135900	-1.36524	0.00656218	Distal Intergenic	1	39186896	39186992	ENSMUSG00000098833	ENSMUST00000184059	Mir6349
chr1	39423901	39424200	1.48072	0.0017425	Intron (ENSMUST00000054462/ENSMUSG00000003134, intron 2 of 19)	1	39371499	39478747	ENSMUSG00000003134	ENSMUST00000054462	Tbc1d8
chr1	39427801	39428100	4.91658	0.00517086	Intron (ENSMUST00000054462/ENSMUSG00000003134, intron 1 of 19)	1	39371499	39478747	ENSMUSG00000003134	ENSMUST00000054462	Tbc1d8
chr1	39450901	39451200	1.86536	0.00472995	Intron (ENSMUST00000054462/ENSMUSG00000003134, intron 1 of 19)	1	39371499	39478747	ENSMUSG00000003134	ENSMUST00000054462	Tbc1d8
chr1	39502501	39502800	-1.77653	0.000594812	Distal Intergenic	1	39519533	39519747	ENSMUSG00000065629	ENSMUST00000083695	LOC115487696
chr1	39591301	39591600	-4.93175	0.00271913	Distal Intergenic	1	39551296	39577405	ENSMUSG00000048234	ENSMUST00000062525	Rnf149
chr1	39662101	39662400	-4.92576	0.00384606	Downstream (2-3kb)	1	39618406	39651182	ENSMUSG00000050967	ENSMUST00000053355	Creg2
chr1	39697501	39697800	-1.12528	0.00935459	Intron (ENSMUST00000151913/ENSMUSG00000057173, intron 4 of 14)	1	39680932	39691871	ENSMUSG00000057173	ENSMUST00000126760	Rfx8
chr1	39708001	39708600	-1.89875	0.000914422	Intron (ENSMUST00000151913/ENSMUSG00000057173, intron 4 of 14)	1	39665306	39720997	ENSMUSG00000057173	ENSMUST00000151913	Rfx8
chr1	39843301	39843600	4.92392	0.00422909	Distal Intergenic	1	39804141	39805332	ENSMUSG00000091937	ENSMUST00000171319	Gm3646
chr1	39986701	39987300	2.56782	0.000206532	Exon (ENSMUST00000163854/ENSMUSG00000026074, exon 10 of 31)	1	39900913	40026310	ENSMUSG00000026074	ENSMUST00000168431	Map4k4
chr1	40026001	40026300	5.04565	0.00338885	3' UTR	1	40084768	40125219	ENSMUSG00000026073	ENSMUST00000027243	Il1r2
chr1	40108501	40108800	-1.2044	0.0095705	Intron (ENSMUST00000027243/ENSMUSG00000026073, intron 3 of 8)	1	40076228	40085853	ENSMUSG00000097899	ENSMUST00000181756	Gm16894
chr1	40190401	40190700	-1.71096	0.00847673	Distal Intergenic	1	40225080	40316177	ENSMUSG00000026072	ENSMUST00000027241	Il1r1
chr1	40205701	40206000	3.03115	0.00651491	Distal Intergenic	1	40225080	40316177	ENSMUSG00000026072	ENSMUST00000027241	Il1r1
chr1	40269001	40269300	-3.40928	0.00835182	Promoter (2-3kb)	1	40266586	40316198	ENSMUSG00000026072	ENSMUST00000114795	Il1r1
chr1	40488301	40488600	4.90549	0.00368973	Intron (ENSMUST00000167723/ENSMUSG00000026070, intron 8 of 9)	1	40466006	40500854	ENSMUSG00000026070	ENSMUST00000108044	Il18r1
chr1	40499401	40499700	2.74894	0.00936655	3' UTR	1	40515362	40551705	ENSMUSG00000026068	ENSMUST00000027237	Il18rap
chr1	40542301	40542900	3.86945	0.00630577	Promoter (<=1kb)	1	40541692	40547903	ENSMUSG00000026068	ENSMUST00000160468	Il18rap
chr1	40568701	40569000	5.0092	0.00480836	Distal Intergenic	1	40580227	40630731	ENSMUSG00000026065	ENSMUST00000027233	Slc9a4
chr1	40950601	40950900	-2.08748	0.00635264	Distal Intergenic	1	40863734	40864219	ENSMUSG00000094136	ENSMUST00000178542	NA
chr1	40976101	40976400	4.784	0.007147	Distal Intergenic	1	40863734	40864219	ENSMUSG00000094136	ENSMUST00000178542	NA
chr1	40988101	40988400	2.45806	0.00860152	Distal Intergenic	1	40863734	40864219	ENSMUSG00000094136	ENSMUST00000178542	NA
chr1	41057101	41057400	2.48862	0.00110418	Distal Intergenic	1	40863734	40864219	ENSMUSG00000094136	ENSMUST00000178542	NA
chr1	41107501	41107800	2.76616	0.00795733	Distal Intergenic	1	40863734	40864219	ENSMUSG00000094136	ENSMUST00000178542	NA
chr1	41153701	41154000	-1.63781	0.00741716	Distal Intergenic	1	40863734	40864219	ENSMUSG00000094136	ENSMUST00000178542	NA
chr1	41194801	41195100	1.19239	0.00500122	Distal Intergenic	1	40863734	40864219	ENSMUSG00000094136	ENSMUST00000178542	NA
chr1	41409001	41409300	4.79475	0.00646937	Distal Intergenic	1	40863734	40864219	ENSMUSG00000094136	ENSMUST00000178542	NA
chr1	41474101	41474400	-5.27516	0.00174914	Distal Intergenic	1	40863734	40864219	ENSMUSG00000094136	ENSMUST00000178542	NA
chr1	41522101	41522400	-2.69453	0.00756107	Distal Intergenic	1	40863734	40864219	ENSMUSG00000094136	ENSMUST00000178542	NA
chr1	41556901	41557200	-2.8985	0.00521048	Distal Intergenic	1	42229726	42231108	ENSMUSG00000053640	ENSMUST00000066196	NA
chr1	41806501	41806800	-2.64547	0.00857374	Distal Intergenic	1	42229726	42231108	ENSMUSG00000053640	ENSMUST00000066196	NA
chr1	42062101	42062400	3.16371	0.00919109	Distal Intergenic	1	42229726	42231108	ENSMUSG00000053640	ENSMUST00000066196	NA
chr1	42233101	42233400	2.60189	0.00371431	Distal Intergenic	1	42229726	42231108	ENSMUSG00000053640	ENSMUST00000066196	NA
chr1	42366601	42366900	-4.94576	0.00419604	Distal Intergenic	1	42229726	42231108	ENSMUSG00000053640	ENSMUST00000066196	NA
chr1	42498901	42499200	-5.76042	2.54204e-05	Distal Intergenic	1	42648202	42651679	ENSMUSG00000060424	ENSMUST00000176977	Pantr1
chr1	42671401	42671700	3.38654	0.00581215	Intron (ENSMUST00000181660/ENSMUSG00000060424, intron 1 of 3)	1	42648203	42667672	ENSMUSG00000060424	ENSMUST00000176052	Pantr1
chr1	42744001	42744300	-1.69105	0.00911013	Distal Intergenic	1	42707061	42713454	ENSMUSG00000097063	ENSMUST00000180589	Pantr2
chr1	42817501	42817800	-1.33601	0.00134501	Distal Intergenic	1	42851233	42905682	ENSMUSG00000060679	ENSMUST00000057208	Mrps9
chr1	42879901	42880500	-2.42883	0.00269548	Exon (ENSMUST00000057208/ENSMUSG00000060679, exon 4 of 11)	1	42866685	42866818	ENSMUSG00000077448	ENSMUST00000104260	LOC115485781
chr1	42963301	42963600	4.76003	0.00914136	Intron (ENSMUST00000179766/ENSMUSG00000041907, intron 1 of 1)	1	42953139	43030781	ENSMUSG00000096364	ENSMUST00000179655	NA
chr1	43191301	43191600	1.20392	0.00986589	Promoter (2-3kb)	1	43189156	43189638	ENSMUSG00000094497	ENSMUST00000178557	NA
chr1	43226101	43226400	-1.1388	0.00918973	Distal Intergenic	1	43189156	43189638	ENSMUSG00000094497	ENSMUST00000178557	NA
chr1	44211001	44211300	1.54481	0.00831225	Promoter (<=1kb)	1	44212162	44213118	ENSMUSG00000089703	ENSMUST00000161563	NA
chr1	44244901	44245200	-1.52278	0.00828739	Distal Intergenic	1	44204070	44218961	ENSMUSG00000046828	ENSMUST00000054801	Mettl21e
chr1	44375401	44375700	-1.96752	0.000822441	Distal Intergenic	1	44204070	44218961	ENSMUSG00000046828	ENSMUST00000054801	Mettl21e
chr1	44491201	44491500	-1.20427	0.00411491	Distal Intergenic	1	44551511	44796833	ENSMUSG00000056870	ENSMUST00000074525	Gulp1
chr1	44541301	44541900	1.52195	0.00217368	Distal Intergenic	1	44551511	44796833	ENSMUSG00000056870	ENSMUST00000074525	Gulp1
chr1	44608201	44608500	-1.48524	0.0010461	Intron (ENSMUST00000074525/ENSMUSG00000056870, intron 1 of 10)	1	44644279	44644698	ENSMUSG00000089877	ENSMUST00000160955	NA
chr1	44694901	44695200	-2.71694	0.00368983	Intron (ENSMUST00000074525/ENSMUSG00000056870, intron 2 of 10)	1	44689144	44796825	ENSMUSG00000056870	ENSMUST00000162600	Gulp1
chr1	44707201	44707500	-2.96002	0.003925	Intron (ENSMUST00000074525/ENSMUSG00000056870, intron 2 of 10)	1	44689144	44796825	ENSMUSG00000056870	ENSMUST00000162600	Gulp1
chr1	45047401	45047700	-4.79387	0.00468555	Distal Intergenic	1	45311538	45325018	ENSMUSG00000026043	ENSMUST00000129611	Col3a1
chr1	45051901	45052200	5.15969	0.00102578	Distal Intergenic	1	45311538	45325018	ENSMUSG00000026043	ENSMUST00000129611	Col3a1
chr1	45519901	45520200	1.37567	0.009329	Distal Intergenic	1	45414199	45503282	ENSMUSG00000026042	ENSMUST00000134681	Col5a2
chr1	45729001	45729300	-4.79518	0.00703182	Distal Intergenic	1	45746895	45747025	ENSMUSG00000065255	ENSMUST00000083321	LOC115487651
chr1	45786601	45786900	-1.89999	0.00501752	Distal Intergenic	1	45795166	45823619	ENSMUSG00000025995	ENSMUST00000027139	Wdr75
chr1	45830401	45830700	-3.27461	0.00584168	Distal Intergenic	1	45814678	45823619	ENSMUSG00000025995	ENSMUST00000135662	Wdr75
chr1	46167901	46168200	-2.87307	0.00544859	Intron (ENSMUST00000069293/ENSMUSG00000041144, intron 20 of 65)	1	46066738	46373550	ENSMUSG00000041144	ENSMUST00000069293	Dnah7b
chr1	46273501	46273800	-1.92635	0.00833475	Intron (ENSMUST00000069293/ENSMUSG00000041144, intron 49 of 65)	1	46374197	46374315	ENSMUSG00000096047	ENSMUST00000093689	LOC115487577
chr1	46310401	46310700	5.50155	0.000458536	Intron (ENSMUST00000069293/ENSMUSG00000041144, intron 55 of 65)	1	46374197	46374315	ENSMUSG00000096047	ENSMUST00000093689	LOC115487577
chr1	46360501	46360800	2.18643	0.00461912	Intron (ENSMUST00000069293/ENSMUSG00000041144, intron 64 of 65)	1	46374197	46374315	ENSMUSG00000096047	ENSMUST00000093689	LOC115487577
chr1	46656301	46656600	-5.24544	0.00157764	Distal Intergenic	1	46608961	46626111	ENSMUSG00000095861	ENSMUST00000178395	NA
chr1	47175301	47175600	3.44999	0.00416775	Distal Intergenic	1	47365644	47366372	ENSMUSG00000081185	ENSMUST00000121202	NA
chr1	47225701	47226000	1.56517	0.00609919	Distal Intergenic	1	47365644	47366372	ENSMUSG00000081185	ENSMUST00000121202	NA
chr1	47633401	47633700	2.78924	0.00284931	Distal Intergenic	1	47749279	47749399	ENSMUSG00000094968	ENSMUST00000178780	NA
chr1	47785501	47785800	1.49231	0.00577448	Distal Intergenic	1	47751299	47751568	ENSMUSG00000088017	ENSMUST00000157392	NA
chr1	47877601	47877900	-1.99463	0.00851247	Distal Intergenic	1	47751299	47751568	ENSMUSG00000088017	ENSMUST00000157392	NA
chr1	48354901	48355200	1.58372	0.00252326	Distal Intergenic	1	48313866	48314851	ENSMUSG00000096973	ENSMUST00000181607	NA
chr1	48494401	48494700	-5.16585	0.00115833	Distal Intergenic	1	48462173	48462293	ENSMUSG00000064943	ENSMUST00000083009	NA
chr1	48822601	48822900	-1.99237	0.00562006	Distal Intergenic	1	48881713	48882723	ENSMUSG00000097883	ENSMUST00000181115	NA
chr1	49129201	49129500	-2.71188	0.00955683	Distal Intergenic	1	49095444	49095885	ENSMUSG00000092790	ENSMUST00000175049	NA
chr1	49536901	49537200	5.08184	0.00528042	Distal Intergenic	1	49244616	49338246	ENSMUSG00000051616	ENSMUST00000056879	C230029F24Rik
chr1	49690501	49690800	-5.00777	0.00556349	Distal Intergenic	1	49244616	49338246	ENSMUSG00000051616	ENSMUST00000056879	C230029F24Rik
chr1	49923001	49923300	-4.78829	0.00583612	Distal Intergenic	1	50222389	50222520	ENSMUSG00000098249	ENSMUST00000184689	NA
chr1	50403001	50403300	1.82312	0.00553541	Distal Intergenic	1	50559762	50560075	ENSMUSG00000084531	ENSMUST00000122582	NA
chr1	50681701	50682000	4.93529	0.00424973	Distal Intergenic	1	50559762	50560075	ENSMUSG00000084531	ENSMUST00000122582	NA
chr1	51074701	51075300	3.84472	0.00329503	Intron (ENSMUST00000081851/ENSMUSG00000026109, intron 5 of 9)	1	51015313	51015413	ENSMUSG00000092906	ENSMUST00000175165	NA
chr1	51171001	51171300	3.46193	0.00281808	Intron (ENSMUST00000081851/ENSMUSG00000026109, intron 7 of 9)	1	51289126	51302959	ENSMUSG00000045954	ENSMUST00000051572	Cavin2
chr1	51262201	51262500	-5.29965	0.00181826	Distal Intergenic	1	51289126	51302959	ENSMUSG00000045954	ENSMUST00000051572	Cavin2
chr1	51394801	51395100	-4.92576	0.00384607	Distal Intergenic	1	51469498	51478399	ENSMUSG00000026107	ENSMUST00000027279	Nabp1
chr1	51535501	51535800	-2.8117	0.00601652	Distal Intergenic	1	51469498	51478399	ENSMUSG00000026107	ENSMUST00000027279	Nabp1
chr1	51599101	51599400	1.52822	0.00727292	Distal Intergenic	1	51469498	51478399	ENSMUSG00000026107	ENSMUST00000027279	Nabp1
chr1	51696001	51696300	2.40282	0.00939641	Distal Intergenic	1	51760353	51764470	ENSMUSG00000018417	ENSMUST00000145367	Myo1b
chr1	51763201	51763500	2.01059	0.00791998	Promoter (<=1kb)	1	51760353	51764470	ENSMUSG00000018417	ENSMUST00000145367	Myo1b
chr1	51986401	51986700	1.98298	0.00344275	Promoter (<=1kb)	1	51987148	52107188	ENSMUSG00000062939	ENSMUST00000168302	Stat4
chr1	52077601	52077900	-1.39087	0.0021683	Intron (ENSMUST00000168302/ENSMUSG00000062939, intron 9 of 24)	1	52090635	52091066	ENSMUSG00000078291	ENSMUST00000105087	NA
chr1	52123801	52124100	5.25735	0.00391282	Intron (ENSMUST00000070968/ENSMUSG00000026104, intron 4 of 24)	1	52119438	52161865	ENSMUSG00000026104	ENSMUST00000070968	Stat1
chr1	52161301	52161600	2.66911	0.00422748	3' UTR	1	52166264	52168975	ENSMUSG00000026103	ENSMUST00000136654	Gls
chr1	52247401	52247700	-5.27168	0.000677264	Distal Intergenic	1	52184104	52233232	ENSMUSG00000026103	ENSMUST00000114510	Gls
chr1	52905301	52905600	2.41984	0.00735449	Promoter (2-3kb)	1	52902633	52913760	ENSMUSG00000041426	ENSMUST00000162609	Hibch
chr1	53167801	53168100	1.76545	0.00274508	Intron (ENSMUST00000072235/ENSMUSG00000060715, intron 7 of 8)	1	53158577	53187617	ENSMUSG00000060715	ENSMUST00000072235	1700019A02Rik
chr1	53283301	53283600	1.94228	0.00104038	Promoter (<=1kb)	1	53275121	53282408	ENSMUSG00000026098	ENSMUST00000133358	Pms1
chr1	53439901	53440200	-2.23375	0.00717	Intron (ENSMUST00000094964/ENSMUSG00000096141, intron 55 of 65)	1	53443271	53443395	ENSMUSG00000092657	ENSMUST00000174916	NA
chr1	53704201	53704500	1.71758	0.00867191	Promoter (2-3kb)	1	53397002	53706784	ENSMUSG00000096141	ENSMUST00000094964	Dnah7a
chr1	53974201	53974500	-2.2131	0.00559942	Intron (ENSMUST00000087659/ENSMUSG00000042807, intron 2 of 28)	1	53886828	53886941	ENSMUSG00000087949	ENSMUST00000157324	NA
chr1	53992201	53992500	2.40274	0.00160326	Intron (ENSMUST00000087659/ENSMUSG00000042807, intron 2 of 28)	1	53886828	53886941	ENSMUSG00000087949	ENSMUST00000157324	NA
chr1	54153001	54153300	1.88993	0.0038215	Intron (ENSMUST00000087659/ENSMUSG00000042807, intron 1 of 28)	1	53811175	54194048	ENSMUSG00000042807	ENSMUST00000120904	Hecw2
chr1	54364201	54364500	-1.12208	0.00403906	3' UTR	1	54354596	54368603	ENSMUSG00000025983	ENSMUST00000159682	Ccdc150
chr1	54511201	54511500	5.03526	0.00235723	Exon (ENSMUST00000097739/ENSMUSG00000073678, exon 18 of 27)	1	54473000	54557684	ENSMUSG00000073678	ENSMUST00000097739	Pgap1
chr1	54596401	54596700	2.21004	0.00388396	Distal Intergenic	1	54473000	54557684	ENSMUSG00000073678	ENSMUST00000097739	Pgap1
chr1	54836701	54837000	-5.13033	0.00996513	Intron (ENSMUST00000179030/ENSMUSG00000052331, intron 1 of 27)	1	54762368	54813443	ENSMUSG00000052331	ENSMUST00000178905	Ankrd44
chr1	54952201	54952500	-2.67837	0.00293007	Distal Intergenic	1	54760887	54926387	ENSMUSG00000052331	ENSMUST00000180327	Ankrd44
chr1	55071301	55071600	-2.96021	0.00701721	Intron (ENSMUST00000027125/ENSMUSG00000025981, intron 4 of 4)	1	55077835	55088024	ENSMUSG00000025980	ENSMUST00000027123	Hspd1
chr1	55191901	55192200	-2.86138	0.0044608	Intron (ENSMUST00000027121/ENSMUSG00000025978, intron 7 of 8)	1	55203945	55206489	ENSMUSG00000025978	ENSMUST00000133294	Rftn2
chr1	55548901	55549200	2.78252	0.00740299	Intron (ENSMUST00000042986/ENSMUSG00000038349, intron 1 of 5)	1	55443733	55445064	ENSMUSG00000073674	ENSMUST00000081004	NA
chr1	55728001	55728300	-4.79904	0.00614783	Intron (ENSMUST00000042986/ENSMUSG00000038349, intron 5 of 5)	1	55443733	55445064	ENSMUSG00000073674	ENSMUST00000081004	NA
chr1	55735801	55736400	-1.51305	0.000686872	Intron (ENSMUST00000042986/ENSMUSG00000038349, intron 5 of 5)	1	55443733	55445064	ENSMUSG00000073674	ENSMUST00000081004	NA
chr1	56247001	56247300	5.03321	0.0022283	Distal Intergenic	1	56636053	56637451	ENSMUSG00000045336	ENSMUST00000062085	Hsfy2
chr1	56392501	56392800	4.90621	0.00371371	Distal Intergenic	1	56636053	56637451	ENSMUSG00000045336	ENSMUST00000062085	Hsfy2
chr1	56785501	56785800	2.78162	0.00646791	Distal Intergenic	1	56636053	56637451	ENSMUSG00000045336	ENSMUST00000062085	Hsfy2
chr1	56795401	56795700	-1.29561	0.00218184	3' UTR	1	56636053	56637451	ENSMUSG00000045336	ENSMUST00000062085	Hsfy2
chr1	56926201	56926500	-2.82453	0.00988214	Intron (ENSMUST00000114415/ENSMUSG00000038331, intron 3 of 10)	1	56948134	56969840	ENSMUSG00000038331	ENSMUST00000176759	Satb2
chr1	57107401	57107700	1.28069	0.00307844	Distal Intergenic	1	56999155	56999275	ENSMUSG00000094128	ENSMUST00000179712	NA
chr1	57625501	57625800	-4.8932	0.00716316	Distal Intergenic	1	57774162	57885768	ENSMUSG00000038305	ENSMUST00000172287	Spats2l
chr1	57654001	57654300	-4.76891	0.00875458	Distal Intergenic	1	57774162	57885768	ENSMUSG00000038305	ENSMUST00000172287	Spats2l
chr1	57703501	57704100	3.73762	0.00510423	Distal Intergenic	1	57774162	57885768	ENSMUSG00000038305	ENSMUST00000172287	Spats2l
chr1	57754501	57754800	-3.58274	0.00144111	Distal Intergenic	1	57774162	57885768	ENSMUSG00000038305	ENSMUST00000172287	Spats2l
chr1	57764101	57764400	3.24442	3.42308e-05	Distal Intergenic	1	57774162	57885768	ENSMUSG00000038305	ENSMUST00000172287	Spats2l
chr1	57783301	57783900	-5.34873	0.0038084	Intron (ENSMUST00000172287/ENSMUSG00000038305, intron 1 of 6)	1	57774917	57799580	ENSMUSG00000038305	ENSMUST00000168895	Spats2l
chr1	57804901	57805200	-2.23036	0.00581371	Intron (ENSMUST00000172287/ENSMUSG00000038305, intron 2 of 6)	1	57774917	57799580	ENSMUSG00000038305	ENSMUST00000168895	Spats2l
chr1	57857701	57858000	3.37618	0.00349466	Intron (ENSMUST00000172287/ENSMUSG00000038305, intron 4 of 6)	1	57845571	57946965	ENSMUSG00000038305	ENSMUST00000169772	Spats2l
chr1	57961801	57962100	-1.01615	0.00800184	Promoter (<=1kb)	1	57956720	57962102	ENSMUSG00000054770	ENSMUST00000163006	Kctd18
chr1	58452001	58452300	3.34554	0.00669294	Promoter (2-3kb)	1	58449167	58457800	ENSMUSG00000026036	ENSMUST00000140723	Nif3l1
chr1	58529701	58530000	3.2824	0.00931799	Exon (ENSMUST00000161600/ENSMUSG00000038174, exon 12 of 12)	1	58505155	58523230	ENSMUSG00000085054	ENSMUST00000139825	NA
chr1	58750201	58750500	-3.13158	3.28274e-05	Intron (ENSMUST00000140940/ENSMUSG00000026031, intron 8 of 9)	1	58730552	58752453	ENSMUSG00000026031	ENSMUST00000123032	Cflar
chr1	58799701	58800000	2.91778	0.00747045	Promoter (2-3kb)	1	58802502	58847503	ENSMUSG00000026029	ENSMUST00000165549	Casp8
chr1	58845601	58845900	5.09931	0.00797502	Intron (ENSMUST00000027189/ENSMUSG00000026029, intron 8 of 8)	1	58802502	58847503	ENSMUSG00000026029	ENSMUST00000165549	Casp8
chr1	58846501	58846800	-1.25511	0.00567037	3' UTR	1	58802502	58847503	ENSMUSG00000026029	ENSMUST00000165549	Casp8
chr1	58984801	58985100	1.80149	0.00884461	Intron (ENSMUST00000147637/ENSMUSG00000026027, intron 3 of 3)	1	58991058	58994359	ENSMUSG00000026027	ENSMUST00000152318	Stradb
chr1	59071501	59071800	-3.48329	0.004813	Promoter (<=1kb)	1	59070988	59071118	ENSMUSG00000077616	ENSMUST00000104428	LOC115485774
chr1	59089501	59089800	-5.00777	0.00556348	Intron (ENSMUST00000097080/ENSMUSG00000072295, intron 1 of 12)	1	59069820	59084523	ENSMUSG00000072295	ENSMUST00000149784	C2cd6
chr1	59202301	59202600	-1.24244	0.00760672	Intron (ENSMUST00000027178/ENSMUSG00000026024, intron 9 of 33)	1	59164058	59237093	ENSMUSG00000026024	ENSMUST00000163058	Als2
chr1	59231401	59231700	5.1508	0.00243691	Intron (ENSMUST00000027178/ENSMUSG00000026024, intron 1 of 33)	1	59164058	59237093	ENSMUSG00000026024	ENSMUST00000163058	Als2
chr1	59291101	59291400	1.48169	0.00588904	Intron (ENSMUST00000160662/ENSMUSG00000026023, intron 8 of 13)	1	59298936	59352448	ENSMUSG00000026023	ENSMUST00000162906	Cdk15
chr1	59376301	59376600	2.19515	0.00862318	Distal Intergenic	1	59298936	59352448	ENSMUSG00000026023	ENSMUST00000162906	Cdk15
chr1	59412601	59412900	1.88128	0.00915721	Distal Intergenic	1	59482147	59486947	ENSMUSG00000041075	ENSMUST00000114246	Fzd7
chr1	59491501	59491800	2.18367	0.00180779	Promoter (<=1kb)	1	59488480	59492605	ENSMUSG00000097819	ENSMUST00000180778	NA
chr1	59607601	59607900	1.93093	0.00378851	Exon (ENSMUST00000114243/ENSMUSG00000047361, exon 13 of 20)	1	59626580	59626664	ENSMUSG00000089276	ENSMUST00000158651	NA
chr1	59726101	59726400	2.21714	0.00659424	Distal Intergenic	1	59704790	59704873	ENSMUSG00000089093	ENSMUST00000158468	NA
chr1	59748901	59749200	4.9524	0.00698239	Distal Intergenic	1	59764279	59870549	ENSMUSG00000067336	ENSMUST00000087435	Bmpr2
chr1	59900101	59900400	4.784	0.00714696	Distal Intergenic	1	59913006	59985346	ENSMUSG00000041040	ENSMUST00000036540	Fam117b
chr1	60040201	60040500	-2.31163	0.00333257	Promoter (2-3kb)	1	59989070	60043087	ENSMUSG00000026018	ENSMUST00000027172	Ica1l
chr1	60114301	60114600	-3.57797	0.00120153	Promoter (2-3kb)	1	60117255	60117685	ENSMUSG00000082609	ENSMUST00000118718	NA
chr1	60490201	60490500	-1.22002	0.00990077	3' UTR	1	60483191	60495506	ENSMUSG00000026014	ENSMUST00000182085	Raph1
chr1	60493501	60493800	-3.14324	0.000107788	Promoter (1-2kb)	1	60483191	60495506	ENSMUSG00000026014	ENSMUST00000182085	Raph1
chr1	60627901	60628200	-1.58159	0.00962005	Distal Intergenic	1	60613698	60613803	ENSMUSG00000088973	ENSMUST00000158348	NA
chr1	60800701	60801000	3.26633	0.00865678	Intron (ENSMUST00000130082/ENSMUSG00000085965, intron 2 of 3)	1	60809116	60809942	ENSMUSG00000083355	ENSMUST00000122024	NA
chr1	60856201	60856800	1.74304	0.00752655	Distal Intergenic	1	60887000	60912716	ENSMUSG00000026011	ENSMUST00000124816	Ctla4
chr1	61063201	61063500	1.26458	0.0077956	Distal Intergenic	1	61075674	61076225	ENSMUSG00000082804	ENSMUST00000119156	NA
chr1	61170301	61170600	-1.71431	0.00258283	Distal Intergenic	1	61196541	61197242	ENSMUSG00000080785	ENSMUST00000120063	NA
chr1	61174501	61174800	-4.78581	0.0067179	Distal Intergenic	1	61196541	61197242	ENSMUSG00000080785	ENSMUST00000120063	NA
chr1	61184401	61185000	-1.82291	0.00649512	Distal Intergenic	1	61196541	61197242	ENSMUSG00000080785	ENSMUST00000120063	NA
chr1	61302301	61302600	1.99157	0.0026484	Distal Intergenic	1	61306636	61307746	ENSMUSG00000085248	ENSMUST00000128274	NA
chr1	62296201	62296500	-3.49747	0.000341287	Intron (ENSMUST00000075374/ENSMUSG00000052062, intron 16 of 22)	1	62131195	62136109	ENSMUSG00000085019	ENSMUST00000127498	Pard3bos2
chr1	62327701	62328000	-4.90641	0.00455653	Intron (ENSMUST00000075374/ENSMUSG00000052062, intron 16 of 22)	1	62456725	62499261	ENSMUSG00000085400	ENSMUST00000147177	NA
chr1	62929201	62929500	2.03675	0.00190684	Distal Intergenic	1	63032706	63032819	ENSMUSG00000088953	ENSMUST00000158328	NA
chr1	62952601	62952900	-1.75765	0.00566126	Distal Intergenic	1	63032706	63032819	ENSMUSG00000088953	ENSMUST00000158328	NA
chr1	62958601	62959200	2.68824	0.000631652	3' UTR	1	63032706	63032819	ENSMUSG00000088953	ENSMUST00000158328	NA
chr1	62961901	62962200	-1.92221	0.00109361	Intron (ENSMUST00000133236/ENSMUSG00000040865, intron 12 of 12)	1	63032706	63032819	ENSMUSG00000088953	ENSMUST00000158328	NA
chr1	62980501	62980800	3.00204	0.00303935	3' UTR	1	63032706	63032819	ENSMUSG00000088953	ENSMUST00000158328	NA
chr1	63042301	63042600	-1.92185	0.00618938	Intron (ENSMUST00000133236/ENSMUSG00000040865, intron 9 of 12)	1	63038214	63038581	ENSMUSG00000081617	ENSMUST00000122045	NA
chr1	63484201	63484500	1.14332	0.00290013	Intron (ENSMUST00000114103/ENSMUSG00000025964, intron 3 of 23)	1	63494169	63596276	ENSMUSG00000025964	ENSMUST00000097717	Adam23
chr1	63626101	63626400	1.72971	0.00804206	Intron (ENSMUST00000090313/ENSMUSG00000069085, intron 14 of 14)	1	63671468	63671971	ENSMUSG00000083066	ENSMUST00000120763	NA
chr1	63690301	63690600	2.6606	0.0017402	Distal Intergenic	1	63622851	63686927	ENSMUSG00000069085	ENSMUST00000090313	Dytn
chr1	63732901	63733200	4.92385	0.00287623	Promoter (2-3kb)	1	63730643	63752538	ENSMUSG00000025962	ENSMUST00000128621	Fastkd2
chr1	64000801	64001100	4.79475	0.00646934	Distal Intergenic	1	64029463	64032927	ENSMUSG00000097272	ENSMUST00000181595	NA
chr1	64318801	64319100	1.43923	0.00940855	Distal Intergenic	1	64396334	64396403	ENSMUSG00000093228	ENSMUST00000175487	NA
chr1	64695301	64695600	2.6509	0.00122609	Intron (ENSMUST00000114077/ENSMUSG00000070871, intron 2 of 10)	1	64691345	64725640	ENSMUSG00000070871	ENSMUST00000094898	Ccnyl1
chr1	64722901	64723500	4.99035	0.00523743	Intron (ENSMUST00000114077/ENSMUSG00000070871, intron 10 of 10)	1	64730560	64737750	ENSMUSG00000045005	ENSMUST00000063982	Fzd5
chr1	64726501	64726800	2.26603	0.00556738	Distal Intergenic	1	64730560	64737750	ENSMUSG00000045005	ENSMUST00000063982	Fzd5
chr1	64733101	64733400	4.91658	0.00517087	3' UTR	1	64730560	64737750	ENSMUSG00000045005	ENSMUST00000063982	Fzd5
chr1	64761301	64761600	-1.95394	0.00167714	Distal Intergenic	1	64730560	64737750	ENSMUSG00000045005	ENSMUST00000116133	Fzd5
chr1	64775401	64775700	1.77288	0.00608584	Distal Intergenic	1	64730560	64737750	ENSMUSG00000045005	ENSMUST00000116133	Fzd5
chr1	65110501	65110800	-2.304	0.00535678	Intron (ENSMUST00000144760/ENSMUSG00000044816, intron 3 of 6)	1	65100389	65103373	ENSMUSG00000044429	ENSMUST00000061497	Cryga
chr1	65305201	65305500	-2.73436	0.00401045	Intron (ENSMUST00000140190/ENSMUSG00000025946, intron 1 of 5)	1	65311257	65389244	ENSMUSG00000025946	ENSMUST00000027083	Pth2r
chr1	65669101	65669400	-1.04637	0.0023907	Distal Intergenic	1	65552682	65552994	ENSMUSG00000082774	ENSMUST00000117848	NA
chr1	65706601	65706900	-3.57417	0.00175576	Distal Intergenic	1	65552682	65552994	ENSMUSG00000082774	ENSMUST00000117848	NA
chr1	65829001	65829300	-1.42274	0.00434223	Distal Intergenic	1	65926522	65928307	ENSMUSG00000025945	ENSMUST00000027082	Crygf
chr1	65886001	65886300	4.95412	0.00983259	Distal Intergenic	1	65926522	65928307	ENSMUSG00000025945	ENSMUST00000027082	Crygf
chr1	66022201	66022800	-1.62216	0.00415649	Distal Intergenic	1	66032183	66032925	ENSMUSG00000081623	ENSMUST00000119367	NA
chr1	66674701	66675000	-5.15105	0.00177084	Exon (ENSMUST00000061620/ENSMUSG00000055567, exon 56 of 65)	1	66679699	66696663	ENSMUSG00000055567	ENSMUST00000152844	Unc80
chr1	66695401	66695700	5.16001	0.00127096	3' UTR	1	66700831	66715194	ENSMUSG00000026005	ENSMUST00000151016	Rpe
chr1	67086901	67087200	3.55922	0.00218751	Distal Intergenic	1	67123026	67231259	ENSMUSG00000025991	ENSMUST00000027144	Cps1
chr1	67414201	67414500	4.91481	0.00306014	Distal Intergenic	1	67257224	67257352	ENSMUSG00000077745	ENSMUST00000104557	LOC115485776
chr1	67476901	67477200	-1.76521	0.00306621	Distal Intergenic	1	67585053	67587036	ENSMUSG00000082473	ENSMUST00000119302	NA
chr1	67608901	67609200	-1.53851	0.00970223	Distal Intergenic	1	67616975	67617052	ENSMUSG00000095282	ENSMUST00000174899	NA
chr1	67841101	67841400	-3.46546	0.00394097	Distal Intergenic	1	67792481	67805324	ENSMUSG00000085075	ENSMUST00000147834	NA
chr1	68585701	68586000	-2.36592	0.00490504	Intron (ENSMUST00000119142/ENSMUSG00000062209, intron 2 of 27)	1	68384942	68385035	ENSMUSG00000080539	ENSMUST00000116889	NA
chr1	68953801	68954100	-5.76403	0.000219101	Intron (ENSMUST00000119142/ENSMUSG00000062209, intron 1 of 27)	1	69091913	69106740	ENSMUSG00000087514	ENSMUST00000140116	NA
chr1	69208801	69209100	4.93021	0.00852931	Distal Intergenic	1	69130914	69131299	ENSMUSG00000084332	ENSMUST00000122454	NA
chr1	69662401	69663000	-1.25973	0.00478521	Intron (ENSMUST00000027146/ENSMUSG00000025997, intron 3 of 7)	1	69531214	69685960	ENSMUSG00000025997	ENSMUST00000027146	Ikzf2
chr1	70038901	70039200	-1.60382	0.00717978	Intron (ENSMUST00000065425/ENSMUSG00000053153, intron 11 of 16)	1	69955004	69955129	ENSMUSG00000080524	ENSMUST00000116874	LOC115487680
chr1	70303501	70303800	4.93601	0.00510254	Intron (ENSMUST00000065425/ENSMUSG00000053153, intron 13 of 16)	1	70596815	70596921	ENSMUSG00000075952	ENSMUST00000102000	LOC115487587
chr1	70304401	70304700	-1.45473	0.000621971	Intron (ENSMUST00000065425/ENSMUSG00000053153, intron 13 of 16)	1	70596815	70596921	ENSMUSG00000075952	ENSMUST00000102000	LOC115487587
chr1	70327801	70328100	-5.17272	0.00218894	Intron (ENSMUST00000065425/ENSMUSG00000053153, intron 13 of 16)	1	70596815	70596921	ENSMUSG00000075952	ENSMUST00000102000	LOC115487587
chr1	70631701	70632000	-2.18299	0.00559581	Intron (ENSMUST00000065425/ENSMUSG00000053153, intron 16 of 16)	1	70596815	70596921	ENSMUSG00000075952	ENSMUST00000102000	LOC115487587
chr1	70728601	70729200	-2.07722	0.00538398	Promoter (2-3kb)	1	70725923	70882489	ENSMUSG00000045648	ENSMUST00000162182	Vwc2l
chr1	71086501	71086800	-1.98323	0.00573697	Intron (ENSMUST00000027393/ENSMUSG00000026196, intron 3 of 10)	1	71027498	71103146	ENSMUSG00000026196	ENSMUST00000027393	Bard1
chr1	71420701	71421300	3.03394	0.00659831	Distal Intergenic	1	71243090	71414910	ENSMUSG00000050296	ENSMUST00000087268	Abca12
chr1	71648101	71648400	1.30948	0.00433621	Exon (ENSMUST00000055226/ENSMUSG00000026193, exon 5 of 46)	1	71652837	71657457	ENSMUSG00000073652	ENSMUST00000097699	Apol7d
chr1	71649301	71649600	2.04429	0.00525017	Exon (ENSMUST00000055226/ENSMUSG00000026193, exon 4 of 46)	1	71652837	71657457	ENSMUSG00000073652	ENSMUST00000097699	Apol7d
chr1	71724301	71724600	-5.16652	0.000899375	Distal Intergenic	1	71653339	71657245	ENSMUSG00000073652	ENSMUST00000125934	Apol7d
chr1	71885401	71885700	2.34289	0.00651328	Distal Intergenic	1	72004288	72004770	ENSMUSG00000059483	ENSMUST00000076314	NA
chr1	71887501	71887800	3.48827	0.00609451	Distal Intergenic	1	72004288	72004770	ENSMUSG00000059483	ENSMUST00000076314	NA
chr1	71888401	71888700	-1.50609	0.00180956	Distal Intergenic	1	72004288	72004770	ENSMUSG00000059483	ENSMUST00000076314	NA
chr1	71889601	71889900	-2.90181	0.00144966	Distal Intergenic	1	72004288	72004770	ENSMUSG00000059483	ENSMUST00000076314	NA
chr1	71986801	71987100	-1.57607	0.00804517	Distal Intergenic	1	72004288	72004770	ENSMUSG00000059483	ENSMUST00000076314	NA
chr1	71996401	71996700	-1.2369	0.00759383	Distal Intergenic	1	72004288	72004770	ENSMUSG00000059483	ENSMUST00000076314	NA
chr1	72006001	72006300	2.67594	0.00300762	Promoter (1-2kb)	1	72004288	72004770	ENSMUSG00000059483	ENSMUST00000076314	NA
chr1	72065401	72066000	1.58748	0.000956173	Distal Intergenic	1	72004288	72004770	ENSMUSG00000059483	ENSMUST00000076314	NA
chr1	72172801	72173100	-2.36885	0.00278596	Intron (ENSMUST00000048860/ENSMUSG00000039395, intron 2 of 4)	1	72159233	72212307	ENSMUSG00000039395	ENSMUST00000048860	Mreg
chr1	72224401	72224700	-2.03125	0.00710607	Promoter (1-2kb)	1	72226240	72226430	ENSMUSG00000094655	ENSMUST00000178786	LOC115487690
chr1	72247201	72247500	-1.27325	0.00310167	Promoter (2-3kb)	1	72244213	72244403	ENSMUSG00000093956	ENSMUST00000177868	LOC115487688
chr1	72277801	72278100	-1.90547	0.00261741	Intron (ENSMUST00000134840/ENSMUSG00000026189, intron 1 of 7)	1	72259167	72284259	ENSMUSG00000026189	ENSMUST00000134840	Pecr
chr1	72282001	72282300	4.78666	0.00720089	Promoter (1-2kb)	1	72259167	72284259	ENSMUSG00000026189	ENSMUST00000134840	Pecr
chr1	72312001	72312300	-4.79904	0.00614782	Intron (ENSMUST00000027379/ENSMUSG00000026187, intron 2 of 20)	1	72307421	72394952	ENSMUSG00000026187	ENSMUST00000027379	Xrcc5
chr1	72321301	72321600	4.79648	0.00651617	Intron (ENSMUST00000027379/ENSMUSG00000026187, intron 6 of 20)	1	72307421	72394952	ENSMUSG00000026187	ENSMUST00000027379	Xrcc5
chr1	72339001	72339300	-1.32418	0.00267386	Exon (ENSMUST00000027379/ENSMUSG00000026187, exon 11 of 21)	1	72307421	72394952	ENSMUSG00000026187	ENSMUST00000027379	Xrcc5
chr1	72344101	72344400	-2.68358	0.008268	Intron (ENSMUST00000027379/ENSMUSG00000026187, intron 13 of 20)	1	72307421	72394952	ENSMUSG00000026187	ENSMUST00000027379	Xrcc5
chr1	72351301	72351600	-2.8353	0.00260037	Intron (ENSMUST00000027379/ENSMUSG00000026187, intron 14 of 20)	1	72307421	72394952	ENSMUSG00000026187	ENSMUST00000027379	Xrcc5
chr1	72614101	72614400	1.01996	0.00445339	Promoter (2-3kb)	1	72616522	72628299	ENSMUSG00000039354	ENSMUST00000126832	Smarcal1
chr1	72634801	72635100	3.36863	0.00667963	Distal Intergenic	1	72616522	72628299	ENSMUSG00000039354	ENSMUST00000126832	Smarcal1
chr1	72762901	72763200	1.80684	0.00483962	Distal Intergenic	1	72711260	72713809	ENSMUSG00000046330	ENSMUST00000059980	Rpl37a
chr1	72965401	72965700	-4.95001	0.00929753	Distal Intergenic	1	73015083	73015899	ENSMUSG00000026182	ENSMUST00000027374	Tnp1
chr1	73212001	73212600	4.28639	0.00577251	Distal Intergenic	1	73392246	73392399	ENSMUSG00000098697	ENSMUST00000183977	NA
chr1	73242301	73242600	1.5293	0.00862681	Distal Intergenic	1	73392246	73392399	ENSMUSG00000098697	ENSMUST00000183977	NA
chr1	73406701	73407000	-3.30326	0.0094081	Distal Intergenic	1	73392246	73392399	ENSMUSG00000098697	ENSMUST00000183977	NA
chr1	73436701	73437000	-2.80315	0.0069966	Distal Intergenic	1	73392246	73392399	ENSMUSG00000098697	ENSMUST00000183977	NA
chr1	73478701	73479000	-2.80087	0.00104108	Distal Intergenic	1	73392246	73392399	ENSMUSG00000098697	ENSMUST00000183977	NA
chr1	73748101	73748400	-4.8146	0.00675797	Distal Intergenic	1	73763710	73763835	ENSMUSG00000088666	ENSMUST00000158041	NA
chr1	73806601	73806900	3.03251	0.00532408	Distal Intergenic	1	73763710	73763835	ENSMUSG00000088666	ENSMUST00000158041	NA
chr1	73835701	73836000	-2.18831	0.00463011	Distal Intergenic	1	73855477	73855575	ENSMUSG00000098504	ENSMUST00000183826	Mir6351
chr1	73917901	73918200	-2.79675	0.00474741	Exon (ENSMUST00000169786/ENSMUSG00000055322, exon 31 of 35)	1	73855477	73855575	ENSMUSG00000098504	ENSMUST00000183826	Mir6351
chr1	74049901	74050200	5.53414	0.000115053	Intron (ENSMUST00000169786/ENSMUSG00000055322, intron 3 of 34)	1	73910231	74124447	ENSMUSG00000055322	ENSMUST00000169786	Tns1
chr1	74050501	74050800	-3.30427	0.00620105	Intron (ENSMUST00000169786/ENSMUSG00000055322, intron 3 of 34)	1	73910231	74124447	ENSMUSG00000055322	ENSMUST00000169786	Tns1
chr1	74130601	74130900	1.98654	0.00856445	Intron (ENSMUST00000080167/ENSMUSG00000061815, intron 6 of 11)	1	74125579	74147773	ENSMUSG00000061815	ENSMUST00000127134	Rufy4
chr1	74132401	74132700	-1.84828	0.00653411	Intron (ENSMUST00000080167/ENSMUSG00000061815, intron 7 of 11)	1	74125579	74147773	ENSMUSG00000061815	ENSMUST00000127134	Rufy4
chr1	74143201	74143500	1.93602	0.00682901	Intron (ENSMUST00000080167/ENSMUSG00000061815, intron 10 of 11)	1	74153989	74160610	ENSMUSG00000026180	ENSMUST00000027372	Cxcr2
chr1	74269501	74269800	1.93037	0.00603055	Distal Intergenic	1	74278550	74279624	ENSMUSG00000064272	ENSMUST00000077985	Gpbar1
chr1	74349001	74349300	-1.79235	0.0024495	Intron (ENSMUST00000027370/ENSMUSG00000026179, intron 5 of 9)	1	74362108	74369321	ENSMUSG00000073650	ENSMUST00000097697	Catip
chr1	74430901	74431200	1.64203	0.00677145	Intron (ENSMUST00000027366/ENSMUSG00000026175, intron 18 of 19)	1	74423686	74425966	ENSMUSG00000026175	ENSMUST00000163018	Vil1
chr1	74566501	74566800	1.77154	0.00841236	Promoter (2-3kb)	1	74564437	74565626	ENSMUSG00000026173	ENSMUST00000135111	Plcd4
chr1	74783701	74784000	-2.78761	0.00790856	Intron (ENSMUST00000006716/ENSMUSG00000033227, intron 3 of 3)	1	74791516	74804179	ENSMUSG00000026167	ENSMUST00000006718	Wnt10a
chr1	74907601	74907900	2.60697	0.000198351	Exon (ENSMUST00000160540/ENSMUSG00000089653, exon 3 of 3)	1	74902371	74907653	ENSMUSG00000089653	ENSMUST00000160540	NA
chr1	74963101	74963400	4.90549	0.00368973	Distal Intergenic	1	74945319	74951651	ENSMUSG00000006538	ENSMUST00000164097	Ihh
chr1	74979301	74979600	-4.8146	0.00675799	Intron (ENSMUST00000152855/ENSMUSG00000026162, intron 2 of 4)	1	74945319	74951651	ENSMUSG00000006538	ENSMUST00000164097	Ihh
chr1	75177901	75178500	-1.12229	0.00853508	Promoter (<=1kb)	1	75175552	75178949	ENSMUSG00000026198	ENSMUST00000160757	Abcb6
chr1	75185401	75185700	-2.23524	0.000352579	Exon (ENSMUST00000040689/ENSMUSG00000033124, exon 10 of 16)	1	75171717	75180392	ENSMUSG00000026198	ENSMUST00000027396	Abcb6
chr1	75199201	75199500	2.43912	0.00916481	Promoter (1-2kb)	1	75200093	75201248	ENSMUSG00000026200	ENSMUST00000143193	Glb1l
chr1	75237901	75238200	-2.85412	0.000998241	Promoter (1-2kb)	1	75236465	75244804	ENSMUSG00000026203	ENSMUST00000082158	Dnajb2
chr1	75420001	75420300	4.76003	0.00914143	Exon (ENSMUST00000087122/ENSMUSG00000026207, exon 28 of 41)	1	75423510	75427623	ENSMUSG00000026207	ENSMUST00000143679	Speg
chr1	75427801	75428100	-1.72887	0.00795461	Exon (ENSMUST00000087122/ENSMUSG00000026207, exon 36 of 41)	1	75423510	75427623	ENSMUSG00000026207	ENSMUST00000143679	Speg
chr1	75473401	75473700	-3.00861	0.00259114	3' UTR	1	75474576	75478746	ENSMUSG00000032997	ENSMUST00000143496	Chpf
chr1	75545701	75546000	4.92312	0.00282852	Promoter (<=1kb)	1	75546266	75562172	ENSMUSG00000006576	ENSMUST00000124341	Slc4a3
chr1	75838501	75838800	1.46742	0.00209489	Distal Intergenic	1	75636390	75637179	ENSMUSG00000082012	ENSMUST00000121823	NA
chr1	75839701	75840000	-1.55736	0.00399364	Distal Intergenic	1	75636390	75637179	ENSMUSG00000082012	ENSMUST00000121823	NA
chr1	75853801	75854100	2.2744	0.00959287	Distal Intergenic	1	75636390	75637179	ENSMUSG00000082012	ENSMUST00000121823	NA
chr1	76048501	76048800	-3.04967	0.00154856	Distal Intergenic	1	75636390	75637179	ENSMUSG00000082012	ENSMUST00000121823	NA
chr1	76132501	76132800	3.47606	0.00197652	Distal Intergenic	1	76509560	76509643	ENSMUSG00000098611	ENSMUST00000183584	Mir6343
chr1	76143301	76143600	3.10786	0.000984443	Distal Intergenic	1	76509560	76509643	ENSMUSG00000098611	ENSMUST00000183584	Mir6343
chr1	76191601	76191900	5.05301	0.00321352	Distal Intergenic	1	76509560	76509643	ENSMUSG00000098611	ENSMUST00000183584	Mir6343
chr1	76281301	76281600	5.0671	0.00377984	Distal Intergenic	1	76509560	76509643	ENSMUSG00000098611	ENSMUST00000183584	Mir6343
chr1	76311901	76312200	-1.24814	0.00138032	Distal Intergenic	1	76509560	76509643	ENSMUSG00000098611	ENSMUST00000183584	Mir6343
chr1	76487101	76487400	3.16256	0.00861634	Distal Intergenic	1	76509560	76509643	ENSMUSG00000098611	ENSMUST00000183584	Mir6343
chr1	76488301	76488600	-3.48553	0.00556726	Distal Intergenic	1	76509560	76509643	ENSMUSG00000098611	ENSMUST00000183584	Mir6343
chr1	76729501	76729800	2.53085	0.00409977	Distal Intergenic	1	76509560	76509643	ENSMUSG00000098611	ENSMUST00000183584	Mir6343
chr1	76882201	76882500	4.95749	0.00993457	Distal Intergenic	1	77144753	77144846	ENSMUSG00000089326	ENSMUST00000158701	NA
chr1	76995901	76996200	-5.07654	0.00326287	Distal Intergenic	1	77144753	77144846	ENSMUSG00000089326	ENSMUST00000158701	NA
chr1	77186401	77186700	4.77548	0.00690693	Distal Intergenic	1	77144753	77144846	ENSMUSG00000089326	ENSMUST00000158701	NA
chr1	77456701	77457000	2.67519	0.00899073	Intron (ENSMUST00000027451/ENSMUSG00000026235, intron 3 of 17)	1	77496653	77496768	ENSMUSG00000099141	ENSMUST00000184495	Mir6352
chr1	77488801	77489100	2.16402	0.0050157	Intron (ENSMUST00000027451/ENSMUSG00000026235, intron 3 of 17)	1	77496653	77496768	ENSMUSG00000099141	ENSMUST00000184495	Mir6352
chr1	77847001	77847300	2.7969	0.00674091	Distal Intergenic	1	77898283	77898446	ENSMUSG00000065215	ENSMUST00000083281	LOC115487657
chr1	77887501	77887800	-3.38355	0.0046521	Distal Intergenic	1	77898283	77898446	ENSMUSG00000065215	ENSMUST00000083281	LOC115487657
chr1	78089701	78090000	1.84821	0.00180109	Distal Intergenic	1	78101267	78196838	ENSMUSG00000004872	ENSMUST00000004994	Pax3
chr1	78401101	78401400	4.92652	0.00437876	Intron (ENSMUST00000036172/ENSMUSG00000032908, intron 4 of 4)	1	78424836	78488846	ENSMUSG00000026245	ENSMUST00000068333	Farsb
chr1	78415801	78416100	-5.18218	0.0046962	Intron (ENSMUST00000036172/ENSMUSG00000032908, intron 4 of 4)	1	78424836	78488846	ENSMUSG00000026245	ENSMUST00000068333	Farsb
chr1	78624301	78624600	3.29026	0.00917653	Distal Intergenic	1	78657825	78706987	ENSMUSG00000032883	ENSMUST00000035779	Acsl3
chr1	78719101	78719400	-2.55573	0.000223283	Distal Intergenic	1	78696656	78701289	ENSMUSG00000032883	ENSMUST00000148608	Acsl3
chr1	78927901	78928200	3.38654	0.00581208	Distal Intergenic	1	78967637	78968079	ENSMUSG00000072978	ENSMUST00000049117	NA
chr1	78967501	78967800	-1.8078	0.00201026	Promoter (<=1kb)	1	78967637	78968079	ENSMUSG00000072978	ENSMUST00000049117	NA
chr1	79281301	79281600	-1.94076	0.00150572	Distal Intergenic	1	79434669	79440090	ENSMUSG00000050711	ENSMUST00000049972	Scg2
chr1	79622401	79622700	1.06075	0.00673117	Intron (ENSMUST00000162342/ENSMUSG00000054702, intron 3 of 4)	1	79608845	79671965	ENSMUSG00000054702	ENSMUST00000159312	Ap1s3
chr1	79714201	79714500	-2.35607	0.00424653	Intron (ENSMUST00000113512/ENSMUSG00000073643, intron 7 of 11)	1	79719163	79722656	ENSMUSG00000073643	ENSMUST00000127771	Wdfy1
chr1	79840201	79840500	1.82987	0.000344064	Intron (ENSMUST00000027467/ENSMUSG00000026249, intron 1 of 8)	1	79794197	79858696	ENSMUSG00000026249	ENSMUST00000027467	Serpine2
chr1	79938901	79939500	1.19874	0.00860934	Distal Intergenic	1	79922536	79923426	ENSMUSG00000067106	ENSMUST00000165691	NA
chr1	80030101	80030400	-2.87826	0.0049583	Distal Intergenic	1	80135466	80135572	ENSMUSG00000096297	ENSMUST00000179111	LOC115487702
chr1	80048101	80048400	2.96483	0.00781917	Distal Intergenic	1	80135466	80135572	ENSMUSG00000096297	ENSMUST00000179111	LOC115487702
chr1	80051701	80052000	3.27311	0.0062889	Distal Intergenic	1	80135466	80135572	ENSMUSG00000096297	ENSMUST00000179111	LOC115487702
chr1	80447101	80447400	-3.83324	0.00030041	Distal Intergenic	1	80383104	80385188	ENSMUSG00000090637	ENSMUST00000164487	NA
chr1	80536801	80537100	1.64116	0.00742905	Exon (ENSMUST00000077946/ENSMUSG00000038608, exon 40 of 56)	1	80383104	80385188	ENSMUSG00000090637	ENSMUST00000164487	NA
chr1	80667601	80667900	3.47002	0.0028817	Intron (ENSMUST00000077946/ENSMUSG00000038608, intron 1 of 55)	1	80501073	80758553	ENSMUSG00000038608	ENSMUST00000077946	Dock10
chr1	81093001	81093300	4.94325	0.00880537	Intron (ENSMUST00000137862/ENSMUSG00000054976, intron 3 of 6)	1	81077583	81341764	ENSMUSG00000054976	ENSMUST00000123285	Nyap2
chr1	81280801	81281100	2.45901	0.00230996	Intron (ENSMUST00000137862/ENSMUSG00000054976, intron 6 of 6)	1	81077583	81341764	ENSMUSG00000054976	ENSMUST00000123285	Nyap2
chr1	81295501	81295800	4.90549	0.00368973	Intron (ENSMUST00000137862/ENSMUSG00000054976, intron 6 of 6)	1	81077583	81341764	ENSMUSG00000054976	ENSMUST00000123285	Nyap2
chr1	81465301	81465600	3.16993	0.00854912	Distal Intergenic	1	81741985	81742686	ENSMUSG00000087008	ENSMUST00000178013	NA
chr1	81540901	81541500	5.5869	0.000825743	Distal Intergenic	1	81741985	81742686	ENSMUSG00000087008	ENSMUST00000178013	NA
chr1	81542101	81542400	4.76003	0.0091415	Distal Intergenic	1	81741985	81742686	ENSMUSG00000087008	ENSMUST00000178013	NA
chr1	81862201	81862500	-3.30334	0.00622113	Distal Intergenic	1	81741985	81742969	ENSMUSG00000087008	ENSMUST00000117185	NA
chr1	82014601	82014900	-5.18982	0.00254954	Distal Intergenic	1	82131916	82132019	ENSMUSG00000098797	ENSMUST00000183462	Mir6344
chr1	82101901	82102500	3.05872	0.00345208	Distal Intergenic	1	82131916	82132019	ENSMUSG00000098797	ENSMUST00000183462	Mir6344
chr1	82169101	82169400	4.79475	0.00646936	Distal Intergenic	1	82131916	82132019	ENSMUSG00000098797	ENSMUST00000183462	Mir6344
chr1	82173001	82173300	2.78332	0.00571269	Distal Intergenic	1	82131916	82132019	ENSMUSG00000098797	ENSMUST00000183462	Mir6344
chr1	82208401	82208700	-5.31049	0.00965433	Distal Intergenic	1	82233112	82235933	ENSMUSG00000022591	ENSMUST00000023262	NA
chr1	82323301	82323600	-3.49467	0.0026577	Intron (ENSMUST00000027322/ENSMUSG00000026142, intron 1 of 6)	1	82316452	82445366	ENSMUSG00000026142	ENSMUST00000027322	Rhbdd1
chr1	82355401	82355700	4.92652	0.00437875	Intron (ENSMUST00000027322/ENSMUSG00000026142, intron 3 of 6)	1	82339049	82445366	ENSMUSG00000026142	ENSMUST00000140020	Rhbdd1
chr1	82399501	82399800	4.78666	0.00720085	Promoter (2-3kb)	1	82396697	82396817	ENSMUSG00000096779	ENSMUST00000117032	NA
chr1	82411501	82411800	2.17355	0.00371218	Intron (ENSMUST00000027322/ENSMUSG00000026142, intron 6 of 6)	1	82396697	82396817	ENSMUSG00000096779	ENSMUST00000117032	NA
chr1	82432201	82432800	2.59943	0.00575555	Intron (ENSMUST00000027322/ENSMUSG00000026142, intron 6 of 6)	1	82396697	82396817	ENSMUSG00000096779	ENSMUST00000117032	NA
chr1	82482301	82482600	2.76829	0.00717633	Intron (ENSMUST00000087050/ENSMUSG00000067158, intron 35 of 47)	1	82396697	82396817	ENSMUSG00000096779	ENSMUST00000117032	NA
chr1	82636501	82636800	-5.15996	0.00192993	Promoter (1-2kb)	1	82635013	82635110	ENSMUSG00000065055	ENSMUST00000083121	NA
chr1	82643101	82643400	-4.90447	0.00680993	Exon (ENSMUST00000113457/ENSMUSG00000079465, exon 3 of 52)	1	82635013	82635110	ENSMUSG00000065055	ENSMUST00000083121	NA
chr1	82673401	82673700	-2.86495	0.00937447	Intron (ENSMUST00000113457/ENSMUSG00000079465, intron 25 of 51)	1	82635013	82635110	ENSMUSG00000065055	ENSMUST00000083121	NA
chr1	82809901	82810200	2.94749	0.00307295	Distal Intergenic	1	82839446	82839498	ENSMUSG00000093782	ENSMUST00000177110	NA
chr1	82819201	82819500	-3.07262	0.00325936	Distal Intergenic	1	82839446	82839498	ENSMUSG00000093782	ENSMUST00000177110	NA
chr1	82835701	82836000	-1.38883	0.00365397	Distal Intergenic	1	82839446	82839498	ENSMUSG00000093782	ENSMUST00000177110	NA
chr1	82934401	82934700	5.26324	0.000865503	Distal Intergenic	1	83012524	83020232	ENSMUSG00000038496	ENSMUST00000142805	Slc19a3
chr1	82987201	82987500	5.29211	0.0083775	Distal Intergenic	1	83012524	83020232	ENSMUSG00000038496	ENSMUST00000142805	Slc19a3
chr1	82991401	82991700	3.27943	0.00485081	Distal Intergenic	1	83012524	83020232	ENSMUSG00000038496	ENSMUST00000142805	Slc19a3
chr1	83369701	83370000	-1.8707	0.00175332	Intron (ENSMUST00000160953/ENSMUSG00000026163, intron 1 of 10)	1	83339146	83408139	ENSMUSG00000026163	ENSMUST00000160237	Sphkap
chr1	83463301	83463600	-1.95139	0.00509318	Distal Intergenic	1	83254139	83408200	ENSMUSG00000026163	ENSMUST00000160953	Sphkap
chr1	83637601	83637900	-2.52252	0.00872736	Distal Intergenic	1	83795912	83796032	ENSMUSG00000094946	ENSMUST00000178653	NA
chr1	83754601	83754900	-4.80498	0.00518884	Distal Intergenic	1	83795912	83796032	ENSMUSG00000094946	ENSMUST00000178653	NA
chr1	84199201	84199500	-4.90641	0.00455651	Intron (ENSMUST00000168574/ENSMUSG00000045658, intron 1 of 2)	1	84218849	84218961	ENSMUSG00000098851	ENSMUST00000183596	Mir6353
chr1	84263701	84264000	-1.42939	0.00569185	Intron (ENSMUST00000168574/ENSMUSG00000045658, intron 1 of 2)	1	84080579	84284423	ENSMUSG00000045658	ENSMUST00000176720	Pid1
chr1	84515101	84515400	2.7166	0.00240426	Intron (ENSMUST00000049126/ENSMUSG00000036766, intron 5 of 12)	1	84107794	84364180	ENSMUSG00000045658	ENSMUST00000175996	Pid1
chr1	84580801	84581100	-3.31134	0.00881018	Exon (ENSMUST00000049126/ENSMUSG00000036766, exon 4 of 13)	1	84695839	84695915	ENSMUSG00000093254	ENSMUST00000175513	Mir5126
chr1	84709501	84709800	-4.89507	0.0071796	Distal Intergenic	1	84369841	84696221	ENSMUSG00000036766	ENSMUST00000049126	Dner
chr1	84848101	84848400	-5.04425	0.00304277	Intron (ENSMUST00000097672/ENSMUSG00000073633, intron 1 of 3)	1	84839853	84900487	ENSMUSG00000073633	ENSMUST00000143656	Fbxo36
chr1	84861901	84862500	-1.81299	0.00106918	Intron (ENSMUST00000097672/ENSMUSG00000073633, intron 1 of 3)	1	84866436	84900487	ENSMUSG00000073633	ENSMUST00000139562	Fbxo36
chr1	84871201	84871500	-5.62852	7.87896e-05	Promoter (2-3kb)	1	84869151	84900487	ENSMUSG00000073633	ENSMUST00000151737	Fbxo36
chr1	84909301	84909600	1.47411	0.00578048	Intron (ENSMUST00000027422/ENSMUSG00000026220, intron 4 of 4)	1	84905898	84935125	ENSMUSG00000026220	ENSMUST00000027422	Slc16a14
chr1	84916201	84916500	-2.65996	0.00251984	Intron (ENSMUST00000027422/ENSMUSG00000026220, intron 3 of 4)	1	84905898	84935125	ENSMUSG00000026220	ENSMUST00000027422	Slc16a14
chr1	84939901	84940200	3.38281	0.00463969	Distal Intergenic	1	84905898	84935125	ENSMUSG00000026220	ENSMUST00000027422	Slc16a14
chr1	85177501	85177800	1.80606	0.00715088	Intron (ENSMUST00000162896/ENSMUSG00000089716, intron 5 of 12)	1	85160863	85194260	ENSMUSG00000089716	ENSMUST00000162896	NA
chr1	85267501	85267800	2.59266	0.0051914	Promoter (<=1kb)	1	85266714	85276926	ENSMUSG00000079455	ENSMUST00000162923	NA
chr1	85299601	85299900	-1.03042	0.00801534	Distal Intergenic	1	85275140	85276942	ENSMUSG00000079455	ENSMUST00000113408	NA
chr1	85335901	85336200	5.4237	0.000994064	Intron (ENSMUST00000161923/ENSMUSG00000089652, intron 1 of 1)	1	85332716	85342086	ENSMUSG00000089937	ENSMUST00000160010	NA
chr1	85578601	85578900	2.42468	0.00992303	Promoter (2-3kb)	1	85575676	85577295	ENSMUSG00000094127	ENSMUST00000178024	NA
chr1	85740301	85740600	3.25937	0.00639588	Intron (ENSMUST00000159122/ENSMUSG00000052760, intron 3 of 7)	1	85717689	85736629	ENSMUSG00000052760	ENSMUST00000064788	A630001G21Rik
chr1	85763401	85763700	4.91585	0.00240591	Promoter (<=1kb)	1	85763794	85763871	ENSMUSG00000094834	ENSMUST00000175454	NA
chr1	85911901	85912200	-3.20342	0.00441773	Distal Intergenic	1	85906161	85907791	ENSMUSG00000026223	ENSMUST00000139837	Itm2c
chr1	85979701	85980000	2.24287	0.00537905	Distal Intergenic	1	85939537	85961055	ENSMUSG00000049608	ENSMUST00000086975	Gpr55
chr1	86023801	86024100	-1.08741	0.00680489	Promoter (1-2kb)	1	86022105	86029264	ENSMUSG00000026226	ENSMUST00000131151	Spata3
chr1	86179801	86180100	5.25487	0.000517805	Exon (ENSMUST00000134858/ENSMUSG00000062590, exon 10 of 10)	1	86196390	86252392	ENSMUSG00000062590	ENSMUST00000150059	Armc9
chr1	86183701	86184000	-2.79	0.00676184	Intron (ENSMUST00000123618/ENSMUSG00000062590, intron 9 of 19)	1	86196390	86252392	ENSMUSG00000062590	ENSMUST00000150059	Armc9
chr1	86192401	86192700	1.36106	0.00801127	Intron (ENSMUST00000123618/ENSMUSG00000062590, intron 12 of 19)	1	86196390	86252392	ENSMUSG00000062590	ENSMUST00000150059	Armc9
chr1	86194201	86194500	2.68496	0.000805413	Promoter (1-2kb)	1	86196390	86252392	ENSMUSG00000062590	ENSMUST00000150059	Armc9
chr1	86234101	86234400	-3.3694	0.0077007	Intron (ENSMUST00000123618/ENSMUSG00000062590, intron 19 of 19)	1	86244566	86269086	ENSMUSG00000062590	ENSMUST00000126579	Armc9
chr1	86257801	86258400	2.0513	0.00239244	Exon (ENSMUST00000135973/ENSMUSG00000062590, exon 22 of 22)	1	86244566	86269086	ENSMUSG00000062590	ENSMUST00000126579	Armc9
chr1	86300401	86300700	3.5634	0.00279651	Promoter (<=1kb)	1	86275509	86301375	ENSMUSG00000087538	ENSMUST00000126385	NA
chr1	86321701	86322300	-1.55735	0.0023044	Promoter (<=1kb)	1	86323267	86323593	ENSMUSG00000091806	ENSMUST00000165437	NA
chr1	86625601	86625900	-1.71965	0.00233414	Distal Intergenic	1	86637552	86637608	ENSMUSG00000084468	ENSMUST00000122519	NA
chr1	86672401	86672700	-1.27815	0.00432681	Promoter (1-2kb)	1	86666293	86670573	ENSMUSG00000026241	ENSMUST00000027449	Nppc
chr1	86776201	86776500	-1.99534	0.00845503	Intron (ENSMUST00000065694/ENSMUSG00000053333, intron 5 of 20)	1	86703804	87050097	ENSMUSG00000053333	ENSMUST00000168237	Dis3l2
chr1	86955301	86955600	1.62662	0.00432811	Intron (ENSMUST00000065694/ENSMUSG00000053333, intron 10 of 20)	1	86908762	86909703	ENSMUSG00000084106	ENSMUST00000167233	NA
chr1	86992201	86992500	-3.27118	0.00969097	Intron (ENSMUST00000065694/ENSMUSG00000053333, intron 13 of 20)	1	86908762	86909703	ENSMUSG00000084106	ENSMUST00000167233	NA
chr1	87073501	87073800	-1.43246	0.00201937	Distal Intergenic	1	87086690	87089928	ENSMUSG00000026246	ENSMUST00000027455	Alppl2
chr1	87281701	87282000	2.20281	0.00702197	Intron (ENSMUST00000118687/ENSMUSG00000026255, intron 1 of 4)	1	87264481	87265174	ENSMUSG00000089821	ENSMUST00000138844	NA
chr1	87525301	87525600	-1.51399	0.000493821	Intron (ENSMUST00000166055/ENSMUSG00000079434, intron 1 of 2)	1	87514175	87514297	ENSMUSG00000091123	ENSMUST00000168856	NA
chr1	87607801	87608100	-1.30699	0.00228589	Distal Intergenic	1	87620312	87720507	ENSMUSG00000026288	ENSMUST00000169754	Inpp5d
chr1	87726901	87727200	3.16371	0.00919111	Distal Intergenic	1	87709341	87712159	ENSMUSG00000026288	ENSMUST00000163548	Inpp5d
chr1	87837601	87837900	-2.34405	0.00602021	Intron (ENSMUST00000177757/ENSMUSG00000056055, intron 13 of 15)	1	87826488	87835414	ENSMUSG00000056055	ENSMUST00000145385	Sag
chr1	88287601	88287900	-2.86662	0.00693458	Intron (ENSMUST00000148138/ENSMUSG00000036251, intron 1 of 5)	1	88277661	88308073	ENSMUSG00000036251	ENSMUST00000148138	Trpm8
chr1	88359301	88359600	-2.34259	0.000413805	Intron (ENSMUST00000113114/ENSMUSG00000036251, intron 20 of 28)	1	88347489	88352930	ENSMUSG00000085420	ENSMUST00000147594	NA
chr1	88438501	88438800	2.2347	0.00535778	Distal Intergenic	1	88407279	88426438	ENSMUSG00000026295	ENSMUST00000176708	Spp2
chr1	88641001	88641300	-3.42932	0.00863608	Distal Intergenic	1	88673125	88701876	ENSMUSG00000049866	ENSMUST00000051236	Arl4c
chr1	88682401	88682700	-2.78975	0.00789402	Intron (ENSMUST00000051236/ENSMUSG00000049866, intron 1 of 2)	1	88673125	88701876	ENSMUSG00000049866	ENSMUST00000051236	Arl4c
chr1	88776601	88776900	2.36253	0.00948585	Distal Intergenic	1	88754954	88755709	ENSMUSG00000097398	ENSMUST00000180596	Platr5
chr1	88835101	88835400	3.7284	0.00107719	Distal Intergenic	1	88754954	88755709	ENSMUSG00000097398	ENSMUST00000180596	Platr5
chr1	88979401	88979700	4.91585	0.0024059	Distal Intergenic	1	89070415	89155068	ENSMUSG00000036206	ENSMUST00000066279	Sh3bp4
chr1	88992601	88992900	2.1918	0.00812548	Distal Intergenic	1	89070415	89155068	ENSMUSG00000036206	ENSMUST00000066279	Sh3bp4
chr1	89104801	89105100	5.44585	0.000261068	Intron (ENSMUST00000066279/ENSMUSG00000036206, intron 1 of 5)	1	89070453	89112860	ENSMUSG00000036206	ENSMUST00000123745	Sh3bp4
chr1	89133901	89134200	-2.45832	0.00470416	Intron (ENSMUST00000066279/ENSMUSG00000036206, intron 2 of 5)	1	89070453	89112860	ENSMUSG00000036206	ENSMUST00000123745	Sh3bp4
chr1	89161801	89162100	-4.78581	0.00671788	Distal Intergenic	1	89070453	89112860	ENSMUSG00000036206	ENSMUST00000123745	Sh3bp4
chr1	89197501	89197800	-1.83815	0.00408346	Distal Intergenic	1	89070453	89112860	ENSMUSG00000036206	ENSMUST00000123745	Sh3bp4
chr1	89219701	89220000	4.77565	0.00586376	Distal Intergenic	1	89070453	89112860	ENSMUSG00000036206	ENSMUST00000123745	Sh3bp4
chr1	89269501	89269800	5.13277	0.00315305	Distal Intergenic	1	89454811	89895282	ENSMUSG00000055013	ENSMUST00000027521	Agap1
chr1	89536801	89537100	-3.29056	0.00130888	Intron (ENSMUST00000027521/ENSMUSG00000055013, intron 1 of 17)	1	89563360	89563474	ENSMUSG00000088371	ENSMUST00000157746	NA
chr1	89564701	89565000	2.94106	0.00545824	Promoter (1-2kb)	1	89563360	89563474	ENSMUSG00000088371	ENSMUST00000157746	NA
chr1	89592301	89592600	-1.59263	0.00638591	Intron (ENSMUST00000027521/ENSMUSG00000055013, intron 1 of 17)	1	89563360	89563474	ENSMUSG00000088371	ENSMUST00000157746	NA
chr1	89611501	89611800	3.09367	0.00273596	Intron (ENSMUST00000027521/ENSMUSG00000055013, intron 3 of 17)	1	89563360	89563474	ENSMUSG00000088371	ENSMUST00000157746	NA
chr1	89633701	89634000	1.83547	0.00658158	Intron (ENSMUST00000027521/ENSMUSG00000055013, intron 5 of 17)	1	89684802	89685112	ENSMUSG00000088775	ENSMUST00000158150	NA
chr1	89653801	89654100	1.0657	0.00790512	Intron (ENSMUST00000027521/ENSMUSG00000055013, intron 6 of 17)	1	89684802	89685112	ENSMUSG00000088775	ENSMUST00000158150	NA
chr1	89732701	89733000	1.24548	0.00799133	Intron (ENSMUST00000027521/ENSMUSG00000055013, intron 10 of 17)	1	89684802	89685112	ENSMUSG00000088775	ENSMUST00000158150	NA
chr1	89774401	89774700	-5.00777	0.00556347	Intron (ENSMUST00000027521/ENSMUSG00000055013, intron 12 of 17)	1	89684802	89685112	ENSMUSG00000088775	ENSMUST00000158150	NA
chr1	89836501	89836800	1.73555	0.00626351	Intron (ENSMUST00000027521/ENSMUSG00000055013, intron 14 of 17)	1	89930234	89931862	ENSMUSG00000092627	ENSMUST00000173856	NA
chr1	89903401	89903700	-1.26615	0.00495684	Distal Intergenic	1	89930234	89931862	ENSMUSG00000092627	ENSMUST00000173856	NA
chr1	89913601	89913900	-3.27724	0.00829208	Distal Intergenic	1	89930234	89931862	ENSMUSG00000092627	ENSMUST00000173856	NA
chr1	89962201	89962500	-1.40929	0.000194733	Intron (ENSMUST00000097656/ENSMUSG00000067081, intron 4 of 5)	1	89927962	89933290	ENSMUSG00000034486	ENSMUST00000036954	Gbx2
chr1	90051601	90051900	-4.82344	0.00829877	Intron (ENSMUST00000113094/ENSMUSG00000026301, intron 16 of 18)	1	89952591	90014666	ENSMUSG00000067081	ENSMUST00000097656	Asb18
chr1	90152401	90152700	-1.8853	0.00768877	Promoter (<=1kb)	1	90042132	90153401	ENSMUSG00000026301	ENSMUST00000113094	Iqca
chr1	90735301	90735600	1.92811	0.00745092	Distal Intergenic	1	90767389	90773215	ENSMUSG00000048126	ENSMUST00000150769	Col6a3
chr1	90740701	90741000	1.73748	0.00299327	Distal Intergenic	1	90767389	90773215	ENSMUSG00000048126	ENSMUST00000150769	Col6a3
chr1	90831601	90831900	5.04222	0.00329904	Intron (ENSMUST00000056925/ENSMUSG00000048126, intron 1 of 43)	1	90802473	90843928	ENSMUSG00000048126	ENSMUST00000130846	Col6a3
chr1	90930301	90930600	-1.65649	0.00024784	Promoter (2-3kb)	1	90927679	90928432	ENSMUSG00000026303	ENSMUST00000125149	Mlph
chr1	90974701	90975000	-1.42107	0.00849621	Distal Intergenic	1	90958133	90969661	ENSMUSG00000026304	ENSMUST00000027529	Rab17
chr1	90994501	90994800	2.71537	0.0015064	Distal Intergenic	1	90998727	91128944	ENSMUSG00000026305	ENSMUST00000068116	Lrrfip1
chr1	91042201	91042500	3.26561	0.0086144	Intron (ENSMUST00000068116/ENSMUSG00000026305, intron 1 of 12)	1	91053444	91117322	ENSMUSG00000026305	ENSMUST00000097649	Lrrfip1
chr1	91136401	91136700	4.89881	0.0077539	Distal Intergenic	1	91145103	91170795	ENSMUSG00000070732	ENSMUST00000094698	Rbm44
chr1	91261201	91261500	-4.76891	0.00875463	Intron (ENSMUST00000059743/ENSMUSG00000034343, intron 3 of 10)	1	91250566	91285923	ENSMUSG00000034343	ENSMUST00000171112	Ube2f
chr1	91284001	91284300	1.51036	0.00554186	Exon (ENSMUST00000059743/ENSMUSG00000034343, exon 10 of 11)	1	91296045	91296936	ENSMUSG00000083064	ENSMUST00000117121	NA
chr1	91438201	91438500	3.20177	0.00251452	Exon (ENSMUST00000069620/ENSMUSG00000055866, exon 9 of 23)	1	91415984	91459330	ENSMUSG00000055866	ENSMUST00000069620	Per2
chr1	91548001	91548300	4.77383	0.00681259	Intron (ENSMUST00000027538/ENSMUSG00000026311, intron 3 of 4)	1	91541080	91559590	ENSMUSG00000026311	ENSMUST00000086843	Asb1
chr1	91578601	91578900	-4.79904	0.00614781	Distal Intergenic	1	91541080	91559590	ENSMUSG00000026311	ENSMUST00000086843	Asb1
chr1	91679701	91680000	1.26083	0.00787563	Distal Intergenic	1	91801461	91848028	ENSMUSG00000007805	ENSMUST00000007949	Twist2
chr1	91710001	91710300	1.31829	0.00639388	Distal Intergenic	1	91801461	91848028	ENSMUSG00000007805	ENSMUST00000007949	Twist2
chr1	91747801	91748100	1.5232	0.000193626	Distal Intergenic	1	91801461	91848028	ENSMUSG00000007805	ENSMUST00000007949	Twist2
chr1	91809001	91809300	-3.48975	0.00583184	Intron (ENSMUST00000007949/ENSMUSG00000007805, intron 1 of 1)	1	91801461	91848028	ENSMUSG00000007805	ENSMUST00000007949	Twist2
chr1	92136001	92136300	-1.49641	0.000506693	Intron (ENSMUST00000008995/ENSMUSG00000026313, intron 1 of 25)	1	91932757	92148393	ENSMUSG00000026313	ENSMUST00000008995	Hdac4
chr1	92148301	92148600	3.37551	0.00749321	Promoter (<=1kb)	1	91932757	92148393	ENSMUSG00000026313	ENSMUST00000008995	Hdac4
chr1	92377801	92378100	1.41727	0.00998622	Distal Intergenic	1	92439842	92460717	ENSMUSG00000026260	ENSMUST00000153897	Ndufa10
chr1	92419801	92420100	4.77548	0.00690689	Distal Intergenic	1	92439842	92460717	ENSMUSG00000026260	ENSMUST00000153897	Ndufa10
chr1	92434501	92434800	1.89638	0.00210681	Distal Intergenic	1	92439842	92460717	ENSMUSG00000026260	ENSMUST00000153897	Ndufa10
chr1	92578201	92578800	4.49327	0.00297115	Distal Intergenic	1	92573125	92574206	ENSMUSG00000058904	ENSMUST00000074859	Olfr1413
chr1	92608501	92608800	-2.77762	0.00624734	Promoter (<=1kb)	1	92607839	92608847	ENSMUSG00000063583	ENSMUST00000079790	Olfr1410
chr1	92763001	92763300	-1.42249	0.00479255	Distal Intergenic	1	92831645	92860198	ENSMUSG00000034220	ENSMUST00000045970	Gpc1
chr1	92788801	92789100	2.33814	0.00168742	Distal Intergenic	1	92831645	92860198	ENSMUSG00000034220	ENSMUST00000045970	Gpc1
chr1	92830501	92830800	4.79414	0.00530151	Promoter (<=1kb)	1	92831645	92860198	ENSMUSG00000034220	ENSMUST00000045970	Gpc1
chr1	92897701	92898000	-3.67802	0.00162435	Intron (ENSMUST00000112998/ENSMUSG00000034212, intron 3 of 17)	1	92870129	92902906	ENSMUSG00000034212	ENSMUST00000112998	Ankmy1
chr1	92943901	92944200	-1.51725	0.00283658	Promoter (1-2kb)	1	92942704	92943744	ENSMUSG00000026270	ENSMUST00000128429	Capn10
chr1	92948401	92948700	2.79874	0.00828965	Promoter (1-2kb)	1	92946885	92947590	ENSMUSG00000026270	ENSMUST00000136598	Capn10
chr1	93107101	93107400	-1.27392	0.00415209	Distal Intergenic	1	93015456	93101865	ENSMUSG00000014602	ENSMUST00000171796	Kif1a
chr1	93375001	93375300	-1.06226	0.00468323	Promoter (1-2kb)	1	93373896	93403502	ENSMUSG00000034107	ENSMUST00000058682	Ano7
chr1	93408601	93408900	2.88191	0.00248571	Exon (ENSMUST00000170883/ENSMUSG00000034088, exon 26 of 28)	1	93421682	93422488	ENSMUSG00000090489	ENSMUST00000096427	NA
chr1	93498901	93499200	4.77548	0.00690686	Exon (ENSMUST00000027495/ENSMUSG00000026276, exon 6 of 13)	1	93505193	93507019	ENSMUSG00000026276	ENSMUST00000152476	2021-09-02
chr1	93510601	93510900	-2.09242	0.000179564	Promoter (1-2kb)	1	93512079	93621976	ENSMUSG00000034066	ENSMUST00000120301	Farp2
chr1	93714301	93714600	-1.37906	0.00672536	Intron (ENSMUST00000112905/ENSMUSG00000026279, intron 5 of 5)	1	93685694	93695762	ENSMUSG00000026278	ENSMUST00000027499	Bok
chr1	93734401	93734700	1.20392	0.00986587	Intron (ENSMUST00000112905/ENSMUSG00000026279, intron 2 of 5)	1	93751500	93775683	ENSMUSG00000026280	ENSMUST00000149436	Atg4b
chr1	93893101	93893400	2.57908	0.00253948	Distal Intergenic	1	93918437	93941239	ENSMUSG00000093805	ENSMUST00000178757	Gal3st2b
chr1	94027501	94027800	2.08136	0.00843388	3' UTR	1	94020493	94028326	ENSMUSG00000034000	ENSMUST00000050890	Neu4
chr1	94515901	94516200	-5.55303	0.00016798	Distal Intergenic	1	94615636	94615704	ENSMUSG00000077413	ENSMUST00000104225	LOC115487639
chr1	94664401	94664700	2.78753	0.00526192	Distal Intergenic	1	94615636	94615704	ENSMUSG00000077413	ENSMUST00000104225	LOC115487639
chr1	95129701	95130000	-2.79303	0.0084926	Distal Intergenic	1	95039934	95040043	ENSMUSG00000089310	ENSMUST00000158685	NA
chr1	95238901	95239200	-1.54729	0.00361685	Distal Intergenic	1	95313628	95335284	ENSMUSG00000051185	ENSMUST00000059975	Fam174a
chr1	95423401	95423700	-3.49476	0.00213496	Distal Intergenic	1	95498584	95499187	ENSMUSG00000081051	ENSMUST00000109141	NA
chr1	96056101	96056400	5.04565	0.00338883	Distal Intergenic	1	96266851	96266941	ENSMUSG00000080345	ENSMUST00000116695	NA
chr1	96249301	96249600	-3.39327	0.00396798	Distal Intergenic	1	96266851	96266941	ENSMUSG00000080345	ENSMUST00000116695	NA
chr1	96700501	96700800	-1.14045	0.0076535	Distal Intergenic	1	96762031	96762158	ENSMUSG00000077255	ENSMUST00000104067	LOC115485795
chr1	97010701	97011300	2.7577	0.00359757	Distal Intergenic	1	97001820	97002783	ENSMUSG00000097480	ENSMUST00000180888	NA
chr1	97326301	97326600	5.11941	0.00346593	Distal Intergenic	1	97059038	97128253	ENSMUSG00000026331	ENSMUST00000027569	Slco6c1
chr1	97512001	97512300	2.06641	0.00312591	Distal Intergenic	1	97643903	97661676	ENSMUSG00000044768	ENSMUST00000153115	D1Ertd622e
chr1	97523401	97523700	-1.01204	0.00244476	Distal Intergenic	1	97643903	97661676	ENSMUSG00000044768	ENSMUST00000153115	D1Ertd622e
chr1	97833001	97833300	4.92385	0.00287622	Promoter (1-2kb)	1	97821981	97834647	ENSMUSG00000026335	ENSMUST00000159585	Pam
chr1	97867201	97867500	-2.19321	0.000937956	Promoter (2-3kb)	1	97852925	97864464	ENSMUSG00000026335	ENSMUST00000161071	Pam
chr1	97897501	97898100	-2.34807	0.00166078	Intron (ENSMUST00000058762/ENSMUSG00000026335, intron 8 of 25)	1	97854634	97894396	ENSMUSG00000026335	ENSMUST00000159841	Pam
chr1	97946401	97946700	-2.78975	0.00789399	Promoter (2-3kb)	1	97948901	97949389	ENSMUSG00000089782	ENSMUST00000162698	NA
chr1	98054101	98054400	3.63847	0.00467186	Intron (ENSMUST00000058762/ENSMUSG00000026335, intron 1 of 25)	1	98031868	98057680	ENSMUSG00000089706	ENSMUST00000159353	B230216N24Rik
chr1	98082001	98082300	-2.29865	0.00327794	Intron (ENSMUST00000058762/ENSMUSG00000026335, intron 1 of 25)	1	97821094	98095621	ENSMUSG00000026335	ENSMUST00000058762	Pam
chr1	98099101	98099700	4.34272	0.00467254	Distal Intergenic	1	98057973	98095646	ENSMUSG00000026335	ENSMUST00000163007	Pam
chr1	98110201	98110500	-1.30721	0.00129532	Distal Intergenic	1	98057973	98095646	ENSMUSG00000026335	ENSMUST00000163007	Pam
chr1	98165401	98165700	-2.13991	0.00371062	Distal Intergenic	1	98057973	98095646	ENSMUSG00000026335	ENSMUST00000163007	Pam
chr1	98192101	98192400	-2.37513	0.0031681	Distal Intergenic	1	98263523	98264506	ENSMUSG00000097608	ENSMUST00000180540	NA
chr1	98245801	98246100	4.77565	0.00586385	Distal Intergenic	1	98263523	98264506	ENSMUSG00000097608	ENSMUST00000180540	NA
chr1	98986201	98986500	-3.66334	0.00289934	Distal Intergenic	1	99017364	99017463	ENSMUSG00000087804	ENSMUST00000157179	NA
chr1	99122101	99122400	4.92392	0.00422909	Distal Intergenic	1	99017364	99017463	ENSMUSG00000087804	ENSMUST00000157179	NA
chr1	100244701	100245000	1.81899	0.00190895	Intron (ENSMUST00000086738/ENSMUSG00000067028, intron 11 of 23)	1	100252917	100253048	ENSMUSG00000087883	ENSMUST00000157258	LOC115485797
chr1	101435701	101436000	-1.08877	0.00519667	Distal Intergenic	1	100861793	100861901	ENSMUSG00000077039	ENSMUST00000103851	NA
chr1	101592901	101593500	1.87992	0.00316055	Distal Intergenic	1	102106449	102106580	ENSMUSG00000077295	ENSMUST00000104107	LOC115485791
chr1	101718001	101718300	-4.79904	0.0061478	Distal Intergenic	1	102106449	102106580	ENSMUSG00000077295	ENSMUST00000104107	LOC115485791
chr1	102124501	102124800	-1.7299	0.00633161	Distal Intergenic	1	102106449	102106580	ENSMUSG00000077295	ENSMUST00000104107	LOC115485791
chr1	102365401	102365700	1.46485	0.00100869	Distal Intergenic	1	102413923	102414021	ENSMUSG00000088510	ENSMUST00000157885	NA
chr1	102524101	102524400	5.35517	0.00263536	Distal Intergenic	1	102413923	102414021	ENSMUSG00000088510	ENSMUST00000157885	NA
chr1	102975901	102976500	1.84952	0.00729758	Distal Intergenic	1	102953415	102953548	ENSMUSG00000087908	ENSMUST00000157283	LOC115485796
chr1	103116901	103117500	-1.46035	0.00541046	Distal Intergenic	1	103236626	103236767	ENSMUSG00000088594	ENSMUST00000157969	NA
chr1	103206001	103206300	1.88855	0.00567182	Distal Intergenic	1	103236626	103236767	ENSMUSG00000088594	ENSMUST00000157969	NA
chr1	103209001	103209300	1.37553	0.00770092	Distal Intergenic	1	103236626	103236767	ENSMUSG00000088594	ENSMUST00000157969	NA
chr1	103288501	103288800	2.28507	0.00933491	Distal Intergenic	1	103236626	103236767	ENSMUSG00000088594	ENSMUST00000157969	NA
chr1	103370701	103371000	-5.04477	0.00152795	Distal Intergenic	1	103236626	103236767	ENSMUSG00000088594	ENSMUST00000157969	NA
chr1	103615201	103615500	-3.29855	0.00555023	Distal Intergenic	1	103236626	103236767	ENSMUSG00000088594	ENSMUST00000157969	NA
chr1	103718401	103718700	-5.61912	0.000880252	Distal Intergenic	1	103236626	103236767	ENSMUSG00000088594	ENSMUST00000157969	NA
chr1	103868401	103868700	5.03506	0.00148442	Distal Intergenic	1	104485957	104486286	ENSMUSG00000088161	ENSMUST00000157536	NA
chr1	104008201	104008800	-3.9039	0.0050733	Distal Intergenic	1	104485957	104486286	ENSMUSG00000088161	ENSMUST00000157536	NA
chr1	104068201	104068500	4.784	0.00714693	Distal Intergenic	1	104485957	104486286	ENSMUSG00000088161	ENSMUST00000157536	NA
chr1	104181001	104181300	2.44684	0.00972667	Distal Intergenic	1	104485957	104486286	ENSMUSG00000088161	ENSMUST00000157536	NA
chr1	104275801	104276100	-4.76891	0.00875468	Distal Intergenic	1	104485957	104486286	ENSMUSG00000088161	ENSMUST00000157536	NA
chr1	104948701	104949000	-4.93859	0.00326552	Intron (ENSMUST00000062528/ENSMUSG00000050840, intron 6 of 11)	1	104911431	104912333	ENSMUSG00000089866	ENSMUST00000159213	NA
chr1	104980801	104981100	-1.51565	0.0084913	Intron (ENSMUST00000062528/ENSMUSG00000050840, intron 10 of 11)	1	104911431	104912333	ENSMUSG00000089866	ENSMUST00000159213	NA
chr1	105180601	105180900	3.37246	0.00556248	Distal Intergenic	1	105356007	105361624	ENSMUSG00000097482	ENSMUST00000181383	Gm17634
chr1	105398401	105398700	1.54722	0.00115309	Distal Intergenic	1	105276917	105356710	ENSMUSG00000047496	ENSMUST00000172299	Rnf152
chr1	105425101	105425400	-2.73741	0.00171312	Distal Intergenic	1	105455971	105458829	ENSMUSG00000067017	ENSMUST00000086725	NA
chr1	105571501	105571800	-1.98627	0.00716982	Promoter (2-3kb)	1	105574687	105574782	ENSMUSG00000076999	ENSMUST00000103811	NA
chr1	105818101	105818400	-2.77892	0.000278928	Intron (ENSMUST00000027559/ENSMUSG00000026321, intron 5 of 9)	1	105780723	105847981	ENSMUSG00000026321	ENSMUST00000027559	Tnfrsf11a
chr1	105897901	105898200	5.26583	0.00163355	Distal Intergenic	1	105945554	105945660	ENSMUSG00000089206	ENSMUST00000158581	LOC115487626
chr1	106070101	106070400	-4.93404	0.00353433	Distal Intergenic	1	106090068	106091015	ENSMUSG00000097612	ENSMUST00000180947	NA
chr1	106552801	106553100	1.01188	0.00506658	Intron (ENSMUST00000144260/ENSMUSG00000054006, intron 2 of 2)	1	106546496	106546631	ENSMUSG00000098344	ENSMUST00000183743	Mir3473f
chr1	106971901	106972200	-4.78035	0.00644999	Distal Intergenic	1	106980984	107001195	ENSMUSG00000048775	ENSMUST00000027564	Serpinb13
chr1	107355901	107356200	-3.63087	0.00367419	Distal Intergenic	1	107361929	107380475	ENSMUSG00000026327	ENSMUST00000027566	Serpinb11
chr1	107533201	107533500	-5.20468	0.00338899	Promoter (<=1kb)	1	107532371	107547072	ENSMUSG00000092572	ENSMUST00000173667	Serpinb10
chr1	107823601	107823900	2.12194	0.00549009	Distal Intergenic	1	107756602	107756708	ENSMUSG00000096241	ENSMUST00000179841	LOC115487706
chr1	107824501	107824800	1.86677	0.00755077	Distal Intergenic	1	107756602	107756708	ENSMUSG00000096241	ENSMUST00000179841	LOC115487706
chr1	108165001	108165300	3.49459	0.00630004	Distal Intergenic	1	107892974	107893105	ENSMUSG00000077237	ENSMUST00000104049	LOC115485786
chr1	108404101	108404400	-1.63652	0.000649354	Distal Intergenic	1	107892974	107893105	ENSMUSG00000077237	ENSMUST00000104049	LOC115485786
chr1	108538201	108538500	2.22795	0.00341794	Distal Intergenic	1	107892974	107893105	ENSMUSG00000077237	ENSMUST00000104049	LOC115485786
chr1	109134301	109134600	2.2986	0.00765943	Distal Intergenic	1	109623008	109623137	ENSMUSG00000089037	ENSMUST00000158412	LOC115485815
chr1	109155001	109155600	-3.6029	0.00450437	Distal Intergenic	1	109623008	109623137	ENSMUSG00000089037	ENSMUST00000158412	LOC115485815
chr1	109383901	109384200	4.784	0.00714689	Distal Intergenic	1	109623008	109623137	ENSMUSG00000089037	ENSMUST00000158412	LOC115485815
chr1	109662601	109662900	3.26561	0.00861437	Distal Intergenic	1	109623008	109623137	ENSMUSG00000089037	ENSMUST00000158412	LOC115485815
chr1	109713901	109714200	-2.15115	0.00755445	Distal Intergenic	1	109804760	109805044	ENSMUSG00000084741	ENSMUST00000122792	NA
chr1	109815901	109816200	3.39907	0.00804687	Distal Intergenic	1	109804760	109805044	ENSMUSG00000084741	ENSMUST00000122792	NA
chr1	110071801	110072100	5.04216	0.00192488	Intron (ENSMUST00000112701/ENSMUSG00000026312, intron 7 of 12)	1	110099295	110138058	ENSMUSG00000026312	ENSMUST00000134301	Cdh7
chr1	110113501	110113800	-5.09127	0.00638188	Intron (ENSMUST00000112701/ENSMUSG00000026312, intron 12 of 12)	1	110099295	110138058	ENSMUSG00000026312	ENSMUST00000134301	Cdh7
chr1	110188801	110189100	1.97998	0.00191695	Distal Intergenic	1	110099295	110138058	ENSMUSG00000026312	ENSMUST00000134301	Cdh7
chr1	110484901	110485200	-4.95001	0.00929752	Distal Intergenic	1	110099295	110138058	ENSMUSG00000026312	ENSMUST00000134301	Cdh7
chr1	110661001	110661300	4.93601	0.00510253	Distal Intergenic	1	110889195	110977372	ENSMUSG00000047216	ENSMUST00000094626	Cdh19
chr1	110686501	110686800	2.14733	0.00754499	Distal Intergenic	1	110889195	110977372	ENSMUSG00000047216	ENSMUST00000094626	Cdh19
chr1	110713201	110713500	5.22548	0.00401879	Distal Intergenic	1	110889195	110977372	ENSMUSG00000047216	ENSMUST00000094626	Cdh19
chr1	110880301	110880600	-2.81207	0.00370241	Distal Intergenic	1	110889195	110977372	ENSMUSG00000047216	ENSMUST00000094626	Cdh19
chr1	110975401	110975700	-5.52741	0.000523787	Promoter (1-2kb)	1	110889195	110977372	ENSMUSG00000047216	ENSMUST00000094626	Cdh19
chr1	111704101	111704400	-1.3081	0.00467668	Distal Intergenic	1	111858702	111864909	ENSMUSG00000038702	ENSMUST00000035462	Dsel
chr1	111756301	111756900	2.31315	0.00588383	Distal Intergenic	1	111858702	111864909	ENSMUSG00000038702	ENSMUST00000035462	Dsel
chr1	111845401	111845700	2.69389	0.00839911	Distal Intergenic	1	111858702	111864909	ENSMUSG00000038702	ENSMUST00000035462	Dsel
chr1	111995701	111996000	-1.44615	0.00179726	Distal Intergenic	1	111858702	111864909	ENSMUSG00000038702	ENSMUST00000035462	Dsel
chr1	112381801	112382100	-5.0385	0.00228141	Distal Intergenic	1	112467911	112468046	ENSMUSG00000088691	ENSMUST00000158066	LOC115485769
chr1	112454401	112454700	3.38201	0.00378944	Distal Intergenic	1	112467911	112468046	ENSMUSG00000088691	ENSMUST00000158066	LOC115485769
chr1	112652701	112653000	-2.01127	0.00164736	Distal Intergenic	1	112467911	112468046	ENSMUSG00000088691	ENSMUST00000158066	LOC115485769
chr1	112920901	112921200	-2.37539	0.00250998	Distal Intergenic	1	112467911	112468046	ENSMUSG00000088691	ENSMUST00000158066	LOC115485769
chr1	113467201	113467500	2.78162	0.0064679	Distal Intergenic	1	113717914	113718047	ENSMUSG00000084546	ENSMUST00000122597	NA
chr1	113624101	113624400	4.92652	0.00437875	Distal Intergenic	1	113717914	113718047	ENSMUSG00000084546	ENSMUST00000122597	NA
chr1	113701801	113702100	3.37246	0.00556247	Distal Intergenic	1	113717914	113718047	ENSMUSG00000084546	ENSMUST00000122597	NA
chr1	113799901	113800200	2.90553	0.00846095	Distal Intergenic	1	113717914	113718047	ENSMUSG00000084546	ENSMUST00000122597	NA
chr1	113903701	113904000	-2.09594	0.001059	Intron (ENSMUST00000180837/ENSMUSG00000097648, intron 2 of 2)	1	113891385	113964134	ENSMUSG00000097648	ENSMUST00000180837	NA
chr1	114134401	114134700	-1.1409	0.00472593	Distal Intergenic	1	113891385	113964134	ENSMUSG00000097648	ENSMUST00000180837	NA
chr1	114644101	114644400	-1.23899	0.00653992	Distal Intergenic	1	113891385	113964134	ENSMUSG00000097648	ENSMUST00000180837	NA
chr1	114875701	114876000	2.44233	0.00163429	Distal Intergenic	1	115684756	116582026	ENSMUSG00000070695	ENSMUST00000043725	Cntnap5a
chr1	115283701	115284000	4.93791	0.0051766	Distal Intergenic	1	115684756	116582026	ENSMUSG00000070695	ENSMUST00000043725	Cntnap5a
chr1	115315801	115316100	-4.76891	0.00875474	Distal Intergenic	1	115684756	116582026	ENSMUSG00000070695	ENSMUST00000043725	Cntnap5a
chr1	115340401	115341000	3.68297	0.00521353	Distal Intergenic	1	115684756	116582026	ENSMUSG00000070695	ENSMUST00000043725	Cntnap5a
chr1	115449301	115449600	-1.7119	0.00223976	Distal Intergenic	1	115684756	116582026	ENSMUSG00000070695	ENSMUST00000043725	Cntnap5a
chr1	115745401	115745700	3.4019	0.00536052	Intron (ENSMUST00000043725/ENSMUSG00000070695, intron 1 of 23)	1	115685137	116580674	ENSMUSG00000070695	ENSMUST00000094621	Cntnap5a
chr1	115856701	115857000	-2.42393	0.00101516	Intron (ENSMUST00000043725/ENSMUSG00000070695, intron 1 of 23)	1	115685137	116580674	ENSMUSG00000070695	ENSMUST00000094621	Cntnap5a
chr1	115862101	115862400	-3.28616	0.00876636	Intron (ENSMUST00000043725/ENSMUSG00000070695, intron 1 of 23)	1	115685137	116580674	ENSMUSG00000070695	ENSMUST00000094621	Cntnap5a
chr1	116548501	116548800	-2.80217	0.00519676	Intron (ENSMUST00000043725/ENSMUSG00000070695, intron 21 of 23)	1	116394342	116394413	ENSMUSG00000092948	ENSMUST00000175207	NA
chr1	116686201	116686500	-3.45159	0.00673492	Distal Intergenic	1	116803193	116821850	ENSMUSG00000094429	ENSMUST00000179777	NA
chr1	117720901	117721200	-4.99077	0.00922661	Distal Intergenic	1	117561230	117561339	ENSMUSG00000098815	ENSMUST00000184268	NA
chr1	117810001	117810300	-1.78615	0.00976917	Distal Intergenic	1	117561230	117561339	ENSMUSG00000098815	ENSMUST00000184268	NA
chr1	118014601	118014900	1.94452	0.00892069	Distal Intergenic	1	118298517	118311132	ENSMUSG00000026374	ENSMUST00000027623	Tsn
chr1	118089001	118089300	4.77548	0.00690682	Distal Intergenic	1	118298517	118311132	ENSMUSG00000026374	ENSMUST00000027623	Tsn
chr1	118323901	118324200	1.46213	0.00683921	Promoter (1-2kb)	1	118322152	118329380	ENSMUSG00000026377	ENSMUST00000161495	Nifk
chr1	118621201	118621500	-3.28459	0.00519197	Distal Intergenic	1	118627945	118685167	ENSMUSG00000026380	ENSMUST00000027629	Tfcp2l1
chr1	118785901	118786200	1.8043	0.00544729	Distal Intergenic	1	118681821	118681950	ENSMUSG00000088363	ENSMUST00000157738	NA
chr1	118834501	118834800	3.36728	0.00418947	3' UTR	1	118954220	118954300	ENSMUSG00000098273	ENSMUST00000183982	Mir6346
chr1	119030701	119031000	1.09077	0.00680721	Intron (ENSMUST00000062483/ENSMUSG00000048402, intron 1 of 13)	1	118848460	119053339	ENSMUSG00000048402	ENSMUST00000159839	Gli2
chr1	119111401	119111700	-3.28464	0.00580957	Distal Intergenic	1	119157586	119158565	ENSMUSG00000096939	ENSMUST00000181691	NA
chr1	119253301	119253600	-1.70684	0.00167648	Distal Intergenic	1	119157586	119158565	ENSMUSG00000096939	ENSMUST00000181691	NA
chr1	119263501	119263800	2.74526	0.00831421	Distal Intergenic	1	119157586	119158565	ENSMUSG00000096939	ENSMUST00000181691	NA
chr1	119298001	119298300	3.16256	0.00861634	Distal Intergenic	1	119415465	119422248	ENSMUSG00000037035	ENSMUST00000038765	Inhbb
chr1	119451601	119451900	-1.92293	0.00562473	Distal Intergenic	1	119472341	119478079	ENSMUSG00000004451	ENSMUST00000142945	Ralb
chr1	119677201	119677500	-1.01324	0.0086947	Intron (ENSMUST00000166624/ENSMUSG00000026384, intron 5 of 7)	1	119658044	119687637	ENSMUSG00000026384	ENSMUST00000166624	Ptpn4
chr1	119818801	119819100	-3.17635	0.00871585	Promoter (1-2kb)	1	119817763	119818125	ENSMUSG00000090277	ENSMUST00000163928	NA
chr1	120023401	120023700	-3.40813	0.00496364	Intron (ENSMUST00000072886/ENSMUSG00000026387, intron 3 of 13)	1	120006980	120063528	ENSMUSG00000026387	ENSMUST00000072886	Sctr
chr1	120024001	120024300	1.66834	0.00310079	Intron (ENSMUST00000072886/ENSMUSG00000026387, intron 3 of 13)	1	120006980	120063528	ENSMUSG00000026387	ENSMUST00000072886	Sctr
chr1	120039901	120040200	2.49807	0.00520657	Intron (ENSMUST00000072886/ENSMUSG00000026387, intron 5 of 13)	1	120006980	120063528	ENSMUSG00000026387	ENSMUST00000072886	Sctr
chr1	120112801	120113100	1.52013	0.00709985	Downstream (<1kb)	1	120113337	120120138	ENSMUSG00000026385	ENSMUST00000112648	Dbi
chr1	120265801	120266100	3.3909	0.00777391	Promoter (<=1kb)	1	120226423	120265284	ENSMUSG00000026389	ENSMUST00000112640	Steap3
chr1	120326101	120326700	-5.1687	0.000956755	Distal Intergenic	1	120340582	120343171	ENSMUSG00000036907	ENSMUST00000037286	C1ql2
chr1	120328501	120328800	2.68178	0.00683491	Distal Intergenic	1	120340582	120343171	ENSMUSG00000036907	ENSMUST00000037286	C1ql2
chr1	120565201	120565500	-5.34401	0.0064527	Distal Intergenic	1	120602418	120609296	ENSMUSG00000058665	ENSMUST00000079721	En1
chr1	120704401	120704700	2.35972	0.00177448	Distal Intergenic	1	120602418	120609296	ENSMUSG00000058665	ENSMUST00000079721	En1
chr1	120812101	120812400	5.0671	0.0037798	Distal Intergenic	1	120602418	120609296	ENSMUSG00000058665	ENSMUST00000079721	En1
chr1	120867001	120867300	-5.59698	0.000306951	Distal Intergenic	1	121087405	121120956	ENSMUSG00000097881	ENSMUST00000181433	Celrr
chr1	120933001	120933300	4.92392	0.0042291	Distal Intergenic	1	121087405	121120956	ENSMUSG00000097881	ENSMUST00000181433	Celrr
chr1	120972901	120973200	-5.36289	0.000295861	Distal Intergenic	1	121087405	121120956	ENSMUSG00000097881	ENSMUST00000181433	Celrr
chr1	121098901	121099200	1.74473	0.00128044	Exon (ENSMUST00000181433/ENSMUSG00000097881, exon 2 of 5)	1	121087527	121088932	ENSMUSG00000097881	ENSMUST00000181183	Celrr
chr1	121656901	121657200	-2.52185	0.00667898	Distal Intergenic	1	121553835	121567989	ENSMUSG00000001674	ENSMUST00000001724	Ddx18
chr1	121665601	121665900	4.76003	0.00914157	Distal Intergenic	1	121553835	121567989	ENSMUSG00000001674	ENSMUST00000001724	Ddx18
chr1	121858501	121858800	2.67559	0.00698614	Distal Intergenic	1	121969217	121970524	ENSMUSG00000083584	ENSMUST00000119656	NA
chr1	121875601	121875900	3.34393	0.00863609	Distal Intergenic	1	121969217	121970524	ENSMUSG00000083584	ENSMUST00000119656	NA
chr1	122194201	122194800	-3.96713	0.0021785	Distal Intergenic	1	121969217	121970524	ENSMUSG00000083584	ENSMUST00000119656	NA
chr1	122275201	122275500	3.56111	0.00450533	Distal Intergenic	1	122510549	122510697	ENSMUSG00000089274	ENSMUST00000158649	NA
chr1	122330401	122330700	-3.29855	0.00555022	Distal Intergenic	1	122510549	122510697	ENSMUSG00000089274	ENSMUST00000158649	NA
chr1	122540101	122540400	-3.36817	0.00643928	Distal Intergenic	1	122553173	122553316	ENSMUSG00000089190	ENSMUST00000158565	LOC115487653
chr1	122823601	122823900	-2.23008	0.00691222	Distal Intergenic	1	122553173	122553316	ENSMUSG00000089190	ENSMUST00000158565	LOC115487653
chr1	122841601	122841900	3.69136	0.00746854	Distal Intergenic	1	123095384	123095443	ENSMUSG00000088912	ENSMUST00000158287	NA
chr1	123147001	123147300	5.04222	0.00329905	Distal Intergenic	1	123095384	123095443	ENSMUSG00000088912	ENSMUST00000158287	NA
chr1	123279901	123280200	3.26769	0.00536957	Distal Intergenic	1	123389801	123389931	ENSMUSG00000077472	ENSMUST00000104284	LOC115485779
chr1	123346801	123347100	-4.92576	0.00384609	Intron (ENSMUST00000112603/ENSMUSG00000036815, intron 21 of 25)	1	123389801	123389931	ENSMUSG00000077472	ENSMUST00000104284	LOC115485779
chr1	124239901	124240200	3.78824	0.00440693	Distal Intergenic	1	123332142	124045559	ENSMUSG00000036815	ENSMUST00000112606	Dpp10
chr1	124396201	124396500	-4.80498	0.00518884	Distal Intergenic	1	124490856	124490959	ENSMUSG00000065340	ENSMUST00000083406	LOC115487585
chr1	124466401	124466700	4.784	0.00714686	Distal Intergenic	1	124490856	124490959	ENSMUSG00000065340	ENSMUST00000083406	LOC115487585
chr1	124830601	124830900	-3.54703	0.00280465	Distal Intergenic	1	124490856	124490959	ENSMUSG00000065340	ENSMUST00000083406	LOC115487585
chr1	124883401	124883700	-4.92214	0.00376286	Distal Intergenic	1	124490856	124490959	ENSMUSG00000065340	ENSMUST00000083406	LOC115487585
chr1	125186401	125186700	-3.45716	0.00135717	Distal Intergenic	1	125392905	125435727	ENSMUSG00000026341	ENSMUST00000027579	Actr3
chr1	125219401	125219700	2.31502	0.00617455	Distal Intergenic	1	125392905	125435727	ENSMUSG00000026341	ENSMUST00000027579	Actr3
chr1	125235901	125236200	-2.88982	0.00443252	Distal Intergenic	1	125392905	125435727	ENSMUSG00000026341	ENSMUST00000027579	Actr3
chr1	125256301	125256600	-4.90447	0.00680992	Distal Intergenic	1	125392905	125435727	ENSMUSG00000026341	ENSMUST00000027579	Actr3
chr1	125280001	125280300	1.57167	0.00400019	Distal Intergenic	1	125392905	125435727	ENSMUSG00000026341	ENSMUST00000027579	Actr3
chr1	125339701	125340000	4.78486	0.00492885	Distal Intergenic	1	125392905	125435727	ENSMUSG00000026341	ENSMUST00000027579	Actr3
chr1	125385301	125385600	-5.37158	0.000374859	Distal Intergenic	1	125392905	125435727	ENSMUSG00000026341	ENSMUST00000027579	Actr3
chr1	125768101	125768400	1.55167	0.00210577	Intron (ENSMUST00000027581/ENSMUSG00000026343, intron 1 of 1)	1	125840003	125873173	ENSMUSG00000026343	ENSMUST00000159359	Gpr39
chr1	125795701	125796000	-2.68167	0.00405105	Intron (ENSMUST00000027581/ENSMUSG00000026343, intron 1 of 1)	1	125840003	125873173	ENSMUSG00000026343	ENSMUST00000159359	Gpr39
chr1	125838901	125839200	5.11941	0.00346592	Promoter (<=1kb)	1	125840003	125873173	ENSMUSG00000026343	ENSMUST00000159359	Gpr39
chr1	126028501	126028800	3.47522	0.00044941	Intron (ENSMUST00000161954/ENSMUSG00000049690, intron 9 of 14)	1	125914960	126023103	ENSMUSG00000049690	ENSMUST00000094610	Nckap5
chr1	126051301	126051600	-5.05943	0.00208613	Intron (ENSMUST00000161954/ENSMUSG00000049690, intron 8 of 14)	1	126027877	126035125	ENSMUSG00000049690	ENSMUST00000159934	Nckap5
chr1	126218101	126218400	-1.81523	0.00374071	Intron (ENSMUST00000161954/ENSMUSG00000049690, intron 5 of 14)	1	126027877	126035125	ENSMUSG00000049690	ENSMUST00000159934	Nckap5
chr1	126431101	126431400	1.53232	0.00418494	Intron (ENSMUST00000161954/ENSMUSG00000049690, intron 2 of 14)	1	125914743	126448456	ENSMUSG00000049690	ENSMUST00000057846	Nckap5
chr1	126585601	126585900	-1.856	0.00852776	Intron (ENSMUST00000094609/ENSMUSG00000049690, intron 2 of 12)	1	125913620	126492927	ENSMUSG00000049690	ENSMUST00000161954	Nckap5
chr1	126604801	126605100	2.26695	0.00431059	Intron (ENSMUST00000094609/ENSMUSG00000049690, intron 2 of 12)	1	125913620	126492927	ENSMUSG00000049690	ENSMUST00000161954	Nckap5
chr1	126725701	126726000	2.35773	0.00938355	Intron (ENSMUST00000094609/ENSMUSG00000049690, intron 1 of 12)	1	126525039	126738190	ENSMUSG00000049690	ENSMUST00000162664	Nckap5
chr1	126872701	126873000	3.27327	0.00533936	Distal Intergenic	1	126222627	126830799	ENSMUSG00000049690	ENSMUST00000162646	Nckap5
chr1	126953101	126953400	-5.55303	0.000167981	Distal Intergenic	1	126222627	126830799	ENSMUSG00000049690	ENSMUST00000162646	Nckap5
chr1	127192201	127192500	-1.50095	0.00275901	Distal Intergenic	1	127204986	127482972	ENSMUSG00000036155	ENSMUST00000038361	Mgat5
chr1	127289701	127290000	-3.28464	0.00580954	Intron (ENSMUST00000038361/ENSMUSG00000036155, intron 2 of 17)	1	127306762	127483704	ENSMUSG00000036155	ENSMUST00000171405	Mgat5
chr1	127313401	127314000	-3.88028	0.00233059	Intron (ENSMUST00000038361/ENSMUSG00000036155, intron 3 of 17)	1	127306762	127483704	ENSMUSG00000036155	ENSMUST00000171405	Mgat5
chr1	127597801	127598100	1.79608	0.00600894	Intron (ENSMUST00000027585/ENSMUSG00000026347, intron 2 of 8)	1	127491545	127537430	ENSMUSG00000026347	ENSMUST00000162406	Tmem163
chr1	127739701	127740000	2.62872	0.00283552	Exon (ENSMUST00000038006/ENSMUSG00000026348, exon 3 of 10)	1	127729413	127767564	ENSMUSG00000026348	ENSMUST00000038006	Acmsd
chr1	127769101	127769400	-4.95001	0.00929751	Distal Intergenic	1	127774164	127793589	ENSMUSG00000026349	ENSMUST00000125760	Ccnt2
chr1	127884301	127884600	-2.90318	0.0054722	Intron (ENSMUST00000037649/ENSMUSG00000036104, intron 3 of 23)	1	127868802	127904033	ENSMUSG00000036104	ENSMUST00000142662	Rab3gap1
chr1	128040301	128040600	-1.86208	0.000824022	Promoter (1-2kb)	1	128038569	128038982	ENSMUSG00000058603	ENSMUST00000121497	NA
chr1	128309101	128309400	5.05156	0.00219971	Intron (ENSMUST00000073490/ENSMUSG00000026354, intron 5 of 16)	1	128287572	128292264	ENSMUSG00000026354	ENSMUST00000162067	Lct
chr1	128322901	128323200	-1.5333	0.000969435	Intron (ENSMUST00000073490/ENSMUSG00000026354, intron 1 of 16)	1	128284756	128328318	ENSMUSG00000026354	ENSMUST00000073490	Lct
chr1	128346301	128346600	-1.14883	0.00344281	Intron (ENSMUST00000027601/ENSMUSG00000026355, intron 7 of 16)	1	128331591	128359656	ENSMUSG00000026355	ENSMUST00000027601	Mcm6
chr1	128488801	128489100	1.81496	0.00817239	Promoter (<=1kb)	1	128490040	128490173	ENSMUSG00000088196	ENSMUST00000157571	LOC115485767
chr1	128595901	128596200	-1.57841	0.00804501	Distal Intergenic	1	128589099	128592293	ENSMUSG00000045382	ENSMUST00000142893	Cxcr4
chr1	128601601	128601900	-1.54033	0.00683327	Distal Intergenic	1	128589099	128592293	ENSMUSG00000045382	ENSMUST00000142893	Cxcr4
chr1	128639101	128639400	-5.45567	0.000251352	Distal Intergenic	1	128589099	128592293	ENSMUSG00000045382	ENSMUST00000142893	Cxcr4
chr1	128675101	128675400	5.00875	0.00565906	Distal Intergenic	1	128589099	128592293	ENSMUSG00000045382	ENSMUST00000142893	Cxcr4
chr1	128842801	128843400	4.84336	0.00601884	Distal Intergenic	1	128885909	128886019	ENSMUSG00000064737	ENSMUST00000082803	LOC115487593
chr1	128872201	128872500	-4.79993	0.00491055	Distal Intergenic	1	128885909	128886019	ENSMUSG00000064737	ENSMUST00000082803	LOC115487593
chr1	128996701	128997300	5.12375	0.00222666	Distal Intergenic	1	128885909	128886019	ENSMUSG00000064737	ENSMUST00000082803	LOC115487593
chr1	129027301	129027600	3.82138	0.000709597	Distal Intergenic	1	128885909	128886019	ENSMUSG00000064737	ENSMUST00000082803	LOC115487593
chr1	129065401	129065700	1.80257	0.00376623	Distal Intergenic	1	128885909	128886019	ENSMUSG00000064737	ENSMUST00000082803	LOC115487593
chr1	129444901	129445200	3.66135	0.000771294	Intron (ENSMUST00000073527/ENSMUSG00000042581, intron 2 of 27)	1	129537511	129629046	ENSMUSG00000042581	ENSMUST00000152305	Thsd7b
chr1	129531301	129531600	-5.13564	0.00453696	Intron (ENSMUST00000073527/ENSMUSG00000042581, intron 2 of 27)	1	129537511	129629046	ENSMUSG00000042581	ENSMUST00000152305	Thsd7b
chr1	129812701	129813000	5.1508	0.00243692	Intron (ENSMUST00000073527/ENSMUSG00000042581, intron 10 of 27)	1	129801387	129801764	ENSMUSG00000094122	ENSMUST00000086596	NA
chr1	130148701	130149000	2.79983	0.0070276	Intron (ENSMUST00000073527/ENSMUSG00000042581, intron 17 of 27)	1	130163831	130219276	ENSMUSG00000042581	ENSMUST00000140834	Thsd7b
chr1	130321201	130321500	2.43711	0.00545096	Distal Intergenic	1	130269950	130281258	ENSMUSG00000086633	ENSMUST00000155992	NA
chr1	130587001	130587300	-2.34551	0.00480668	Intron (ENSMUST00000039862/ENSMUSG00000042554, intron 8 of 11)	1	130595570	130595676	ENSMUSG00000064395	ENSMUST00000082461	LOC115487602
chr1	130754101	130754400	-2.8212	0.00704032	Distal Intergenic	1	130731976	130744621	ENSMUSG00000042510	ENSMUST00000039323	AA986860
chr1	130774801	130775100	4.94325	0.00880538	Distal Intergenic	1	130800902	130814708	ENSMUSG00000026415	ENSMUST00000112477	Fcamr
chr1	130833301	130833600	-3.28944	0.00616667	Intron (ENSMUST00000027675/ENSMUSG00000026417, intron 1 of 10)	1	130829010	130844648	ENSMUSG00000026417	ENSMUST00000137782	Pigr
chr1	130896901	130897200	-1.83876	0.00510135	Distal Intergenic	1	130882074	130887454	ENSMUSG00000026420	ENSMUST00000121040	Il24
chr1	131232001	131232300	-2.75578	0.0017607	Intron (ENSMUST00000027688/ENSMUSG00000026430, intron 1 of 5)	1	131176410	131245258	ENSMUSG00000026430	ENSMUST00000027688	Rassf5
chr1	131304901	131305200	-3.4784	0.00533089	Intron (ENSMUST00000097588/ENSMUSG00000026425, intron 18 of 22)	1	131254597	131279606	ENSMUSG00000042349	ENSMUST00000062108	Ikbke
chr1	131464501	131464800	1.58351	0.00542	Intron (ENSMUST00000097588/ENSMUSG00000026425, intron 2 of 22)	1	131498639	131498802	ENSMUSG00000076287	ENSMUST00000102332	NA
chr1	131622001	131622300	5.02377	0.00381009	Distal Intergenic	1	131632506	131632874	ENSMUSG00000095841	ENSMUST00000179174	NA
chr1	131757301	131757600	2.63599	0.00109133	Exon (ENSMUST00000049027/ENSMUSG00000042268, exon 9 of 21)	1	131750491	131753987	ENSMUSG00000042268	ENSMUST00000147800	Slc26a9
chr1	132117001	132117300	2.0514	0.00412267	Intron (ENSMUST00000027697/ENSMUSG00000026437, intron 10 of 15)	1	132100639	132100754	ENSMUSG00000088779	ENSMUST00000158154	NA
chr1	132130801	132131100	-1.28434	0.00503953	Intron (ENSMUST00000027697/ENSMUSG00000026437, intron 1 of 15)	1	132114764	132139605	ENSMUSG00000026437	ENSMUST00000112362	Cdk18
chr1	132171301	132171600	-2.00894	0.00908961	Distal Intergenic	1	132191436	132257381	ENSMUSG00000079330	ENSMUST00000112357	Lemd1
chr1	132265801	132266400	-1.2757	0.00338128	Distal Intergenic	1	132284447	132284809	ENSMUSG00000089808	ENSMUST00000167128	NA
chr1	132297001	132297300	2.76533	0.00875669	Promoter (1-2kb)	1	132298626	132307357	ENSMUSG00000042115	ENSMUST00000046071	Klhdc8a
chr1	132360601	132361200	-1.21699	0.00296512	Exon (ENSMUST00000045473/ENSMUSG00000042066, exon 3 of 5)	1	132361026	132364948	ENSMUSG00000042066	ENSMUST00000125439	Tmcc2
chr1	132463501	132463800	3.23762	0.000374484	3' UTR	1	132466433	132477045	ENSMUSG00000097760	ENSMUST00000180835	NA
chr1	132481201	132481500	4.78555	0.00495321	Intron (ENSMUST00000027700/ENSMUSG00000026439, intron 1 of 13)	1	132477367	132505665	ENSMUSG00000026439	ENSMUST00000027700	Rbbp5
chr1	132548401	132548700	-2.18034	0.00240998	Distal Intergenic	1	132509425	132542940	ENSMUSG00000053024	ENSMUST00000086521	Cntn2
chr1	132553201	132553800	2.25286	0.000112504	Distal Intergenic	1	132509425	132542940	ENSMUSG00000053024	ENSMUST00000086521	Cntn2
chr1	132856801	132857100	2.19745	0.00156278	Distal Intergenic	1	132880273	132940005	ENSMUSG00000026443	ENSMUST00000027706	Lrrn2
chr1	132914701	132915000	2.06978	0.00358933	Intron (ENSMUST00000027706/ENSMUSG00000026443, intron 1 of 1)	1	132880355	132937150	ENSMUSG00000026443	ENSMUST00000159088	Lrrn2
chr1	133016101	133016400	-1.79773	0.0079738	Intron (ENSMUST00000067429/ENSMUSG00000054387, intron 3 of 11)	1	132989845	133025348	ENSMUSG00000054387	ENSMUST00000067429	Mdm4
chr1	133187401	133188000	1.04496	0.0071703	Distal Intergenic	1	133131180	133131782	ENSMUSG00000097341	ENSMUST00000180528	NA
chr1	133257001	133257300	-1.56895	0.0030691	Intron (ENSMUST00000038295/ENSMUSG00000041757, intron 1 of 26)	1	133246097	133303435	ENSMUSG00000041757	ENSMUST00000105082	Plekha6
chr1	133490101	133490400	-3.49676	0.00218692	Distal Intergenic	1	133382303	133424377	ENSMUSG00000070643	ENSMUST00000153799	Sox13
chr1	133861201	133861500	-1.32972	0.0043128	Distal Intergenic	1	133897199	133901327	ENSMUSG00000010311	ENSMUST00000124245	Optc
chr1	134025301	134025600	1.35319	0.008465	Distal Intergenic	1	134037254	134048277	ENSMUSG00000041559	ENSMUST00000048183	Fmod
chr1	134057701	134058000	2.06562	0.000867898	Distal Intergenic	1	134037496	134040474	ENSMUSG00000041559	ENSMUST00000162779	Fmod
chr1	134296501	134296800	2.26143	0.00855872	3' UTR	1	134290004	134292547	ENSMUSG00000026459	ENSMUST00000027730	Myog
chr1	134308801	134309100	1.21439	0.00777898	Intron (ENSMUST00000168515/ENSMUSG00000026458, intron 23 of 28)	1	134290004	134292547	ENSMUSG00000026459	ENSMUST00000027730	Myog
chr1	134417401	134417700	-5.15725	0.0023697	Promoter (1-2kb)	1	134415564	134426917	ENSMUSG00000026457	ENSMUST00000148822	Adipor1
chr1	134452501	134453100	-1.34553	0.00703643	Promoter (2-3kb)	1	134455531	134466570	ENSMUSG00000026455	ENSMUST00000133721	Klhl12
chr1	134553601	134553900	-3.45226	0.00502848	Distal Intergenic	1	134540941	134549682	ENSMUSG00000046367	ENSMUST00000172898	Mgat4e
chr1	134821201	134821500	2.07798	0.00394179	Intron (ENSMUST00000045665/ENSMUSG00000073557, intron 18 of 23)	1	134809275	134809368	ENSMUSG00000077846	ENSMUST00000104654	NA
chr1	135075901	135076200	4.91481	0.00306012	Intron (ENSMUST00000044828/ENSMUSG00000042793, intron 1 of 17)	1	134986348	135105276	ENSMUSG00000042793	ENSMUST00000044828	Lgr6
chr1	135128701	135129000	-1.43646	0.00311703	Promoter (<=1kb)	1	135126376	135128262	ENSMUSG00000097993	ENSMUST00000182387	Ptprv
chr1	135136801	135137100	-2.81708	0.00848821	Intron (ENSMUST00000049449/ENSMUSG00000031506, intron 5 of 9)	1	135133336	135144899	ENSMUSG00000031506	ENSMUST00000167080	Ptpn7
chr1	135288001	135288300	-2.47115	0.00677311	Distal Intergenic	1	135262712	135284084	ENSMUSG00000041926	ENSMUST00000077340	Rnpep
chr1	135458101	135458400	-1.21965	0.00946594	Exon (ENSMUST00000040599/ENSMUSG00000009418, exon 17 of 30)	1	135454603	135454683	ENSMUSG00000093515	ENSMUST00000175639	Mir1231
chr1	135469201	135469500	-1.43538	0.00386211	Intron (ENSMUST00000040599/ENSMUSG00000009418, intron 7 of 29)	1	135454603	135454683	ENSMUSG00000093515	ENSMUST00000175639	Mir1231
chr1	135535201	135535500	2.18244	0.000827978	Intron (ENSMUST00000040599/ENSMUSG00000009418, intron 2 of 29)	1	135584773	135599950	ENSMUSG00000054412	ENSMUST00000067468	NA
chr1	135579601	135579900	-1.26379	0.0087757	Intron (ENSMUST00000040599/ENSMUSG00000009418, intron 1 of 29)	1	135584773	135599950	ENSMUSG00000054412	ENSMUST00000067468	NA
chr1	135669001	135669300	1.75713	0.00924244	Intron (ENSMUST00000112103/ENSMUSG00000090399, intron 1 of 1)	1	135606447	135688105	ENSMUSG00000090399	ENSMUST00000112103	NA
chr1	135772801	135773100	3.72262	0.000952674	Distal Intergenic	1	135767134	135768922	ENSMUSG00000041801	ENSMUST00000136445	Phlda3
chr1	135900601	135900900	5.03506	0.00148442	Intron (ENSMUST00000027667/ENSMUSG00000026413, intron 2 of 13)	1	135872950	135919120	ENSMUSG00000026413	ENSMUST00000163260	Pkp1
chr1	135967801	135968100	2.60809	0.00492935	Promoter (<=1kb)	1	135953806	135967452	ENSMUSG00000051985	ENSMUST00000127406	Igfn1
chr1	136107001	136107300	-1.34681	0.00502974	Promoter (1-2kb)	1	136105406	136112058	ENSMUSG00000026407	ENSMUST00000161700	Cacna1s
chr1	136114501	136114800	4.78555	0.00495317	Promoter (2-3kb)	1	136117256	136119529	ENSMUSG00000026407	ENSMUST00000159106	Cacna1s
chr1	136230001	136230300	-1.83619	0.00739849	Promoter (<=1kb)	1	136220278	136230289	ENSMUSG00000041605	ENSMUST00000150163	Inava
chr1	136516501	136516800	2.10919	0.00374966	Intron (ENSMUST00000047817/ENSMUSG00000041498, intron 25 of 29)	1	136467958	136531511	ENSMUSG00000041498	ENSMUST00000047817	Kif14
chr1	136569901	136570200	1.62583	0.00283369	Distal Intergenic	1	136622098	136624650	ENSMUSG00000097229	ENSMUST00000180797	NA
chr1	136640401	136640700	4.79475	0.00646934	Distal Intergenic	1	136624901	136630053	ENSMUSG00000041483	ENSMUST00000112046	Zfp281
chr1	136722601	136722900	-2.3168	0.00822365	Intron (ENSMUST00000181274/ENSMUSG00000097448, intron 2 of 4)	1	136697374	136697471	ENSMUSG00000092912	ENSMUST00000175171	NA
chr1	136759501	136759800	1.25844	0.0046845	Promoter (1-2kb)	1	136757510	136757609	ENSMUSG00000096432	ENSMUST00000175316	NA
chr1	136766401	136766700	-1.24863	0.00966059	Distal Intergenic	1	136757510	136757609	ENSMUSG00000096432	ENSMUST00000175316	NA
chr1	136851601	136851900	5.64127	0.000336396	Intron (ENSMUST00000168126/ENSMUSG00000026398, intron 8 of 8)	1	136757510	136757609	ENSMUSG00000096432	ENSMUST00000175316	NA
chr1	136910401	136910700	-1.04866	0.00345212	Intron (ENSMUST00000168126/ENSMUSG00000026398, intron 6 of 8)	1	136843584	136953630	ENSMUSG00000026398	ENSMUST00000168126	Nr5a2
chr1	137080801	137081100	1.16092	0.00374818	Distal Intergenic	1	136990211	136990270	ENSMUSG00000088970	ENSMUST00000158345	NA
chr1	137124001	137124300	1.95849	0.00658899	Distal Intergenic	1	137215544	137215647	ENSMUSG00000077207	ENSMUST00000104019	LOC115487600
chr1	137204401	137204700	2.1222	0.00968089	Distal Intergenic	1	137215544	137215647	ENSMUSG00000077207	ENSMUST00000104019	LOC115487600
chr1	137205001	137205600	3.0579	0.00555894	Distal Intergenic	1	137215544	137215647	ENSMUSG00000077207	ENSMUST00000104019	LOC115487600
chr1	137479801	137480100	-1.22037	0.00634978	Distal Intergenic	1	137367151	137367247	ENSMUSG00000088164	ENSMUST00000157539	NA
chr1	137602501	137602800	-4.91606	0.00762073	Distal Intergenic	1	137734318	137734433	ENSMUSG00000088715	ENSMUST00000158090	NA
chr1	137631001	137631600	-5.03542	0.00397404	Distal Intergenic	1	137734318	137734433	ENSMUSG00000088715	ENSMUST00000158090	NA
chr1	137700901	137701200	2.81425	0.00328213	Distal Intergenic	1	137734318	137734433	ENSMUSG00000088715	ENSMUST00000158090	NA
chr1	137713501	137713800	-2.62498	0.00461299	Distal Intergenic	1	137734318	137734433	ENSMUSG00000088715	ENSMUST00000158090	NA
chr1	137771101	137771700	3.39391	0.00790642	Distal Intergenic	1	137734318	137734433	ENSMUSG00000088715	ENSMUST00000158090	NA
chr1	137775601	137775900	-4.76972	0.0096565	Distal Intergenic	1	137734318	137734433	ENSMUSG00000088715	ENSMUST00000158090	NA
chr1	137838001	137838300	4.92385	0.00287622	Distal Intergenic	1	137898598	138000384	ENSMUSG00000098243	ENSMUST00000182127	NA
chr1	137941801	137942100	-1.88789	0.00176617	Intron (ENSMUST00000182127/ENSMUSG00000098243, intron 2 of 2)	1	137932041	137933296	ENSMUSG00000098063	ENSMUST00000182653	NA
chr1	138088201	138088500	-3.50439	0.00398343	Intron (ENSMUST00000027645/ENSMUSG00000026395, intron 20 of 32)	1	138063413	138175126	ENSMUSG00000026395	ENSMUST00000183301	Ptprc
chr1	138226201	138226500	2.08964	0.00223232	Distal Intergenic	1	138273738	138289460	ENSMUSG00000026394	ENSMUST00000027643	Atp6v1g3
chr1	138294301	138294600	2.04186	0.00903898	Distal Intergenic	1	138273738	138289460	ENSMUSG00000026394	ENSMUST00000027643	Atp6v1g3
chr1	138429001	138429300	-5.03789	0.00197643	Distal Intergenic	1	138273738	138289460	ENSMUSG00000026394	ENSMUST00000027643	Atp6v1g3
chr1	138674401	138674700	3.36654	0.00541623	Distal Intergenic	1	138484714	138619696	ENSMUSG00000026393	ENSMUST00000027642	Nek7
chr1	138721201	138721500	1.8669	0.00189876	Distal Intergenic	1	138484714	138619696	ENSMUSG00000026393	ENSMUST00000027642	Nek7
chr1	138971701	138972000	-2.22157	0.00963343	Intron (ENSMUST00000070283/ENSMUSG00000056268, intron 2 of 9)	1	138967721	139171912	ENSMUSG00000056268	ENSMUST00000094505	Dennd1b
chr1	138986701	138987000	-4.93236	0.00751025	Intron (ENSMUST00000070283/ENSMUSG00000056268, intron 2 of 9)	1	138991550	138992021	ENSMUSG00000085361	ENSMUST00000140747	NA
chr1	139299601	139299900	5.2722	0.00161943	Intron (ENSMUST00000059825/ENSMUSG00000063681, intron 5 of 11)	1	139248726	139328248	ENSMUSG00000063681	ENSMUST00000132845	Crb1
chr1	139429801	139430100	-3.76424	0.0013205	Intron (ENSMUST00000039867/ENSMUSG00000033964, intron 3 of 10)	1	139422383	139453005	ENSMUSG00000033964	ENSMUST00000039867	Zbtb41
chr1	139465801	139466400	-1.11034	0.00664378	Intron (ENSMUST00000155402/ENSMUSG00000033952, intron 7 of 14)	1	139454819	139457134	ENSMUSG00000033952	ENSMUST00000128413	Aspm
chr1	139504201	139504500	-1.23954	0.00530327	Promoter (2-3kb)	1	139501707	139523756	ENSMUSG00000026368	ENSMUST00000027615	F13b
chr1	139613401	139613700	-2.68481	0.00936523	Distal Intergenic	1	139593755	139608282	ENSMUSG00000090623	ENSMUST00000170441	NA
chr1	139908001	139908300	4.92312	0.00282852	Intron (ENSMUST00000134229/ENSMUSG00000089991, intron 5 of 16)	1	139862202	139936469	ENSMUSG00000089991	ENSMUST00000134229	NA
chr1	139991401	139992000	4.9629	0.00381959	Promoter (2-3kb)	1	139939601	139994205	ENSMUSG00000085867	ENSMUST00000126680	NA
chr1	140148901	140149200	-2.36302	0.00310783	Intron (ENSMUST00000111977/ENSMUSG00000026365, intron 5 of 20)	1	140085855	140183317	ENSMUSG00000026365	ENSMUST00000111977	Cfh
chr1	140819701	140820000	-1.17796	0.00900194	Distal Intergenic	1	140443101	140523218	ENSMUSG00000052726	ENSMUST00000145077	Kcnt2
chr1	141112201	141112500	-2.21454	0.00168987	Distal Intergenic	1	141256568	141257158	ENSMUSG00000095238	ENSMUST00000179202	NA
chr1	141489301	141489600	3.28134	0.00745046	Distal Intergenic	1	141314355	141314468	ENSMUSG00000089418	ENSMUST00000158793	NA
chr1	141613801	141614100	-5.04477	0.00152796	Distal Intergenic	1	141314355	141314468	ENSMUSG00000089418	ENSMUST00000158793	NA
chr1	141766501	141766800	-2.52293	0.00651122	Distal Intergenic	1	141314355	141314468	ENSMUSG00000089418	ENSMUST00000158793	NA
chr1	141834301	141834600	-3.41297	0.00451105	Distal Intergenic	1	141314355	141314468	ENSMUSG00000089418	ENSMUST00000158793	NA
chr1	142502401	142502700	-1.44405	0.00391747	Distal Intergenic	1	143605162	143606608	ENSMUSG00000078284	ENSMUST00000105081	NA
chr1	142895701	142896000	-4.79904	0.0061478	Distal Intergenic	1	143605162	143606608	ENSMUSG00000078284	ENSMUST00000105081	NA
chr1	142962301	142962600	4.91082	0.00981726	Distal Intergenic	1	143605162	143606608	ENSMUSG00000078284	ENSMUST00000105081	NA
chr1	143067601	143068200	5.12933	0.00189243	Distal Intergenic	1	143605162	143606608	ENSMUSG00000078284	ENSMUST00000105081	NA
chr1	143094001	143094300	-1.0104	0.00755183	Distal Intergenic	1	143605162	143606608	ENSMUSG00000078284	ENSMUST00000105081	NA
chr1	143194201	143194500	4.78666	0.00720082	Distal Intergenic	1	143605162	143606608	ENSMUSG00000078284	ENSMUST00000105081	NA
chr1	143339101	143339700	2.42447	0.00136718	Distal Intergenic	1	143605162	143606608	ENSMUSG00000078284	ENSMUST00000105081	NA
chr1	143483701	143484000	-1.82278	0.00343342	Distal Intergenic	1	143605162	143606608	ENSMUSG00000078284	ENSMUST00000105081	NA
chr1	143559901	143560500	2.53145	0.00881002	Distal Intergenic	1	143605162	143606608	ENSMUSG00000078284	ENSMUST00000105081	NA
chr1	143827201	143827500	-5.69554	8.71035e-05	Distal Intergenic	1	143778928	143779062	ENSMUSG00000088323	ENSMUST00000157698	LOC115487685
chr1	143953501	143953800	2.7548	0.00717227	Distal Intergenic	1	144001883	144004032	ENSMUSG00000026360	ENSMUST00000153527	Rgs2
chr1	144398401	144398700	4.79648	0.00651617	Distal Intergenic	1	144519690	144545320	ENSMUSG00000098509	ENSMUST00000184189	Rgs21
chr1	144463501	144463800	2.70684	0.0059313	Distal Intergenic	1	144519690	144545320	ENSMUSG00000098509	ENSMUST00000184189	Rgs21
chr1	144555001	144555300	5.03506	0.00148442	Intron (ENSMUST00000184008/ENSMUSG00000098509, intron 1 of 3)	1	144519690	144545320	ENSMUSG00000098509	ENSMUST00000184189	Rgs21
chr1	144740701	144741000	-2.53421	0.00762549	Distal Intergenic	1	144752683	144775435	ENSMUSG00000026357	ENSMUST00000027603	Rgs18
chr1	144807001	144807300	-1.29995	0.00938339	Distal Intergenic	1	144752683	144775435	ENSMUSG00000026357	ENSMUST00000027603	Rgs18
chr1	144839701	144840000	-2.06192	0.0066115	Distal Intergenic	1	144752683	144775435	ENSMUSG00000026357	ENSMUST00000027603	Rgs18
chr1	144899101	144899400	-2.69279	0.00928058	Distal Intergenic	1	144960734	144960839	ENSMUSG00000065787	ENSMUST00000083853	LOC115487606
chr1	144918301	144918600	-2.16409	0.00963843	Distal Intergenic	1	144960734	144960839	ENSMUSG00000065787	ENSMUST00000083853	LOC115487606
chr1	145255201	145255500	-3.07774	0.00491537	Distal Intergenic	1	145291354	145291480	ENSMUSG00000088579	ENSMUST00000157954	LOC115485808
chr1	145274101	145274400	5.05156	0.00219971	Distal Intergenic	1	145291354	145291480	ENSMUSG00000088579	ENSMUST00000157954	LOC115485808
chr1	145472701	145473000	-2.53982	0.0061689	Distal Intergenic	1	145291354	145291480	ENSMUSG00000088579	ENSMUST00000157954	LOC115485808
chr1	145477201	145477500	-4.9157	0.00355407	Distal Intergenic	1	145291354	145291480	ENSMUSG00000088579	ENSMUST00000157954	LOC115485808
chr1	146005801	146006100	2.86665	0.009374	Distal Intergenic	1	146420434	146420874	ENSMUSG00000090323	ENSMUST00000163646	NA
chr1	146278501	146278800	3.16714	0.000507671	Distal Intergenic	1	146420434	146420874	ENSMUSG00000090323	ENSMUST00000163646	NA
chr1	146696701	146697000	-2.41309	0.0031509	Intron (ENSMUST00000074622/ENSMUSG00000035131, intron 3 of 7)	1	146725581	146729090	ENSMUSG00000080078	ENSMUST00000116191	NA
chr1	147074101	147074400	-2.29287	0.00460644	Distal Intergenic	1	147280758	147281942	ENSMUSG00000053988	ENSMUST00000066758	NA
chr1	147282301	147282600	-1.37243	0.00969474	Promoter (<=1kb)	1	147280758	147281942	ENSMUSG00000053988	ENSMUST00000066758	NA
chr1	147285301	147285900	-2.04374	0.0095337	Distal Intergenic	1	147280758	147281942	ENSMUSG00000053988	ENSMUST00000066758	NA
chr1	147964801	147965100	-1.56342	0.00341798	Distal Intergenic	1	148326980	148327108	ENSMUSG00000088582	ENSMUST00000157957	LOC115485800
chr1	147989401	147989700	-1.82403	0.00637848	Distal Intergenic	1	148326980	148327108	ENSMUSG00000088582	ENSMUST00000157957	LOC115485800
chr1	148170601	148170900	-1.07841	0.00992479	Distal Intergenic	1	148326980	148327108	ENSMUSG00000088582	ENSMUST00000157957	LOC115485800
chr1	149057101	149057400	-4.78829	0.0058361	Distal Intergenic	1	149025228	149026047	ENSMUSG00000082588	ENSMUST00000118947	NA
chr1	149296801	149297400	-1.69571	0.00450146	Distal Intergenic	1	149025228	149026047	ENSMUSG00000082588	ENSMUST00000118947	NA
chr1	149414701	149415000	-3.11104	0.00123683	Distal Intergenic	1	149707377	149707482	ENSMUSG00000088167	ENSMUST00000157542	LOC115487619
chr1	149518201	149518500	2.29494	0.000685011	Distal Intergenic	1	149707377	149707482	ENSMUSG00000088167	ENSMUST00000157542	LOC115487619
chr1	149921101	149921700	5.29249	0.0036478	Promoter (<=1kb)	1	149829636	149922439	ENSMUSG00000056220	ENSMUST00000111926	Pla2g4a
chr1	149939401	149939700	1.80944	0.00430232	Intron (ENSMUST00000070200/ENSMUSG00000056220, intron 1 of 17)	1	149829636	149922439	ENSMUSG00000056220	ENSMUST00000111926	Pla2g4a
chr1	150129901	150130200	-3.29933	0.00548823	Distal Intergenic	1	150100124	150108010	ENSMUSG00000032487	ENSMUST00000035065	Ptgs2
chr1	150142801	150143100	4.79475	0.00646932	Distal Intergenic	1	150159043	150164948	ENSMUSG00000097754	ENSMUST00000181308	Ptgs2os2
chr1	150469801	150470100	-1.12447	0.00843177	Distal Intergenic	1	150458192	150466165	ENSMUSG00000006014	ENSMUST00000159035	Prg4
chr1	150615601	150616200	2.58844	0.00393305	Intron (ENSMUST00000074783/ENSMUSG00000066842, intron 81 of 106)	1	150625265	150668475	ENSMUSG00000093650	ENSMUST00000177239	NA
chr1	150632101	150632400	2.94632	0.00300326	Intron (ENSMUST00000177239/ENSMUSG00000093650, intron 1 of 1)	1	150625299	150783499	ENSMUSG00000093650	ENSMUST00000177268	NA
chr1	150644701	150645000	1.76058	0.00189917	Intron (ENSMUST00000177239/ENSMUSG00000093650, intron 1 of 1)	1	150625299	150783499	ENSMUSG00000093650	ENSMUST00000177268	NA
chr1	150890701	150891000	1.91153	0.00689235	Intron (ENSMUST00000074783/ENSMUSG00000066842, intron 1 of 106)	1	150563527	150993051	ENSMUSG00000066842	ENSMUST00000074783	Hmcn1
chr1	150933301	150933600	-2.47024	0.00737916	Intron (ENSMUST00000074783/ENSMUSG00000066842, intron 1 of 106)	1	150563527	150993051	ENSMUSG00000066842	ENSMUST00000074783	Hmcn1
chr1	151051501	151051800	-1.74709	0.00834297	Distal Intergenic	1	151062004	151062110	ENSMUSG00000096851	ENSMUST00000180118	LOC115487704
chr1	151095601	151096200	2.66178	0.00601268	Distal Intergenic	1	151062004	151062110	ENSMUSG00000096851	ENSMUST00000180118	LOC115487704
chr1	151247101	151247400	-2.45951	0.00542473	Distal Intergenic	1	151260824	151260914	ENSMUSG00000088498	ENSMUST00000157873	NA
chr1	151287301	151287600	-3.17019	0.00969358	Distal Intergenic	1	151260824	151260914	ENSMUSG00000088498	ENSMUST00000157873	NA
chr1	151310401	151310700	1.60999	0.00204531	Distal Intergenic	1	151344498	151356798	ENSMUSG00000023150	ENSMUST00000111887	Ivns1abp
chr1	151319401	151320000	-4.2988	0.00122175	Distal Intergenic	1	151344498	151356798	ENSMUSG00000023150	ENSMUST00000111887	Ivns1abp
chr1	151582801	151583100	-2.39752	0.00421641	Intron (ENSMUST00000134499/ENSMUSG00000026483, intron 2 of 4)	1	151571496	151690182	ENSMUSG00000026483	ENSMUST00000111875	Fam129a
chr1	151619701	151620000	-5.24544	0.00157764	Intron (ENSMUST00000134499/ENSMUSG00000026483, intron 2 of 4)	1	151571496	151690182	ENSMUSG00000026483	ENSMUST00000111875	Fam129a
chr1	151830601	151830900	-1.51384	0.00174549	Distal Intergenic	1	151854823	151854955	ENSMUSG00000084557	ENSMUST00000122608	NA
chr1	151831801	151832100	2.50209	0.00382382	Distal Intergenic	1	151854823	151854955	ENSMUSG00000084557	ENSMUST00000122608	NA
chr1	151852801	151853100	1.61312	0.00661203	Promoter (1-2kb)	1	151854823	151854955	ENSMUSG00000084557	ENSMUST00000122608	NA
chr1	151913701	151914000	-1.15579	0.00595464	Intron (ENSMUST00000044581/ENSMUSG00000032666, intron 5 of 5)	1	151892903	151921227	ENSMUSG00000032666	ENSMUST00000128433	1700025G04Rik
chr1	151965301	151965600	-2.00654	0.00181308	Intron (ENSMUST00000044581/ENSMUSG00000032666, intron 3 of 5)	1	151890848	152006767	ENSMUSG00000032666	ENSMUST00000121533	1700025G04Rik
chr1	151973101	151973400	4.92652	0.00437875	Intron (ENSMUST00000044581/ENSMUSG00000032666, intron 3 of 5)	1	151890848	152006767	ENSMUSG00000032666	ENSMUST00000121533	1700025G04Rik
chr1	152232301	152232600	2.37302	0.00800799	Distal Intergenic	1	152370838	152372082	ENSMUSG00000014980	ENSMUST00000161717	Tsen15
chr1	152277901	152278500	2.11901	0.00123543	Distal Intergenic	1	152370838	152372082	ENSMUSG00000014980	ENSMUST00000161717	Tsen15
chr1	152401501	152401800	-2.82349	0.00908711	Promoter (1-2kb)	1	152399830	152510695	ENSMUSG00000032649	ENSMUST00000044311	Colgalt2
chr1	152546101	152546400	-2.13804	0.00072767	Intron (ENSMUST00000027760/ENSMUSG00000026482, intron 8 of 17)	1	152557543	152592759	ENSMUSG00000026482	ENSMUST00000128251	Rgl1
chr1	152596201	152596500	2.66538	0.0017604	Intron (ENSMUST00000027760/ENSMUSG00000026482, intron 2 of 17)	1	152557543	152592759	ENSMUSG00000026482	ENSMUST00000128251	Rgl1
chr1	152801701	152802000	5.02235	0.00619797	Distal Intergenic	1	152807890	152836990	ENSMUSG00000026480	ENSMUST00000027754	Ncf2
chr1	153011401	153011700	1.45942	0.00997106	Intron (ENSMUST00000043313/ENSMUSG00000042751, intron 1 of 10)	1	152955101	153119260	ENSMUSG00000042751	ENSMUST00000043313	Nmnat2
chr1	153044701	153045000	1.48648	0.00477505	Intron (ENSMUST00000043313/ENSMUSG00000042751, intron 1 of 10)	1	152955101	153119260	ENSMUSG00000042751	ENSMUST00000043313	Nmnat2
chr1	153131701	153132000	3.12779	0.00464877	Exon (ENSMUST00000027753/ENSMUSG00000026479, exon 18 of 24)	1	153122756	153186447	ENSMUSG00000026479	ENSMUST00000027753	Lamc2
chr1	153146401	153146700	-1.51433	0.00180816	Intron (ENSMUST00000027753/ENSMUSG00000026479, intron 8 of 23)	1	153122756	153186447	ENSMUSG00000026479	ENSMUST00000027753	Lamc2
chr1	153218101	153218400	-1.259	0.000300828	Downstream (<1kb)	1	153218922	153229144	ENSMUSG00000026478	ENSMUST00000161744	Lamc1
chr1	153531901	153532200	1.76508	0.00776482	Intron (ENSMUST00000041874/ENSMUSG00000042684, intron 4 of 11)	1	153503016	153549714	ENSMUSG00000042684	ENSMUST00000041874	Npl
chr1	153558001	153558300	-1.33684	0.00508094	Distal Intergenic	1	153503016	153549714	ENSMUSG00000042684	ENSMUST00000041874	Npl
chr1	153660001	153660300	-5.04629	0.00570155	Promoter (<=1kb)	1	153661081	153691000	ENSMUSG00000042671	ENSMUST00000124500	Rgs8
chr1	153660601	153660900	2.95162	0.00236784	Promoter (<=1kb)	1	153661081	153691000	ENSMUSG00000042671	ENSMUST00000124500	Rgs8
chr1	153750601	153750900	3.16305	0.00907472	Promoter (<=1kb)	1	153751859	153764221	ENSMUSG00000066800	ENSMUST00000182538	Rnasel
chr1	153892801	153893100	-2.64925	0.00035553	Promoter (1-2kb)	1	153891646	153893060	ENSMUSG00000047053	ENSMUST00000050660	Teddm1a
chr1	153916201	153916500	1.41007	0.00444213	Intron (ENSMUST00000105679/ENSMUSG00000078493, intron 1 of 1)	1	153906043	153907116	ENSMUSG00000026473	ENSMUST00000154576	Glul
chr1	154020601	154020900	-2.87559	0.00275893	Distal Intergenic	1	154080095	154080199	ENSMUSG00000088669	ENSMUST00000158044	NA
chr1	154182301	154182900	-2.41949	0.00616273	Distal Intergenic	1	154201187	154205674	ENSMUSG00000066797	ENSMUST00000086195	Zfp648
chr1	154217701	154218000	1.17834	0.00462186	Distal Intergenic	1	154201187	154205674	ENSMUSG00000066797	ENSMUST00000086195	Zfp648
chr1	154387801	154388100	-2.47656	0.00869835	Distal Intergenic	1	154311408	154311527	ENSMUSG00000064860	ENSMUST00000082926	NA
chr1	154637401	154637700	2.80566	0.00976372	Intron (ENSMUST00000004214/ENSMUSG00000004110, intron 3 of 46)	1	154392519	154725920	ENSMUSG00000004110	ENSMUST00000004214	Cacna1e
chr1	154732201	154732500	-5.1559	0.00114446	Distal Intergenic	1	154392519	154725920	ENSMUSG00000004110	ENSMUST00000004214	Cacna1e
chr1	154743001	154743600	3.40076	0.00635554	Distal Intergenic	1	154392519	154725920	ENSMUSG00000004110	ENSMUST00000004214	Cacna1e
chr1	154781101	154781400	1.99301	0.00400235	Distal Intergenic	1	154392519	154725920	ENSMUSG00000004110	ENSMUST00000004214	Cacna1e
chr1	154795201	154795500	1.30478	0.00537632	Distal Intergenic	1	154392519	154725920	ENSMUSG00000004110	ENSMUST00000004214	Cacna1e
chr1	154869601	154869900	-4.79904	0.00614779	Distal Intergenic	1	154392519	154725920	ENSMUSG00000004110	ENSMUST00000004214	Cacna1e
chr1	154959901	154960200	1.39834	0.00759741	Distal Intergenic	1	155063523	155083266	ENSMUSG00000096950	ENSMUST00000181160	Gm9530
chr1	155016001	155016300	5.25385	0.000501156	Distal Intergenic	1	155063523	155083266	ENSMUSG00000096950	ENSMUST00000181160	Gm9530
chr1	155043001	155043300	4.79648	0.00651617	Distal Intergenic	1	155063523	155083266	ENSMUSG00000096950	ENSMUST00000181160	Gm9530
chr1	155082301	155082600	1.63142	0.00697081	Promoter (<=1kb)	1	155063523	155083266	ENSMUSG00000096950	ENSMUST00000181160	Gm9530
chr1	155086801	155087100	3.15724	0.00870888	Distal Intergenic	1	155063523	155083266	ENSMUSG00000096950	ENSMUST00000181160	Gm9530
chr1	155299801	155300100	-3.17766	0.00885634	Intron (ENSMUST00000027741/ENSMUSG00000026469, intron 11 of 14)	1	155282183	155309642	ENSMUSG00000026469	ENSMUST00000139925	Xpr1
chr1	155341201	155341800	4.3869	0.00301422	Intron (ENSMUST00000027741/ENSMUSG00000026469, intron 3 of 14)	1	155315966	155316089	ENSMUSG00000093286	ENSMUST00000175545	NA
chr1	155455801	155456100	4.90621	0.00371365	Distal Intergenic	1	155282668	155417415	ENSMUSG00000026469	ENSMUST00000111774	Xpr1
chr1	155497501	155497800	2.98023	0.00584419	Distal Intergenic	1	155520173	155527111	ENSMUSG00000073535	ENSMUST00000097531	Gm5532
chr1	155595901	155596200	4.77548	0.00690678	Intron (ENSMUST00000035560/ENSMUSG00000033701, intron 3 of 7)	1	155567248	155572259	ENSMUSG00000033701	ENSMUST00000159339	Acbd6
chr1	155628301	155628600	-1.46846	4.26035e-05	Intron (ENSMUST00000035560/ENSMUSG00000033701, intron 6 of 7)	1	155567248	155572259	ENSMUSG00000033701	ENSMUST00000159339	Acbd6
chr1	155745301	155745600	-5.04129	0.0027796	Intron (ENSMUST00000184267/ENSMUSG00000026468, intron 1 of 4)	1	155698036	155742120	ENSMUSG00000026468	ENSMUST00000027740	Lhx4
chr1	155765101	155765400	1.12093	0.00466992	Distal Intergenic	1	155705172	155751710	ENSMUSG00000026468	ENSMUST00000183600	Lhx4
chr1	155963701	155964000	-2.14827	0.000917228	Intron (ENSMUST00000138762/ENSMUSG00000033671, intron 1 of 37)	1	155844966	155972887	ENSMUSG00000033671	ENSMUST00000138762	Cep350
chr1	156004201	156004500	-2.17326	0.00535328	Downstream (<1kb)	1	156017324	156018619	ENSMUSG00000026466	ENSMUST00000124212	Tor1aip1
chr1	156073201	156073500	1.92236	0.00593117	Downstream (2-3kb)	1	156063213	156064842	ENSMUSG00000050565	ENSMUST00000125371	Tor1aip2
chr1	156104401	156105000	-3.44977	0.00204972	Intron (ENSMUST00000015628/ENSMUSG00000015484, intron 1 of 4)	1	156063213	156064842	ENSMUSG00000050565	ENSMUST00000125371	Tor1aip2
chr1	156255901	156256200	-2.15612	0.00977694	Intron (ENSMUST00000121146/ENSMUSG00000060985, intron 17 of 17)	1	156267026	156274390	ENSMUSG00000060985	ENSMUST00000148277	Tdrd5
chr1	156282601	156282900	-2.37443	0.00173282	Intron (ENSMUST00000121146/ENSMUSG00000060985, intron 9 of 17)	1	156267026	156274390	ENSMUSG00000060985	ENSMUST00000148277	Tdrd5
chr1	156368401	156368700	-5.03789	0.00197643	Promoter (2-3kb)	1	156366040	156366484	ENSMUSG00000078193	ENSMUST00000102782	NA
chr1	156378001	156378300	-1.05612	0.00929443	Promoter (1-2kb)	1	156355493	156376492	ENSMUSG00000026601	ENSMUST00000179572	Axdnd1
chr1	156513901	156514200	4.79475	0.0064693	Distal Intergenic	1	156524092	156526659	ENSMUSG00000096493	ENSMUST00000178028	NA
chr1	156608701	156609000	4.78555	0.00495313	Intron (ENSMUST00000173929/ENSMUSG00000026596, intron 1 of 2)	1	156655672	156658458	ENSMUSG00000060519	ENSMUST00000154353	Tor3a
chr1	156648001	156648300	5.40772	0.00348814	3' UTR	1	156655672	156658458	ENSMUSG00000060519	ENSMUST00000154353	Tor3a
chr1	156675601	156675900	-4.94917	0.00508341	Promoter (1-2kb)	1	156653617	156674356	ENSMUSG00000060519	ENSMUST00000156861	Tor3a
chr1	157083001	157083300	1.53858	0.00958309	Distal Intergenic	1	157099313	157108388	ENSMUSG00000026592	ENSMUST00000119526	Tex35
chr1	157099201	157099500	4.95136	0.00695157	3' UTR	1	157099313	157108388	ENSMUSG00000026592	ENSMUST00000119526	Tex35
chr1	157169401	157169700	1.67061	0.00182706	Intron (ENSMUST00000078308/ENSMUSG00000070565, intron 9 of 17)	1	157179099	157181441	ENSMUSG00000070565	ENSMUST00000128538	Rasal2
chr1	157321501	157321800	4.76003	0.00914164	Intron (ENSMUST00000078308/ENSMUSG00000070565, intron 1 of 17)	1	157383931	157384329	ENSMUSG00000087632	ENSMUST00000154261	NA
chr1	157463401	157463700	-1.89798	0.00493481	Intron (ENSMUST00000046743/ENSMUSG00000033488, intron 3 of 9)	1	157458580	157489060	ENSMUSG00000033488	ENSMUST00000119891	Cryzl2
chr1	157516501	157516800	-4.79904	0.00614778	Intron (ENSMUST00000086130/ENSMUSG00000026589, intron 2 of 27)	1	157497875	157511721	ENSMUSG00000087093	ENSMUST00000135147	Gm15486
chr1	157727101	157727700	5.55379	0.000840362	Distal Intergenic	1	157538051	157543963	ENSMUSG00000026589	ENSMUST00000155665	Sec16b
chr1	157775401	157775700	-4.78035	0.00644998	Distal Intergenic	1	157538051	157543963	ENSMUSG00000026589	ENSMUST00000155665	Sec16b
chr1	157829101	157829400	-5.07654	0.00326286	Distal Intergenic	1	157538051	157543963	ENSMUSG00000026589	ENSMUST00000155665	Sec16b
chr1	158082601	158082900	-2.68485	0.00981647	Distal Intergenic	1	158245271	158356260	ENSMUSG00000004031	ENSMUST00000004133	Brinp2
chr1	158187901	158188200	-1.40285	0.000842101	Distal Intergenic	1	158245271	158356260	ENSMUSG00000004031	ENSMUST00000004133	Brinp2
chr1	158224201	158224500	-1.1754	0.00618382	Distal Intergenic	1	158245271	158356260	ENSMUSG00000004031	ENSMUST00000004133	Brinp2
chr1	158268001	158268300	-2.71485	0.00920421	Exon (ENSMUST00000004133/ENSMUSG00000004031, exon 3 of 8)	1	158245271	158356260	ENSMUSG00000004031	ENSMUST00000004133	Brinp2
chr1	158950501	158950800	-1.40203	0.00803802	Intron (ENSMUST00000159861/ENSMUSG00000073530, intron 1 of 21)	1	158711727	158958367	ENSMUSG00000073530	ENSMUST00000159861	Pappa2
chr1	158963101	158963400	1.91566	0.00342606	Promoter (2-3kb)	1	158958076	158960381	ENSMUSG00000073530	ENSMUST00000177789	Pappa2
chr1	158980801	158981100	5.18536	0.00276025	Promoter (<=1kb)	1	158958127	158980490	ENSMUSG00000073530	ENSMUST00000159892	Pappa2
chr1	159130501	159130800	-3.46269	0.00610388	Distal Intergenic	1	159168157	159168642	ENSMUSG00000061992	ENSMUST00000077309	NA
chr1	159185101	159185400	-4.82344	0.00829881	Distal Intergenic	1	159168157	159168642	ENSMUSG00000061992	ENSMUST00000077309	NA
chr1	159202201	159202500	2.01705	0.00087834	Distal Intergenic	1	159232326	159347580	ENSMUSG00000040782	ENSMUST00000076894	Cop1
chr1	159487201	159487500	-2.35994	0.00536748	Distal Intergenic	1	159614749	159684875	ENSMUSG00000073528	ENSMUST00000097514	NA
chr1	159689701	159690000	5.17079	0.00170272	Distal Intergenic	1	159737510	159924397	ENSMUSG00000015829	ENSMUST00000111669	Tnr
chr1	159735001	159735300	4.89881	0.00775387	Promoter (2-3kb)	1	159737510	159924397	ENSMUSG00000015829	ENSMUST00000111669	Tnr
chr1	159874501	159875100	2.4862	0.00245719	Intron (ENSMUST00000111669/ENSMUSG00000015829, intron 8 of 21)	1	159983496	159983605	ENSMUSG00000088145	ENSMUST00000157520	NA
chr1	159890401	159890700	2.80277	0.00958629	Intron (ENSMUST00000111669/ENSMUSG00000015829, intron 13 of 21)	1	159983496	159983605	ENSMUSG00000088145	ENSMUST00000157520	NA
chr1	160314901	160315200	3.30209	0.00905412	Intron (ENSMUST00000028052/ENSMUSG00000026721, intron 2 of 8)	1	160295864	160295972	ENSMUSG00000089204	ENSMUST00000158579	Mir1927
chr1	160627501	160627800	5.28383	0.0019435	Intron (ENSMUST00000028049/ENSMUSG00000026721, intron 12 of 20)	1	160645573	160645704	ENSMUSG00000077759	ENSMUST00000104571	LOC115485775
chr1	160701601	160701900	-1.42867	0.00340098	Intron (ENSMUST00000028049/ENSMUSG00000026721, intron 9 of 20)	1	160645573	160645704	ENSMUSG00000077759	ENSMUST00000104571	LOC115485775
chr1	160794301	160794600	1.78874	0.00182133	Promoter (1-2kb)	1	160256572	160792938	ENSMUSG00000026721	ENSMUST00000028049	Rabgap1l
chr1	160828801	160829100	4.78486	0.00492884	Distal Intergenic	1	160256572	160792938	ENSMUSG00000026721	ENSMUST00000028049	Rabgap1l
chr1	160849501	160849800	1.81034	0.000228542	Distal Intergenic	1	160876202	160876322	ENSMUSG00000077648	ENSMUST00000104460	LOC115485823
chr1	161001901	161002500	-2.61653	0.00123452	3' UTR	1	160978606	161003010	ENSMUSG00000026715	ENSMUST00000064725	Serpinc1
chr1	161293501	161293800	-2.05756	0.00874007	Distal Intergenic	1	161240112	161251219	ENSMUSG00000026701	ENSMUST00000071718	Prdx6
chr1	161442001	161442300	-2.92008	0.00779456	Distal Intergenic	1	161395409	161418410	ENSMUSG00000026700	ENSMUST00000028024	Tnfsf4
chr1	161685301	161685600	-2.07468	0.00275327	Distal Intergenic	1	161726242	161727489	ENSMUSG00000040323	ENSMUST00000151268	NA
chr1	161705101	161705400	4.92312	0.00282851	Distal Intergenic	1	161726242	161727489	ENSMUSG00000040323	ENSMUST00000151268	NA
chr1	161734201	161734800	-1.14344	0.00187854	Distal Intergenic	1	161725536	161727682	ENSMUSG00000040323	ENSMUST00000180320	NA
chr1	161779801	161780100	-2.94037	0.00549403	Downstream (<1kb)	1	161780691	161788495	ENSMUSG00000000817	ENSMUST00000000834	Fasl
chr1	162118501	162118800	-1.62003	0.00911964	Intron (ENSMUST00000159763/ENSMUSG00000040265, intron 4 of 8)	1	162016453	162134752	ENSMUSG00000040265	ENSMUST00000161539	Dnm3
chr1	162544201	162544500	-1.34277	0.00251567	Promoter (<=1kb)	1	162535842	162544362	ENSMUSG00000026694	ENSMUST00000176220	Eef1aknmt
chr1	162626101	162626400	-5.05392	0.00295042	Promoter (2-3kb)	1	162628357	162629067	ENSMUSG00000091743	ENSMUST00000066241	NA
chr1	162650401	162650700	-2.21815	0.00877005	Intron (ENSMUST00000169439/ENSMUSG00000091060, intron 3 of 3)	1	162647203	162658173	ENSMUSG00000091060	ENSMUST00000169439	Myocos
chr1	162760801	162761100	-2.47824	0.00705584	Distal Intergenic	1	162670727	162740556	ENSMUSG00000040225	ENSMUST00000182660	Prrc2c
chr1	162843001	162843300	1.93019	0.0022549	Intron (ENSMUST00000046049/ENSMUSG00000040181, intron 4 of 8)	1	162830050	162834672	ENSMUSG00000040181	ENSMUST00000143902	Fmo1
chr1	162927601	162927900	5.02804	0.00781207	Intron (ENSMUST00000178465/ENSMUSG00000095576, intron 2 of 7)	1	162916551	162937225	ENSMUSG00000095576	ENSMUST00000178465	Fmo6
chr1	162951901	162952200	4.92392	0.00422911	Downstream (1-2kb)	1	162916551	162937225	ENSMUSG00000095576	ENSMUST00000178465	Fmo6
chr1	163209901	163210200	-2.21292	0.00619076	Distal Intergenic	1	163280356	163287045	ENSMUSG00000092188	ENSMUST00000172793	NA
chr1	163260901	163261200	-3.05572	0.00430826	Intron (ENSMUST00000075805/ENSMUSG00000026586, intron 2 of 4)	1	163280356	163287045	ENSMUSG00000092188	ENSMUST00000172793	NA
chr1	163510501	163510800	3.37567	0.0034591	Distal Intergenic	1	163384909	163403641	ENSMUSG00000040124	ENSMUST00000045138	Gorab
chr1	163852201	163852500	4.93791	0.00517658	Intron (ENSMUST00000027877/ENSMUSG00000026585, intron 11 of 19)	1	163779583	163917109	ENSMUSG00000026585	ENSMUST00000077642	Kifap3
chr1	163941301	163941600	2.12269	0.00526684	Promoter (<=1kb)	1	163941115	163955114	ENSMUSG00000026584	ENSMUST00000159516	Scyl3
chr1	164022001	164022600	4.23766	0.00358451	Distal Intergenic	1	164048234	164057677	ENSMUSG00000026582	ENSMUST00000027874	Sele
chr1	164295301	164295600	1.83176	0.00634966	Intron (ENSMUST00000027866/ENSMUSG00000026577, intron 8 of 8)	1	164299542	164307272	ENSMUSG00000026577	ENSMUST00000124007	Blzf1
chr1	164347801	164348100	-5.0212	0.00340406	Exon (ENSMUST00000086028/ENSMUSG00000026575, exon 7 of 8)	1	164312879	164348181	ENSMUSG00000026575	ENSMUST00000086028	Nme7
chr1	164493001	164493300	3.56569	0.0013252	Distal Intergenic	1	164503307	164514882	ENSMUSG00000097281	ENSMUST00000181831	Gm26685
chr1	164633101	164633400	-5.08419	0.00381849	Distal Intergenic	1	164503307	164514882	ENSMUSG00000097281	ENSMUST00000181831	Gm26685
chr1	164874901	164875200	5.05232	0.00221442	Distal Intergenic	1	164931644	164935527	ENSMUSG00000026573	ENSMUST00000027860	Xcl1
chr1	164881501	164881800	2.84069	0.000942717	Distal Intergenic	1	164931644	164935527	ENSMUSG00000026573	ENSMUST00000027860	Xcl1
chr1	164917801	164918400	-1.6327	0.00269257	Distal Intergenic	1	164931644	164935527	ENSMUSG00000026573	ENSMUST00000027860	Xcl1
chr1	164981701	164982000	2.85606	0.00909362	Distal Intergenic	1	165024345	165024456	ENSMUSG00000080561	ENSMUST00000116911	NA
chr1	164998201	164998500	-4.78581	0.00671786	Distal Intergenic	1	165024345	165024456	ENSMUSG00000080561	ENSMUST00000116911	NA
chr1	165055801	165056100	5.18011	0.0046222	Distal Intergenic	1	165024345	165024456	ENSMUSG00000080561	ENSMUST00000116911	NA
chr1	165321001	165321300	1.47789	0.00840636	Intron (ENSMUST00000178700/ENSMUSG00000040836, intron 5 of 5)	1	165302625	165322930	ENSMUSG00000040836	ENSMUST00000111450	Gpr161
chr1	165560701	165561000	-3.29823	0.00655262	Intron (ENSMUST00000111440/ENSMUSG00000026567, intron 25 of 32)	1	165571850	165571976	ENSMUSG00000089291	ENSMUST00000158666	NA
chr1	165645601	165645900	-1.61011	0.00292613	Distal Intergenic	1	165592181	165634541	ENSMUSG00000026566	ENSMUST00000111435	Mpzl1
chr1	165671701	165672000	-4.8146	0.00675801	Intron (ENSMUST00000040357/ENSMUSG00000040723, intron 1 of 6)	1	165648945	165708094	ENSMUSG00000040723	ENSMUST00000040357	Rcsd1
chr1	165722401	165722700	3.52482	0.00911122	Distal Intergenic	1	165648945	165708094	ENSMUSG00000040723	ENSMUST00000097474	Rcsd1
chr1	165818701	165819000	-3.47918	5.81889e-05	Intron (ENSMUST00000161971/ENSMUSG00000005763, intron 1 of 7)	1	165809636	165809742	ENSMUSG00000094394	ENSMUST00000178130	LOC115487709
chr1	165836101	165836400	2.37904	0.0073601	Intron (ENSMUST00000161971/ENSMUSG00000005763, intron 1 of 7)	1	165858216	165861555	ENSMUSG00000005763	ENSMUST00000159070	Cd247
chr1	165849601	165850200	-2.15966	0.00840854	Intron (ENSMUST00000161971/ENSMUSG00000005763, intron 1 of 7)	1	165858216	165861555	ENSMUSG00000005763	ENSMUST00000159070	Cd247
chr1	166055401	166055700	1.27222	0.00654092	Distal Intergenic	1	166002960	166038256	ENSMUSG00000097196	ENSMUST00000181378	NA
chr1	166086601	166086900	1.27676	0.00481633	Distal Intergenic	1	166098153	166127898	ENSMUSG00000026564	ENSMUST00000085992	Dusp27
chr1	166112101	166112400	2.28706	0.0059823	Exon (ENSMUST00000085992/ENSMUSG00000026564, exon 3 of 6)	1	166098153	166127898	ENSMUSG00000026564	ENSMUST00000085992	Dusp27
chr1	166120801	166121100	2.21158	0.00646385	Intron (ENSMUST00000085992/ENSMUSG00000026564, intron 2 of 5)	1	166098153	166127898	ENSMUSG00000026564	ENSMUST00000085992	Dusp27
chr1	166131901	166132200	-2.7594	0.00222903	Promoter (1-2kb)	1	166130467	166166509	ENSMUSG00000000544	ENSMUST00000166860	Gpa33
chr1	166186801	166187400	-1.3631	0.00285928	Distal Intergenic	1	166201385	166238744	ENSMUSG00000040629	ENSMUST00000038782	Mael
chr1	166346701	166347000	-4.76891	0.00875479	Distal Intergenic	1	166379097	166393621	ENSMUSG00000026563	ENSMUST00000027846	Tada1
chr1	166431601	166431900	-1.44615	0.000914519	Promoter (<=1kb)	1	166431705	166431875	ENSMUSG00000084093	ENSMUST00000118577	NA
chr1	166920301	166920600	3.7498	0.00365084	Distal Intergenic	1	166945597	166946358	ENSMUSG00000086925	ENSMUST00000145247	NA
chr1	166932301	166932600	-1.72615	0.00797437	Distal Intergenic	1	166945597	166946358	ENSMUSG00000086925	ENSMUST00000145247	NA
chr1	167004001	167004300	-1.96776	0.000611017	Promoter (2-3kb)	1	167001589	167091009	ENSMUSG00000060568	ENSMUST00000128373	Fam78b
chr1	167036401	167036700	-1.47993	0.00131804	Intron (ENSMUST00000165874/ENSMUSG00000060568, intron 1 of 2)	1	167001589	167091009	ENSMUSG00000060568	ENSMUST00000128373	Fam78b
chr1	167134201	167134500	-1.46086	0.00472812	Distal Intergenic	1	167223827	167223919	ENSMUSG00000053664	ENSMUST00000053686	NA
chr1	167205901	167206200	-2.34917	0.00544141	Distal Intergenic	1	167223827	167223919	ENSMUSG00000053664	ENSMUST00000053686	NA
chr1	167268301	167268600	-1.83253	0.00901173	Intron (ENSMUST00000027839/ENSMUSG00000026558, intron 1 of 6)	1	167226090	167285127	ENSMUSG00000026558	ENSMUST00000027839	Uck2
chr1	167358001	167358300	2.23608	0.000795578	Intron (ENSMUST00000028004/ENSMUSG00000026687, intron 6 of 10)	1	167349991	167368530	ENSMUSG00000026687	ENSMUST00000028004	Aldh9a1
chr1	167639101	167639400	2.30162	0.00927298	3' UTR	1	167618309	167639621	ENSMUSG00000015843	ENSMUST00000111380	Rxrg
chr1	167709601	167710200	2.07529	0.00617507	Intron (ENSMUST00000111377/ENSMUSG00000026686, intron 3 of 8)	1	167689558	167848741	ENSMUSG00000026686	ENSMUST00000028003	Lmx1a
chr1	167895301	167895600	2.05883	0.00465958	Distal Intergenic	1	167689558	167848741	ENSMUSG00000026686	ENSMUST00000028003	Lmx1a
chr1	167897101	167897400	-2.0016	0.00189243	Distal Intergenic	1	167689558	167848741	ENSMUSG00000026686	ENSMUST00000028003	Lmx1a
chr1	167902201	167902500	-2.61477	0.00977265	Distal Intergenic	1	167689558	167848741	ENSMUSG00000026686	ENSMUST00000028003	Lmx1a
chr1	167907601	167908200	2.76866	0.0020032	Distal Intergenic	1	168115244	168122465	ENSMUSG00000093538	ENSMUST00000177351	NA
chr1	168144301	168144600	2.04381	0.00561385	Distal Intergenic	1	168158370	168164662	ENSMUSG00000052534	ENSMUST00000097471	Pbx1
chr1	168224701	168225000	2.87316	0.00720735	Intron (ENSMUST00000176540/ENSMUSG00000052534, intron 2 of 8)	1	168158370	168164662	ENSMUSG00000052534	ENSMUST00000097471	Pbx1
chr1	168373501	168373800	4.80932	0.00811935	Intron (ENSMUST00000176540/ENSMUSG00000052534, intron 2 of 8)	1	168183522	168405601	ENSMUSG00000052534	ENSMUST00000176309	Pbx1
chr1	168519601	168519900	5.37653	0.00610941	Distal Intergenic	1	168490643	168490762	ENSMUSG00000098407	ENSMUST00000183804	Mir6348
chr1	168598201	168598500	2.03869	0.00757418	Distal Intergenic	1	168490643	168490762	ENSMUSG00000098407	ENSMUST00000183804	Mir6348
chr1	168646801	168647100	2.58109	0.000495022	Distal Intergenic	1	168490643	168490762	ENSMUSG00000098407	ENSMUST00000183804	Mir6348
chr1	168661201	168661500	-4.78581	0.00671784	Distal Intergenic	1	168490643	168490762	ENSMUSG00000098407	ENSMUST00000183804	Mir6348
chr1	168674701	168675000	4.80932	0.00811939	Distal Intergenic	1	168490643	168490762	ENSMUSG00000098407	ENSMUST00000183804	Mir6348
chr1	168901201	168901500	4.77548	0.00690675	Distal Intergenic	1	169018974	169019089	ENSMUSG00000098829	ENSMUST00000184979	Mir6354
chr1	169076101	169076400	-1.76141	0.00270611	Distal Intergenic	1	169018974	169019089	ENSMUSG00000098829	ENSMUST00000184979	Mir6354
chr1	169112701	169113000	-1.43146	0.00869428	Distal Intergenic	1	169018974	169019089	ENSMUSG00000098829	ENSMUST00000184979	Mir6354
chr1	169234201	169234500	-3.74644	0.000729085	Distal Intergenic	1	169018974	169019089	ENSMUSG00000098829	ENSMUST00000184979	Mir6354
chr1	170051701	170052000	-5.06236	0.00611393	Intron (ENSMUST00000170800/ENSMUSG00000026674, intron 1 of 16)	1	169972308	170088944	ENSMUSG00000026674	ENSMUST00000170800	Ddr2
chr1	170073301	170073600	1.39384	0.00347972	Intron (ENSMUST00000170800/ENSMUSG00000026674, intron 1 of 16)	1	169972308	170088944	ENSMUSG00000026674	ENSMUST00000170800	Ddr2
chr1	170271001	170271300	-3.39431	0.00341417	Distal Intergenic	1	170277376	170285662	ENSMUSG00000096334	ENSMUST00000179976	NA
chr1	170547601	170547900	-2.15347	0.00667032	Intron (ENSMUST00000160456/ENSMUSG00000038473, intron 1 of 9)	1	170327214	170557110	ENSMUSG00000038473	ENSMUST00000160466	Nos1ap
chr1	170625301	170625600	4.79475	0.00646928	Distal Intergenic	1	170644532	170682789	ENSMUSG00000038463	ENSMUST00000046792	Olfml2b
chr1	170637301	170637600	2.60084	0.00366301	Distal Intergenic	1	170644532	170682789	ENSMUSG00000038463	ENSMUST00000046792	Olfml2b
chr1	170652301	170652900	1.84287	0.00526355	Intron (ENSMUST00000046792/ENSMUSG00000038463, intron 3 of 7)	1	170644532	170682789	ENSMUSG00000038463	ENSMUST00000046792	Olfml2b
chr1	170666701	170667000	-1.15662	0.00942011	Exon (ENSMUST00000046792/ENSMUSG00000038463, exon 5 of 8)	1	170644532	170682789	ENSMUSG00000038463	ENSMUST00000046792	Olfml2b
chr1	170673001	170673600	-2.80425	0.00679177	Intron (ENSMUST00000046792/ENSMUSG00000038463, intron 6 of 7)	1	170644532	170682789	ENSMUSG00000038463	ENSMUST00000046792	Olfml2b
chr1	170696701	170697000	1.64443	0.00641747	Distal Intergenic	1	170644532	170682789	ENSMUSG00000038463	ENSMUST00000046792	Olfml2b
chr1	170707501	170707800	-2.69809	0.000361253	3' UTR	1	170751717	170751823	ENSMUSG00000096310	ENSMUST00000180190	LOC115487714
chr1	170750701	170751000	3.45242	0.00427928	Promoter (<=1kb)	1	170751717	170751823	ENSMUSG00000096310	ENSMUST00000180190	LOC115487714
chr1	170828701	170829000	1.82163	0.0084793	Intron (ENSMUST00000027974/ENSMUSG00000026663, intron 7 of 15)	1	170832765	170832871	ENSMUSG00000096547	ENSMUST00000179933	LOC115487591
chr1	170861701	170862000	2.35348	0.00341171	Intron (ENSMUST00000027974/ENSMUSG00000026663, intron 1 of 15)	1	170704674	170867771	ENSMUSG00000026663	ENSMUST00000027974	Atf6
chr1	170903401	170903700	-2.07186	0.00588117	Distal Intergenic	1	170907273	170912941	ENSMUSG00000070524	ENSMUST00000094337	Fcrlb
chr1	170930401	170930700	1.38398	0.0055893	Promoter (2-3kb)	1	170917881	170927583	ENSMUSG00000038421	ENSMUST00000159171	Fcrla
chr1	171004201	171004500	-4.91202	0.00468919	Distal Intergenic	1	171018920	171029761	ENSMUSG00000059089	ENSMUST00000078825	Fcgr4
chr1	171145801	171146100	-1.76845	0.00303584	5' UTR	1	171138726	171150588	ENSMUSG00000058076	ENSMUST00000155798	Sdhc
chr1	171158401	171158700	-1.36167	0.00380334	Promoter (<=1kb)	1	171159594	171160230	ENSMUSG00000056569	ENSMUST00000149352	Mpz
chr1	171241801	171242100	-1.50581	0.00317633	Promoter (1-2kb)	1	171237145	171240055	ENSMUSG00000013593	ENSMUST00000131286	Ndufs2
chr1	171267301	171267600	2.1806	0.00588686	Promoter (2-3kb)	1	171270328	171276895	ENSMUSG00000052423	ENSMUST00000064272	B4galt3
chr1	171326401	171327000	-2.6364	0.005026	Promoter (2-3kb)	1	171329145	171342331	ENSMUSG00000013973	ENSMUST00000111300	Dedd
chr1	171629101	171629400	3.09336	0.00230777	Distal Intergenic	1	171641840	171641900	ENSMUSG00000098316	ENSMUST00000183842	Mir7683
chr1	171637201	171637800	2.44525	0.00426529	Exon (ENSMUST00000111276/ENSMUSG00000038179, exon 5 of 7)	1	171641840	171641900	ENSMUSG00000098316	ENSMUST00000183842	Mir7683
chr1	171777901	171778200	4.76081	0.00931937	Intron (ENSMUST00000015460/ENSMUSG00000015316, intron 3 of 6)	1	171767155	171793077	ENSMUSG00000015316	ENSMUST00000163992	Slamf1
chr1	171853201	171853500	2.59757	0.00863346	3' UTR	1	171840633	171886430	ENSMUSG00000038147	ENSMUST00000042302	Cd84
chr1	171960301	171960600	4.92652	0.00437875	Distal Intergenic	1	171917537	171943868	ENSMUSG00000015314	ENSMUST00000171330	Slamf6
chr1	171983101	171983400	4.92486	0.00820554	Distal Intergenic	1	172004763	172009029	ENSMUSG00000026556	ENSMUST00000148363	Vangl2
chr1	171991201	171991500	-5.09883	0.00659349	Distal Intergenic	1	172004763	172009029	ENSMUSG00000026556	ENSMUST00000148363	Vangl2
chr1	172006501	172006800	1.18123	0.00570008	Promoter (2-3kb)	1	172004763	172009029	ENSMUSG00000026556	ENSMUST00000148363	Vangl2
chr1	172097701	172098000	1.23434	0.00956925	Promoter (1-2kb)	1	172099736	172106163	ENSMUSG00000026553	ENSMUST00000152403	Copa
chr1	172100101	172100400	-5.38537	0.000652697	Promoter (<=1kb)	1	172099736	172106163	ENSMUSG00000026553	ENSMUST00000152403	Copa
chr1	172144801	172145100	-1.28454	0.0060756	Promoter (<=1kb)	1	172144272	172144901	ENSMUSG00000089803	ENSMUST00000162990	NA
chr1	172171801	172172100	-3.27118	0.00969089	Intron (ENSMUST00000074144/ENSMUSG00000026554, intron 3 of 13)	1	172148015	172196393	ENSMUSG00000026554	ENSMUST00000074144	Dcaf8
chr1	172424101	172424400	3.57475	0.00269975	Distal Intergenic	1	172376531	172384099	ENSMUSG00000050229	ENSMUST00000052455	Pigm
chr1	172434001	172434300	-2.15496	0.00741965	Distal Intergenic	1	172475358	172478575	ENSMUSG00000026548	ENSMUST00000027830	Slamf9
chr1	172567201	172567500	3.38478	0.00797499	Distal Intergenic	1	172559906	172563716	ENSMUSG00000049598	ENSMUST00000177086	Vsig8
chr1	173041801	173042100	1.81384	0.00896976	Distal Intergenic	1	172956768	172957817	ENSMUSG00000037924	ENSMUST00000038432	Olfr16
chr1	173291101	173291400	-3.37096	0.00769325	Distal Intergenic	1	173274461	173277756	ENSMUSG00000079180	ENSMUST00000111224	Mptx2
chr1	173417101	173417400	1.07023	0.00515997	Promoter (1-2kb)	1	173419196	173427781	ENSMUSG00000037860	ENSMUST00000174263	Aim2
chr1	173455201	173455500	2.10635	0.0024406	Promoter (<=1kb)	1	173455354	173466032	ENSMUSG00000037860	ENSMUST00000166137	Aim2
chr1	173463001	173463300	2.87025	0.00298141	Intron (ENSMUST00000147604/ENSMUSG00000037860, intron 10 of 11)	1	173455488	173456165	ENSMUSG00000037860	ENSMUST00000135370	Aim2
chr1	173609701	173610000	2.12013	0.00458034	Distal Intergenic	1	173591957	173599274	ENSMUSG00000073491	ENSMUST00000097462	Ifi213
chr1	174148801	174149100	4.89881	0.00775383	Promoter (2-3kb)	1	174151481	174152530	ENSMUSG00000091950	ENSMUST00000171570	Olfr421-ps1
chr1	174166801	174167100	4.90273	0.00489083	Distal Intergenic	1	174172776	174248450	ENSMUSG00000026532	ENSMUST00000027817	Spta1
chr1	174289801	174290100	-1.08564	0.00288374	Distal Intergenic	1	174249889	174250976	ENSMUSG00000050788	ENSMUST00000061990	Olfr419
chr1	174564301	174564600	4.80932	0.00811944	Intron (ENSMUST00000030039/ENSMUSG00000028354, intron 2 of 17)	1	174501825	174822717	ENSMUSG00000028354	ENSMUST00000030039	Fmn2
chr1	174728101	174728400	4.78486	0.00492882	Intron (ENSMUST00000030039/ENSMUSG00000028354, intron 14 of 17)	1	174833785	174921819	ENSMUSG00000050069	ENSMUST00000055294	Grem2
chr1	174746401	174746700	-1.77087	0.00719396	Intron (ENSMUST00000030039/ENSMUSG00000028354, intron 15 of 17)	1	174833785	174921819	ENSMUSG00000050069	ENSMUST00000055294	Grem2
chr1	174919501	174919800	5.00761	0.00743687	Promoter (2-3kb)	1	174833785	174921819	ENSMUSG00000050069	ENSMUST00000055294	Grem2
chr1	174963601	174963900	2.08804	0.00523316	Distal Intergenic	1	174833785	174921819	ENSMUSG00000050069	ENSMUST00000055294	Grem2
chr1	175015201	175015500	-1.74749	0.000658189	Distal Intergenic	1	174833785	174921819	ENSMUSG00000050069	ENSMUST00000055294	Grem2
chr1	175402501	175402800	2.29073	0.00550083	Intron (ENSMUST00000027812/ENSMUSG00000026527, intron 1 of 15)	1	175059736	175491130	ENSMUSG00000026527	ENSMUST00000027812	Rgs7
chr1	175925401	175925700	2.765	0.00505019	Distal Intergenic	1	175904545	175904651	ENSMUSG00000094820	ENSMUST00000180129	LOC115487578
chr1	176093101	176093400	-1.62532	0.00607742	Intron (ENSMUST00000065967/ENSMUSG00000055214, intron 2 of 9)	1	175977777	175979114	ENSMUSG00000078184	ENSMUST00000104983	NA
chr1	176121301	176121900	4.9802	0.00343466	Intron (ENSMUST00000065967/ENSMUSG00000055214, intron 2 of 9)	1	176042304	176213841	ENSMUSG00000055214	ENSMUST00000156184	Pld5
chr1	176333401	176333700	5.15251	0.000842252	Distal Intergenic	1	175962407	176275312	ENSMUSG00000055214	ENSMUST00000125404	Pld5
chr1	176572801	176573100	2.26488	0.00499317	Distal Intergenic	1	176700617	176700724	ENSMUSG00000087875	ENSMUST00000157250	LOC115487599
chr1	176642701	176643000	-5.04425	0.00304279	Distal Intergenic	1	176700617	176700724	ENSMUSG00000087875	ENSMUST00000157250	LOC115487599
chr1	176825701	176826000	-3.28616	0.00876631	Intron (ENSMUST00000150429/ENSMUSG00000026504, intron 2 of 7)	1	176814660	177020437	ENSMUSG00000026504	ENSMUST00000123409	Sdccag8
chr1	176829601	176829900	1.67151	0.00665254	Intron (ENSMUST00000150429/ENSMUSG00000026504, intron 4 of 7)	1	176814660	177020437	ENSMUSG00000026504	ENSMUST00000123409	Sdccag8
chr1	176884501	176885100	-1.60356	0.00332986	Intron (ENSMUST00000133305/ENSMUSG00000026504, intron 13 of 16)	1	176879834	176879913	ENSMUSG00000093132	ENSMUST00000175391	NA
chr1	176978401	176978700	1.554	0.00166192	Intron (ENSMUST00000027785/ENSMUSG00000026504, intron 16 of 17)	1	176998009	177020437	ENSMUSG00000026504	ENSMUST00000139589	Sdccag8
chr1	177119401	177119700	1.26948	0.00203956	Intron (ENSMUST00000019843/ENSMUSG00000019699, intron 2 of 12)	1	176998009	177020437	ENSMUSG00000026504	ENSMUST00000139589	Sdccag8
chr1	177412801	177413100	1.67373	0.00745684	Distal Intergenic	1	177429047	177443270	ENSMUSG00000097892	ENSMUST00000180591	NA
chr1	177475201	177475500	-5.17856	0.0014022	Distal Intergenic	1	177445821	177450760	ENSMUSG00000063659	ENSMUST00000077225	Zbtb18
chr1	177566101	177566400	1.62805	0.00414574	Distal Intergenic	1	177445821	177450760	ENSMUSG00000063659	ENSMUST00000077225	Zbtb18
chr1	177596101	177596400	1.76437	0.0088796	Distal Intergenic	1	177729814	177753324	ENSMUSG00000015962	ENSMUST00000016106	1700016C15Rik
chr1	177680101	177680400	5.0686	0.00631292	Distal Intergenic	1	177729814	177753324	ENSMUSG00000015962	ENSMUST00000016106	1700016C15Rik
chr1	177773701	177774000	3.25271	8.35153e-05	Exon (ENSMUST00000016105/ENSMUSG00000015961, exon 8 of 13)	1	177763176	177768601	ENSMUSG00000015961	ENSMUST00000159184	Adss
chr1	177871201	177871500	-1.09673	0.00483018	Distal Intergenic	1	177762962	177796511	ENSMUSG00000015961	ENSMUST00000016105	Adss
chr1	177871801	177872100	2.68769	0.00858179	Distal Intergenic	1	177762962	177796511	ENSMUSG00000015961	ENSMUST00000016105	Adss
chr1	177991201	177991500	-1.85561	0.00120401	Promoter (<=1kb)	1	177991435	178048291	ENSMUSG00000091476	ENSMUST00000094273	Catspere2
chr1	178056601	178056900	3.55979	0.00175971	Distal Intergenic	1	178028033	178028139	ENSMUSG00000095731	ENSMUST00000178972	LOC115487707
chr1	178083601	178083900	-5.03789	0.00197642	Distal Intergenic	1	178028033	178028139	ENSMUSG00000095731	ENSMUST00000178972	LOC115487707
chr1	178092001	178092300	2.63712	0.000967283	Distal Intergenic	1	178028033	178028139	ENSMUSG00000095731	ENSMUST00000178972	LOC115487707
chr1	178104601	178104900	2.45806	0.00860147	Distal Intergenic	1	178028033	178028139	ENSMUSG00000095731	ENSMUST00000178972	LOC115487707
chr1	178132201	178132500	-2.90222	0.000509125	Distal Intergenic	1	178187417	178250901	ENSMUSG00000026502	ENSMUST00000161075	Desi2
chr1	178143901	178144200	-1.50431	0.00508912	Distal Intergenic	1	178187417	178250901	ENSMUSG00000026502	ENSMUST00000161075	Desi2
chr1	178305901	178306200	5.15356	0.00134207	Distal Intergenic	1	178313328	178318549	ENSMUSG00000086350	ENSMUST00000141846	NA
chr1	178386901	178387200	-3.29313	0.00464611	Distal Intergenic	1	178390819	178390924	ENSMUSG00000064954	ENSMUST00000083020	LOC115487605
chr1	178645501	178645800	-2.20335	0.00168396	Intron (ENSMUST00000161017/ENSMUSG00000026494, intron 2 of 14)	1	178636905	178637071	ENSMUSG00000064967	ENSMUST00000083033	LOC115487650
chr1	178656901	178657200	3.8803	0.000193511	Intron (ENSMUST00000161017/ENSMUSG00000026494, intron 2 of 14)	1	178636905	178637071	ENSMUSG00000064967	ENSMUST00000083033	LOC115487650
chr1	178665901	178666200	5.03526	0.00235726	Intron (ENSMUST00000161017/ENSMUSG00000026494, intron 2 of 14)	1	178636905	178637071	ENSMUSG00000064967	ENSMUST00000083033	LOC115487650
chr1	178727101	178727400	-5.62457	9.97345e-05	Intron (ENSMUST00000161017/ENSMUSG00000026494, intron 4 of 14)	1	178798438	178932855	ENSMUSG00000026494	ENSMUST00000160789	Kif26b
chr1	178833301	178833600	2.36884	0.000311896	Intron (ENSMUST00000161017/ENSMUSG00000026494, intron 5 of 14)	1	178798438	178932855	ENSMUSG00000026494	ENSMUST00000160789	Kif26b
chr1	178859401	178859700	-2.24271	0.00748288	Intron (ENSMUST00000161017/ENSMUSG00000026494, intron 5 of 14)	1	178898582	178917614	ENSMUSG00000089713	ENSMUST00000162545	NA
chr1	178943101	178943400	1.98402	0.00124579	Distal Intergenic	1	178898582	178917614	ENSMUSG00000089713	ENSMUST00000162545	NA
chr1	179175601	179175900	1.25974	0.00536103	Intron (ENSMUST00000128302/ENSMUSG00000055067, intron 5 of 11)	1	178955046	179248840	ENSMUSG00000055067	ENSMUST00000068437	Smyd3
chr1	179354701	179355000	2.28011	0.00203368	Intron (ENSMUST00000128302/ENSMUSG00000055067, intron 5 of 11)	1	178955151	179374103	ENSMUSG00000055067	ENSMUST00000131684	Smyd3
chr1	179434201	179434500	-2.55273	0.00716491	Intron (ENSMUST00000128302/ENSMUSG00000055067, intron 1 of 11)	1	179377535	179405419	ENSMUSG00000055067	ENSMUST00000125756	Smyd3
chr1	179607301	179607600	-1.75446	0.00366363	Intron (ENSMUST00000040706/ENSMUSG00000038949, intron 8 of 10)	1	179593390	179605374	ENSMUSG00000038949	ENSMUST00000143270	Cnst
chr1	179608801	179609100	3.63847	0.00467188	Intron (ENSMUST00000040706/ENSMUSG00000038949, intron 8 of 10)	1	179593390	179605374	ENSMUSG00000038949	ENSMUST00000143270	Cnst
chr1	179610301	179610600	-1.14947	0.000839998	Exon (ENSMUST00000040706/ENSMUSG00000038949, exon 9 of 11)	1	179593390	179605374	ENSMUSG00000038949	ENSMUST00000143270	Cnst
chr1	179672101	179672400	-4.8932	0.00716322	Intron (ENSMUST00000040538/ENSMUSG00000038936, intron 2 of 11)	1	179668260	179677515	ENSMUSG00000038936	ENSMUST00000131039	Sccpdh
chr1	179736601	179736900	-3.40412	0.00720059	Intron (ENSMUST00000131716/ENSMUSG00000087236, intron 2 of 22)	1	179695297	179745185	ENSMUSG00000087236	ENSMUST00000131716	Kif28
chr1	179785501	179785800	1.68577	0.00475717	Intron (ENSMUST00000027768/ENSMUSG00000026491, intron 11 of 35)	1	179768295	179770918	ENSMUSG00000026491	ENSMUST00000145968	Ahctf1
chr1	179861401	179861700	2.20968	0.00217705	Distal Intergenic	1	179744894	179803680	ENSMUSG00000026491	ENSMUST00000027768	Ahctf1
chr1	179912401	179912700	2.69531	0.00891913	Distal Intergenic	1	179960472	180163156	ENSMUSG00000026490	ENSMUST00000097453	Cdc42bpa
chr1	180181201	180181500	2.39002	0.000856417	Promoter (<=1kb)	1	180170130	180182097	ENSMUSG00000026489	ENSMUST00000161632	Coq8a
chr1	180193501	180193800	1.47378	0.00378012	Promoter (<=1kb)	1	180179145	180193662	ENSMUSG00000026489	ENSMUST00000159914	Coq8a
chr1	180262501	180262800	5.05522	0.0062194	Promoter (<=1kb)	1	180245638	180263438	ENSMUSG00000010609	ENSMUST00000133340	Psen2
chr1	180358801	180359400	4.77474	0.00633824	Intron (ENSMUST00000070181/ENSMUSG00000038855, intron 2 of 7)	1	180326970	180330550	ENSMUSG00000055676	ENSMUST00000050581	NA
chr1	180373501	180373800	-5.07123	0.00350586	Intron (ENSMUST00000070181/ENSMUSG00000038855, intron 2 of 7)	1	180326970	180330550	ENSMUSG00000055676	ENSMUST00000050581	NA
chr1	180375001	180375300	4.79475	0.00646926	Intron (ENSMUST00000070181/ENSMUSG00000038855, intron 2 of 7)	1	180326970	180330550	ENSMUSG00000055676	ENSMUST00000050581	NA
chr1	180694501	180694800	5.25385	0.000501152	Promoter (2-3kb)	1	180693043	180697034	ENSMUSG00000026497	ENSMUST00000027778	Mixl1
chr1	180797701	180798000	3.36057	0.00413394	Downstream (2-3kb)	1	180802568	180809483	ENSMUSG00000097347	ENSMUST00000181811	NA
chr1	180811201	180811500	-5.1629	0.00130712	Promoter (2-3kb)	1	180803131	180813534	ENSMUSG00000060743	ENSMUST00000159789	H3f3a
chr1	180939301	180939600	4.95136	0.00695157	Promoter (2-3kb)	1	180936871	180937810	ENSMUSG00000038793	ENSMUST00000132087	Lefty1
chr1	180959401	180959700	-1.41082	0.00481952	Promoter (<=1kb)	1	180960067	180960841	ENSMUSG00000026519	ENSMUST00000161942	Tmem63a
chr1	181128901	181129200	2.44788	0.00720427	Intron (ENSMUST00000027797/ENSMUSG00000026516, intron 9 of 22)	1	181093423	181144157	ENSMUSG00000026516	ENSMUST00000027797	Nvl
chr1	181157701	181158000	-4.94412	0.00614422	Promoter (1-2kb)	1	181155720	181166349	ENSMUSG00000062169	ENSMUST00000111057	Cnih4
chr1	181236601	181236900	-4.93404	0.00353434	Distal Intergenic	1	181241988	181242320	ENSMUSG00000081214	ENSMUST00000117444	NA
chr1	181247701	181248000	1.23958	0.00437454	Distal Intergenic	1	181241945	181242367	ENSMUSG00000081214	ENSMUST00000166014	NA
chr1	181287601	181287900	1.37573	0.00833237	Distal Intergenic	1	181241945	181242367	ENSMUSG00000081214	ENSMUST00000166014	NA
chr1	181291201	181291500	1.97178	0.00240207	Distal Intergenic	1	181241945	181242367	ENSMUSG00000081214	ENSMUST00000166014	NA
chr1	181372501	181372800	3.49441	0.00597677	Intron (ENSMUST00000161880/ENSMUSG00000026514, intron 1 of 5)	1	181353198	181459287	ENSMUSG00000026514	ENSMUST00000162685	Cnih3
chr1	181434001	181434300	1.58355	0.00262553	Promoter (1-2kb)	1	181431723	181432400	ENSMUSG00000089927	ENSMUST00000160086	NA
chr1	181698001	181698300	-1.1962	0.00966757	Distal Intergenic	1	181738988	181755444	ENSMUSG00000047369	ENSMUST00000097446	Dnah14
chr1	181746301	181746600	2.8253	2.02014e-05	Intron (ENSMUST00000097446/ENSMUSG00000047369, intron 4 of 8)	1	181742740	181747214	ENSMUSG00000047369	ENSMUST00000160793	Dnah14
chr1	181785301	181785600	1.79065	0.0018162	Distal Intergenic	1	181813607	181813700	ENSMUSG00000064970	ENSMUST00000083036	NA
chr1	181881001	181881600	-4.30286	0.00308039	Distal Intergenic	1	181851574	181853189	ENSMUSG00000056699	ENSMUST00000070987	NA
chr1	181889701	181890000	2.3416	0.00297311	Distal Intergenic	1	181851574	181853189	ENSMUSG00000056699	ENSMUST00000070987	NA
chr1	181906201	181906500	-1.79373	0.00693022	Exon (ENSMUST00000078719/ENSMUSG00000022995, exon 14 of 15)	1	181851574	181853189	ENSMUSG00000056699	ENSMUST00000070987	NA
chr1	181945501	181945800	1.369	0.00570792	Intron (ENSMUST00000078719/ENSMUSG00000022995, intron 3 of 14)	1	181904445	182019980	ENSMUSG00000022995	ENSMUST00000078719	Enah
chr1	182134501	182134800	-4.94917	0.0050834	Distal Intergenic	1	182124750	182132407	ENSMUSG00000026511	ENSMUST00000027792	Srp9
chr1	182158501	182158800	-4.78035	0.00644997	Promoter (<=1kb)	1	182157144	182158319	ENSMUSG00000091013	ENSMUST00000169123	Vmn1r1
chr1	182221501	182221800	1.63721	0.00416346	Distal Intergenic	1	182279004	182282224	ENSMUSG00000038633	ENSMUST00000133052	Degs1
chr1	182254801	182255100	-2.19664	0.000230101	Distal Intergenic	1	182279004	182282224	ENSMUSG00000038633	ENSMUST00000133052	Degs1
chr1	182322301	182322600	1.46124	0.00802537	Intron (ENSMUST00000051431/ENSMUSG00000047539, intron 3 of 4)	1	182313102	182341606	ENSMUSG00000047539	ENSMUST00000051431	Fbxo28
chr1	182372401	182372700	-1.80656	0.000235034	Distal Intergenic	1	182392543	182393535	ENSMUSG00000097260	ENSMUST00000181525	NA
chr1	182626801	182627100	5.27053	0.000997348	Intron (ENSMUST00000048941/ENSMUSG00000038599, intron 16 of 20)	1	182565007	182632352	ENSMUSG00000038599	ENSMUST00000048941	Capn8
chr1	182706001	182706300	-2.14545	0.00513388	Distal Intergenic	1	182747126	182749180	ENSMUSG00000043429	ENSMUST00000060041	Ccdc185
chr1	182799601	182799900	3.00347	0.00441935	Intron (ENSMUST00000155229/ENSMUSG00000038576, intron 2 of 3)	1	182764895	182896598	ENSMUSG00000038576	ENSMUST00000085724	Susd4
chr1	182823001	182823300	-2.26152	0.00347877	Intron (ENSMUST00000155229/ENSMUSG00000038576, intron 2 of 3)	1	182764895	182896598	ENSMUSG00000038576	ENSMUST00000085724	Susd4
chr1	183123001	183123300	5.06529	0.00375849	Intron (ENSMUST00000003035/ENSMUSG00000030768, intron 4 of 9)	1	183086270	183147461	ENSMUSG00000030768	ENSMUST00000171366	Disp1
chr1	183131101	183131400	1.58357	0.00327898	Intron (ENSMUST00000003035/ENSMUSG00000030768, intron 4 of 9)	1	183086270	183147461	ENSMUSG00000030768	ENSMUST00000171366	Disp1
chr1	183183601	183183900	-1.56514	0.00548646	Intron (ENSMUST00000003035/ENSMUSG00000030768, intron 2 of 9)	1	183086270	183147461	ENSMUSG00000030768	ENSMUST00000171366	Disp1
chr1	183221701	183222000	3.16305	0.00907481	Promoter (<=1kb)	1	183086264	183221529	ENSMUSG00000030768	ENSMUST00000003035	Disp1
chr1	183286201	183286500	2.39728	0.00489554	Intron (ENSMUST00000057062/ENSMUSG00000046836, intron 6 of 13)	1	183276342	183297008	ENSMUSG00000046836	ENSMUST00000057062	Brox
chr1	183292501	183292800	-3.01238	0.00395642	Exon (ENSMUST00000057062/ENSMUSG00000046836, exon 4 of 14)	1	183276342	183297008	ENSMUSG00000046836	ENSMUST00000057062	Brox
chr1	183316501	183316800	-2.14044	0.00808005	Exon (ENSMUST00000109166/ENSMUSG00000042901, exon 7 of 10)	1	183277402	183297256	ENSMUSG00000046836	ENSMUST00000163528	Brox
chr1	183409501	183409800	-1.72052	0.00194128	Distal Intergenic	1	183418503	183437053	ENSMUSG00000053461	ENSMUST00000065900	Hhipl2
chr1	183602101	183602400	-2.65119	0.00226475	Distal Intergenic	1	183681778	183682194	ENSMUSG00000090533	ENSMUST00000172123	NA
chr1	183714601	183714900	2.33661	0.00260924	Distal Intergenic	1	183681778	183682194	ENSMUSG00000090533	ENSMUST00000172123	NA
chr1	183831901	183832200	3.26561	0.00861434	Distal Intergenic	1	183681778	183682194	ENSMUSG00000090533	ENSMUST00000172123	NA
chr1	183900901	183901200	1.58561	0.0015755	Distal Intergenic	1	184013302	184037274	ENSMUSG00000039384	ENSMUST00000139839	Dusp10
chr1	184352401	184352700	2.17276	0.00282139	Distal Intergenic	1	184580109	184580206	ENSMUSG00000089057	ENSMUST00000158432	LOC115487629
chr1	184392901	184393200	3.37522	0.00506336	Distal Intergenic	1	184580109	184580206	ENSMUSG00000089057	ENSMUST00000158432	LOC115487629
chr1	184627801	184628100	-2.68485	0.00981644	Distal Intergenic	1	184580109	184580206	ENSMUSG00000089057	ENSMUST00000158432	LOC115487629
chr1	184653301	184653600	-5.57658	0.000639435	Distal Intergenic	1	184712497	184718989	ENSMUSG00000092578	ENSMUST00000172500	4930488B22Rik
chr1	184656301	184656900	5.18317	0.00379702	Distal Intergenic	1	184712497	184718989	ENSMUSG00000092578	ENSMUST00000172500	4930488B22Rik
chr1	184725901	184726200	-4.94917	0.0050834	Downstream (<1kb)	1	184727147	184732451	ENSMUSG00000039377	ENSMUST00000174257	Hlx
chr1	184926001	184926300	2.35098	0.00968385	Intron (ENSMUST00000027929/ENSMUSG00000026620, intron 5 of 17)	1	184871926	184883218	ENSMUSG00000039349	ENSMUST00000048308	C130074G19Rik
chr1	184943101	184943400	2.21443	0.00701282	Exon (ENSMUST00000027929/ENSMUSG00000026620, exon 3 of 18)	1	184896443	184999549	ENSMUSG00000026620	ENSMUST00000027929	Mark1
chr1	185020201	185020800	-3.04031	0.00691588	Distal Intergenic	1	184896443	184999549	ENSMUSG00000026620	ENSMUST00000027929	Mark1
chr1	185067001	185067300	3.15557	0.00935151	Distal Intergenic	1	184896443	184999549	ENSMUSG00000026620	ENSMUST00000027929	Mark1
chr1	185187601	185187900	3.48218	0.00455021	Distal Intergenic	1	185204168	185286743	ENSMUSG00000039318	ENSMUST00000069652	Rab3gap2
chr1	185429701	185430000	5.85974	0.000129395	Exon (ENSMUST00000143787/ENSMUSG00000051295, exon 2 of 2)	1	185429357	185441819	ENSMUSG00000051295	ENSMUST00000143787	9630028B13Rik
chr1	185441401	185441700	-2.04057	0.00942937	Promoter (<=1kb)	1	185429357	185441819	ENSMUSG00000051295	ENSMUST00000143787	9630028B13Rik
chr1	185818201	185818500	-4.78581	0.00671782	Distal Intergenic	1	186087731	186117310	ENSMUSG00000039246	ENSMUST00000045388	Lyplal1
chr1	185891401	185891700	-2.15444	0.00133596	Distal Intergenic	1	186087731	186117310	ENSMUSG00000039246	ENSMUST00000045388	Lyplal1
chr1	185992801	185993100	-3.50305	0.00382944	Distal Intergenic	1	186087731	186117310	ENSMUSG00000039246	ENSMUST00000045388	Lyplal1
chr1	186121501	186121800	3.4635	0.00289524	Promoter (1-2kb)	1	186123201	186123306	ENSMUSG00000089363	ENSMUST00000158738	NA
chr1	186139801	186140100	-1.35721	0.0069213	Distal Intergenic	1	186123201	186123306	ENSMUSG00000089363	ENSMUST00000158738	NA
chr1	186183301	186183600	1.30786	0.00719312	Distal Intergenic	1	186123201	186123306	ENSMUSG00000089363	ENSMUST00000158738	NA
chr1	186411301	186411600	2.43243	0.00459481	Distal Intergenic	1	186676742	186676876	ENSMUSG00000089045	ENSMUST00000158420	LOC115485768
chr1	186646201	186646500	5.7567	0.000151175	Intron (ENSMUST00000045288/ENSMUSG00000039239, intron 2 of 6)	1	186676742	186676876	ENSMUSG00000089045	ENSMUST00000158420	LOC115485768
chr1	186728701	186729000	1.7748	0.00514935	Intron (ENSMUST00000001339/ENSMUSG00000001305, intron 4 of 4)	1	186721092	186749325	ENSMUSG00000001305	ENSMUST00000162336	Rrp15
chr1	186772501	186772800	-2.43933	0.00364527	Distal Intergenic	1	186749396	186752921	ENSMUSG00000097784	ENSMUST00000180869	NA
chr1	186776401	186776700	5.23541	0.00165793	Distal Intergenic	1	186749396	186752921	ENSMUSG00000097784	ENSMUST00000180869	NA
chr1	186791701	186792000	-2.01038	0.00347186	Distal Intergenic	1	186749396	186752921	ENSMUSG00000097784	ENSMUST00000180869	NA
chr1	186881101	186881400	1.80878	0.00366994	Distal Intergenic	1	186960508	186961513	ENSMUSG00000097935	ENSMUST00000180973	NA
chr1	186981001	186981600	2.21482	0.00604003	Distal Intergenic	1	186967416	186970627	ENSMUSG00000039224	ENSMUST00000045108	D1Pas1
chr1	187197901	187198200	5.15152	0.00130028	Intron (ENSMUST00000183819/ENSMUSG00000026611, intron 1 of 10)	1	187135293	187215421	ENSMUSG00000026611	ENSMUST00000110945	Spata17
chr1	187438501	187438800	5.13493	0.00161761	Distal Intergenic	1	187608791	188043502	ENSMUSG00000026610	ENSMUST00000127489	Esrrg
chr1	187583701	187584000	1.19654	0.00443212	Distal Intergenic	1	187608791	188043502	ENSMUSG00000026610	ENSMUST00000127489	Esrrg
chr1	187887601	187887900	1.43301	0.00723109	Intron (ENSMUST00000127489/ENSMUSG00000026610, intron 3 of 3)	1	187997827	188214885	ENSMUSG00000026610	ENSMUST00000027906	Esrrg
chr1	187937101	187937400	3.36956	0.00848226	Intron (ENSMUST00000127489/ENSMUSG00000026610, intron 3 of 3)	1	187997827	188214885	ENSMUSG00000026610	ENSMUST00000027906	Esrrg
chr1	188031301	188031600	4.93529	0.00424973	Intron (ENSMUST00000127489/ENSMUSG00000026610, intron 3 of 3)	1	187997868	188214884	ENSMUSG00000026610	ENSMUST00000110938	Esrrg
chr1	188033701	188034000	2.19319	0.00694124	Intron (ENSMUST00000127489/ENSMUSG00000026610, intron 3 of 3)	1	187997868	188214884	ENSMUSG00000026610	ENSMUST00000110938	Esrrg
chr1	188082601	188082900	-1.66315	0.00590828	Intron (ENSMUST00000110939/ENSMUSG00000026610, intron 4 of 7)	1	187997868	188214884	ENSMUSG00000026610	ENSMUST00000110938	Esrrg
chr1	188454601	188454900	4.88867	0.00951417	Intron (ENSMUST00000060479/ENSMUSG00000026609, intron 19 of 70)	1	188519353	188519443	ENSMUSG00000077884	ENSMUST00000104692	NA
chr1	188562301	188562600	5.33312	0.00214624	Intron (ENSMUST00000060479/ENSMUSG00000026609, intron 29 of 70)	1	188537807	188678687	ENSMUSG00000026609	ENSMUST00000142159	Ush2a
chr1	188781301	188781600	2.05302	0.00917253	Intron (ENSMUST00000060479/ENSMUSG00000026609, intron 46 of 70)	1	188760476	188760579	ENSMUSG00000084550	ENSMUST00000122601	LOC115487623
chr1	188834101	188834400	1.51823	0.00339726	Intron (ENSMUST00000060479/ENSMUSG00000026609, intron 54 of 70)	1	188760476	188760579	ENSMUSG00000084550	ENSMUST00000122601	LOC115487623
chr1	189168901	189169200	-3.17766	0.00885633	Distal Intergenic	1	188971098	189007840	ENSMUSG00000026608	ENSMUST00000085678	Kctd3
chr1	189172501	189172800	2.93084	0.0032364	Distal Intergenic	1	188971098	189007840	ENSMUSG00000026608	ENSMUST00000085678	Kctd3
chr1	189352501	189352800	-1.08541	0.00324185	Distal Intergenic	1	189207937	189343832	ENSMUSG00000037624	ENSMUST00000110920	Kcnk2
chr1	189579601	189579900	4.79414	0.0053015	Distal Intergenic	1	189642696	189648856	ENSMUSG00000026605	ENSMUST00000165798	Cenpf
chr1	189798601	189798900	-1.30327	0.00152661	Exon (ENSMUST00000097442/ENSMUSG00000026604, exon 3 of 19)	1	189786636	189851976	ENSMUSG00000026604	ENSMUST00000128275	Ptpn14
chr1	189850801	189851100	-1.00338	0.00741724	Exon (ENSMUST00000097442/ENSMUSG00000026604, exon 13 of 19)	1	189862659	189863433	ENSMUSG00000026604	ENSMUST00000148129	Ptpn14
chr1	189858901	189859200	1.61825	0.0033769	Intron (ENSMUST00000097442/ENSMUSG00000026604, intron 15 of 18)	1	189862659	189863433	ENSMUSG00000026604	ENSMUST00000148129	Ptpn14
chr1	189946201	189946500	1.52501	0.0017055	Distal Intergenic	1	189880492	189922363	ENSMUSG00000026603	ENSMUST00000027897	Smyd2
chr1	190200901	190201200	1.69245	0.00533756	Intron (ENSMUST00000110279/ENSMUSG00000079045, intron 1 of 1)	1	190118038	190170680	ENSMUSG00000010175	ENSMUST00000175916	Prox1
chr1	190434601	190434900	4.90549	0.00368972	Distal Intergenic	1	190482845	190483157	ENSMUSG00000093064	ENSMUST00000175323	NA
chr1	190447801	190448100	1.55071	0.00878977	Distal Intergenic	1	190482845	190483157	ENSMUSG00000093064	ENSMUST00000175323	NA
chr1	190877101	190877400	1.88158	0.000256211	Intron (ENSMUST00000159624/ENSMUSG00000089872, intron 5 of 12)	1	190871930	190899717	ENSMUSG00000089872	ENSMUST00000162692	Rps6kc1
chr1	190902601	190902900	-1.99918	0.00717613	Promoter (2-3kb)	1	190871930	190899717	ENSMUSG00000089872	ENSMUST00000162692	Rps6kc1
chr1	190947301	190947600	3.25496	0.00852726	Downstream (<1kb)	1	190937252	190939269	ENSMUSG00000026634	ENSMUST00000146048	Angel2
chr1	190955401	190955700	-1.22559	0.00474472	Intron (ENSMUST00000047409/ENSMUSG00000037568, intron 7 of 7)	1	190937252	190939269	ENSMUSG00000026634	ENSMUST00000146048	Angel2
chr1	190979701	190980000	-2.65008	0.000628868	Promoter (<=1kb)	1	190949573	190979296	ENSMUSG00000037568	ENSMUST00000166139	Vash2
chr1	191077501	191077800	-2.72802	0.00147152	Intron (ENSMUST00000078259/ENSMUSG00000062510, intron 4 of 5)	1	191063031	191084558	ENSMUSG00000062510	ENSMUST00000078259	Nsl1
chr1	191084401	191084700	-1.33315	0.00774537	3' UTR	1	191098414	191108943	ENSMUSG00000026630	ENSMUST00000027943	Batf3
chr1	191154301	191154600	3.80854	0.00027623	Distal Intergenic	1	191162584	191164817	ENSMUSG00000091017	ENSMUST00000171798	Fam71a
chr1	191198101	191198400	1.92839	0.00853493	Promoter (1-2kb)	1	191196906	191197013	ENSMUSG00000088461	ENSMUST00000157836	NA
chr1	191389501	191389800	-5.25409	0.00785662	Intron (ENSMUST00000067976/ENSMUSG00000026626, intron 1 of 12)	1	191351981	191397041	ENSMUSG00000026626	ENSMUST00000067976	Ppp2r5a
chr1	191443801	191444100	-2.7893	0.00724767	Distal Intergenic	1	191351981	191397041	ENSMUSG00000026626	ENSMUST00000067976	Ppp2r5a
chr1	191562001	191562300	-2.0018	0.000566798	Intron (ENSMUST00000027933/ENSMUSG00000037474, intron 6 of 14)	1	191537365	191575534	ENSMUSG00000037474	ENSMUST00000027933	Dtl
chr1	191644501	191644800	1.87059	0.00160784	Distal Intergenic	1	191575763	191622672	ENSMUSG00000037461	ENSMUST00000045450	Ints7
chr1	191703601	191703900	-3.17635	0.00871582	Distal Intergenic	1	191717834	191719398	ENSMUSG00000026623	ENSMUST00000133076	Lpgat1
chr1	191772001	191772600	-1.55286	0.0024771	Promoter (<=1kb)	1	191772721	191772834	ENSMUSG00000064845	ENSMUST00000082911	LOC115487607
chr1	191820001	191820900	-2.34204	0.00408949	Promoter (<=1kb)	1	191821444	191833050	ENSMUSG00000026622	ENSMUST00000027931	Nek2
chr1	191843101	191843400	1.75436	0.00119568	Distal Intergenic	1	191827148	191829988	ENSMUSG00000026622	ENSMUST00000136733	Nek2
chr1	192073201	192073500	2.75462	0.00564578	Intron (ENSMUST00000085573/ENSMUSG00000026637, intron 1 of 11)	1	192092372	192099630	ENSMUSG00000097089	ENSMUST00000181127	NA
chr1	192130501	192130800	-1.30066	0.00863608	Intron (ENSMUST00000073279/ENSMUSG00000037395, intron 2 of 9)	1	192136898	192151013	ENSMUSG00000097316	ENSMUST00000180598	Gm10516
chr1	192203401	192203700	2.85388	0.00417935	Intron (ENSMUST00000110844/ENSMUSG00000058248, intron 1 of 10)	1	192190784	192510159	ENSMUSG00000058248	ENSMUST00000078470	Kcnh1
chr1	192271201	192271500	5.14431	0.00339929	Intron (ENSMUST00000110844/ENSMUSG00000058248, intron 5 of 10)	1	192190784	192510159	ENSMUSG00000058248	ENSMUST00000078470	Kcnh1
chr1	192369001	192369300	-5.18457	0.00284916	Intron (ENSMUST00000110844/ENSMUSG00000058248, intron 7 of 10)	1	192434740	192505645	ENSMUSG00000058248	ENSMUST00000151152	Kcnh1
chr1	192386101	192386400	5.15969	0.00102579	Intron (ENSMUST00000110844/ENSMUSG00000058248, intron 7 of 10)	1	192434740	192505645	ENSMUSG00000058248	ENSMUST00000151152	Kcnh1
chr1	192498901	192499200	2.85904	0.00587984	Intron (ENSMUST00000110844/ENSMUSG00000058248, intron 10 of 10)	1	192434740	192505645	ENSMUSG00000058248	ENSMUST00000151152	Kcnh1
chr1	192504301	192504600	-5.16473	0.003548	Intron (ENSMUST00000110844/ENSMUSG00000058248, intron 10 of 10)	1	192434740	192505645	ENSMUSG00000058248	ENSMUST00000151152	Kcnh1
chr1	192560401	192560700	4.79648	0.00651617	Intron (ENSMUST00000044190/ENSMUSG00000037375, intron 10 of 11)	1	192434740	192505645	ENSMUSG00000058248	ENSMUST00000151152	Kcnh1
chr1	192649201	192649500	-4.78829	0.00583606	Intron (ENSMUST00000044190/ENSMUSG00000037375, intron 9 of 11)	1	192654960	192687706	ENSMUSG00000037375	ENSMUST00000123721	Hhat
chr1	192724801	192725100	2.95913	0.00967701	Promoter (1-2kb)	1	192627447	192726208	ENSMUSG00000037375	ENSMUST00000154755	Hhat
chr1	192736201	192736500	-5.05377	0.00149402	Promoter (<=1kb)	1	192726197	192737279	ENSMUSG00000037375	ENSMUST00000154203	Hhat
chr1	192959101	192959400	-1.70453	0.00673838	Intron (ENSMUST00000016344/ENSMUSG00000016200, intron 4 of 7)	1	192998286	192998574	ENSMUSG00000089158	ENSMUST00000158533	NA
chr1	193047901	193048200	-3.44904	0.00850362	Distal Intergenic	1	192897307	193035698	ENSMUSG00000016200	ENSMUST00000016344	Syt14
chr1	193496101	193496400	-1.47002	0.00501338	Distal Intergenic	1	193507463	193507530	ENSMUSG00000065533	ENSMUST00000083599	Mir205
chr1	193568101	193568400	4.79475	0.00646924	Distal Intergenic	1	193507238	193509803	ENSMUSG00000097850	ENSMUST00000180420	NA
chr1	193583701	193584000	4.79475	0.00646922	Distal Intergenic	1	193507238	193509803	ENSMUSG00000097850	ENSMUST00000180420	NA
chr1	193656601	193656900	-4.78035	0.00644996	Distal Intergenic	1	193507238	193509803	ENSMUSG00000097850	ENSMUST00000180420	NA
chr1	193792201	193792500	-2.5304	0.00435096	Distal Intergenic	1	193507238	193509803	ENSMUSG00000097850	ENSMUST00000180420	NA
chr1	193807201	193807500	4.92312	0.0028285	Distal Intergenic	1	193507238	193509803	ENSMUSG00000097850	ENSMUST00000180420	NA
chr1	193871101	193871400	2.12656	0.0096794	Distal Intergenic	1	193507238	193509803	ENSMUSG00000097850	ENSMUST00000180420	NA
chr1	194042401	194042700	-3.06033	0.000325185	Distal Intergenic	1	193507238	193509803	ENSMUSG00000097850	ENSMUST00000180420	NA
chr1	194072101	194072400	3.56793	0.00833013	Distal Intergenic	1	194619829	194816869	ENSMUSG00000026640	ENSMUST00000027952	Plxna2
chr1	194192101	194192400	-3.50552	0.00704844	Distal Intergenic	1	194619829	194816869	ENSMUSG00000026640	ENSMUST00000027952	Plxna2
chr1	194340601	194340900	-3.28485	0.00875855	Distal Intergenic	1	194619829	194816869	ENSMUSG00000026640	ENSMUST00000027952	Plxna2
chr1	194423401	194423700	4.77565	0.00586401	Distal Intergenic	1	194619829	194816869	ENSMUSG00000026640	ENSMUST00000027952	Plxna2
chr1	194570401	194570700	2.50048	0.00688971	Distal Intergenic	1	194619829	194816869	ENSMUSG00000026640	ENSMUST00000027952	Plxna2
chr1	194607601	194607900	5.04565	0.00338882	Distal Intergenic	1	194619829	194816869	ENSMUSG00000026640	ENSMUST00000027952	Plxna2
chr1	194825101	194825400	4.79648	0.00651619	Distal Intergenic	1	194822001	194822064	ENSMUSG00000092633	ENSMUST00000174892	Mir3962
chr1	195080401	195080700	5.46272	0.000862172	Promoter (2-3kb)	1	195041923	195083075	ENSMUSG00000016493	ENSMUST00000162951	Cd46
chr1	195105301	195105600	3.50589	0.00745608	Intron (ENSMUST00000075451/ENSMUSG00000016481, intron 9 of 9)	1	195041900	195092248	ENSMUSG00000016493	ENSMUST00000159563	Cd46
chr1	195264601	195264900	-1.76312	0.00243236	Distal Intergenic	1	195240910	195241007	ENSMUSG00000099208	ENSMUST00000184449	NA
chr1	195276301	195276600	5.12486	0.00487824	Distal Intergenic	1	195240910	195241007	ENSMUSG00000099208	ENSMUST00000184449	NA
chr1	195335101	195335400	5.53513	0.000654286	Distal Intergenic	1	195240910	195241007	ENSMUSG00000099208	ENSMUST00000184449	NA
chr2	3052801	3053100	2.34521	0.00303762	Distal Intergenic	2	3075107	3075213	ENSMUSG00000099154	ENSMUST00000183970	NA
chr2	3099001	3099300	1.67997	0.00220287	Distal Intergenic	2	3114224	3227250	ENSMUSG00000050530	ENSMUST00000072955	Fam171a1
chr2	3276901	3277500	4.92487	0.00428161	Distal Intergenic	2	3284212	3328877	ENSMUSG00000026643	ENSMUST00000081932	Nmt2
chr2	3340201	3340500	2.93758	0.00459996	Exon (ENSMUST00000115089/ENSMUSG00000026644, exon 2 of 4)	2	3336168	3340993	ENSMUSG00000026644	ENSMUST00000115089	Acbd7
chr2	3414901	3415200	3.57254	0.00163653	Intron (ENSMUST00000115084/ENSMUSG00000026650, intron 1 of 3)	2	3409110	3418581	ENSMUSG00000026650	ENSMUST00000115081	Meig1
chr2	3609001	3609300	4.91585	0.00240589	Distal Intergenic	2	3613758	3779787	ENSMUSG00000026655	ENSMUST00000115052	Fam107b
chr2	3866701	3867000	4.8083	0.00807325	Intron (ENSMUST00000141222/ENSMUSG00000085656, intron 1 of 1)	2	3855030	3877575	ENSMUSG00000085656	ENSMUST00000141222	NA
chr2	3959701	3960000	-2.67847	0.00510425	Distal Intergenic	2	3925808	3929139	ENSMUSG00000086445	ENSMUST00000136489	NA
chr2	4131301	4131900	-3.98477	0.00297962	Intron (ENSMUST00000138735/ENSMUSG00000026657, intron 1 of 1)	2	4137774	4144102	ENSMUSG00000086921	ENSMUST00000138462	NA
chr2	4197601	4197900	-1.46712	0.00502564	Intron (ENSMUST00000177457/ENSMUSG00000026657, intron 2 of 24)	2	4152872	4613942	ENSMUSG00000026657	ENSMUST00000091497	Frmd4a
chr2	4520101	4520400	-5.16652	0.00089938	Intron (ENSMUST00000177457/ENSMUSG00000026657, intron 8 of 24)	2	4559754	4597989	ENSMUSG00000026657	ENSMUST00000153160	Frmd4a
chr2	4712101	4712400	-1.23958	0.00947561	Distal Intergenic	2	4717831	4800563	ENSMUSG00000048186	ENSMUST00000184139	Bend7
chr2	4749901	4750200	1.73067	0.000782172	Promoter (2-3kb)	2	4752717	4802142	ENSMUSG00000048186	ENSMUST00000138322	Bend7
chr2	4830001	4830300	5.06529	0.00375848	Distal Intergenic	2	4834136	4834612	ENSMUSG00000083407	ENSMUST00000117910	NA
chr2	4899301	4899600	1.25004	0.000647799	Exon (ENSMUST00000027973/ENSMUSG00000026662, exon 7 of 9)	2	4884384	4905533	ENSMUSG00000026662	ENSMUST00000140045	Sephs1
chr2	4951501	4951800	-3.48639	0.00249669	Distal Intergenic	2	4956069	4956293	ENSMUSG00000082795	ENSMUST00000117275	NA
chr2	4998001	4998300	-1.78003	0.000496527	Promoter (2-3kb)	2	4990724	4995894	ENSMUSG00000026669	ENSMUST00000125349	Mcm10
chr2	5065201	5065500	-1.68141	0.00094434	Promoter (1-2kb)	2	5046157	5064051	ENSMUSG00000026672	ENSMUST00000143809	Optn
chr2	5117701	5118000	3.16371	0.00919113	Distal Intergenic	2	5137776	5230878	ENSMUSG00000026676	ENSMUST00000027988	Ccdc3
chr2	5129701	5130000	5.04565	0.0033888	Distal Intergenic	2	5137776	5230878	ENSMUSG00000026676	ENSMUST00000027988	Ccdc3
chr2	5182501	5182800	-3.29551	0.00694433	Intron (ENSMUST00000027988/ENSMUSG00000026676, intron 2 of 2)	2	5156392	5157217	ENSMUSG00000081005	ENSMUST00000119322	NA
chr2	5229301	5229600	2.18341	0.000264818	Promoter (1-2kb)	2	5137749	5230864	ENSMUSG00000097770	ENSMUST00000180479	NA
chr2	5304601	5304900	-2.24293	0.00245175	Intron (ENSMUST00000044009/ENSMUSG00000039145, intron 8 of 10)	2	5283650	5283874	ENSMUSG00000080820	ENSMUST00000117204	NA
chr2	5686201	5686500	1.15199	0.00901639	Intron (ENSMUST00000044009/ENSMUSG00000039145, intron 1 of 10)	2	5445070	5676400	ENSMUSG00000039145	ENSMUST00000130470	Camk1d
chr2	5717701	5718000	3.4019	0.0053605	Distal Intergenic	2	5293457	5714515	ENSMUSG00000039145	ENSMUST00000044009	Camk1d
chr2	5775301	5775600	-2.89646	0.0052181	Distal Intergenic	2	5794665	5798598	ENSMUSG00000039128	ENSMUST00000130142	Cdc123
chr2	5784901	5785500	4.85894	0.00464885	Distal Intergenic	2	5794665	5798598	ENSMUSG00000039128	ENSMUST00000130142	Cdc123
chr2	5854801	5855100	1.21106	0.000251476	5' UTR	2	5848135	5861235	ENSMUSG00000025817	ENSMUST00000128604	Nudt5
chr2	5940301	5940600	1.27072	0.00738143	Promoter (2-3kb)	2	5897178	5942743	ENSMUSG00000025815	ENSMUST00000026924	Dhtkd1
chr2	5973901	5974200	1.38471	0.000632663	Intron (ENSMUST00000060092/ENSMUSG00000043241, intron 4 of 21)	2	5951469	6056703	ENSMUSG00000043241	ENSMUST00000060092	Upf2
chr2	5976601	5977200	5.22574	0.00378085	Intron (ENSMUST00000060092/ENSMUSG00000043241, intron 5 of 21)	2	5951469	6056703	ENSMUSG00000043241	ENSMUST00000060092	Upf2
chr2	6052501	6053100	1.02463	0.00516438	Promoter (2-3kb)	2	6050427	6055502	ENSMUSG00000043241	ENSMUST00000144901	Upf2
chr2	6475801	6476100	-2.96834	0.00249847	Intron (ENSMUST00000147685/ENSMUSG00000086109, intron 1 of 2)	2	6472272	6472903	ENSMUSG00000086109	ENSMUST00000128589	NA
chr2	6571801	6572100	2.54045	0.00220174	Intron (ENSMUST00000002176/ENSMUSG00000002107, intron 11 of 15)	2	6546872	6592800	ENSMUSG00000002107	ENSMUST00000182355	Celf2
chr2	6617401	6617700	1.79416	0.0038039	Promoter (1-2kb)	2	6604171	6616180	ENSMUSG00000002107	ENSMUST00000148321	Celf2
chr2	6630601	6630900	5.14541	0.000929524	Intron (ENSMUST00000002176/ENSMUSG00000002107, intron 5 of 15)	2	6604171	6616180	ENSMUSG00000002107	ENSMUST00000148321	Celf2
chr2	6906901	6907200	3.59173	0.00509227	Intron (ENSMUST00000002176/ENSMUSG00000002107, intron 3 of 15)	2	6541869	6884996	ENSMUSG00000002107	ENSMUST00000114934	Celf2
chr2	6926401	6926700	-3.31134	0.00881017	Intron (ENSMUST00000002176/ENSMUSG00000002107, intron 3 of 15)	2	6932541	6935081	ENSMUSG00000075538	ENSMUST00000100426	Gm10855
chr2	7082101	7082400	-1.88195	0.0078463	Promoter (<=1kb)	2	7077265	7081313	ENSMUSG00000002107	ENSMUST00000182749	Celf2
chr2	7105801	7106100	-2.71332	0.00687446	Intron (ENSMUST00000002176/ENSMUSG00000002107, intron 2 of 15)	2	7077265	7081313	ENSMUSG00000002107	ENSMUST00000182749	Celf2
chr2	7131901	7132200	2.72623	0.00124168	Intron (ENSMUST00000002176/ENSMUSG00000002107, intron 2 of 15)	2	7077265	7081313	ENSMUSG00000002107	ENSMUST00000182749	Celf2
chr2	7242001	7242300	4.94325	0.0088054	Intron (ENSMUST00000002176/ENSMUSG00000002107, intron 1 of 15)	2	7350097	7350193	ENSMUSG00000077396	ENSMUST00000104208	NA
chr2	7407301	7407600	1.45066	0.00415985	Intron (ENSMUST00000182037/ENSMUSG00000002107, intron 2 of 3)	2	6615729	7396198	ENSMUSG00000002107	ENSMUST00000137733	Celf2
chr2	7566601	7566900	3.24634	0.00843122	Distal Intergenic	2	7394076	7509563	ENSMUSG00000002107	ENSMUST00000182037	Celf2
chr2	7574401	7574700	-1.80595	0.00609671	Distal Intergenic	2	7631076	7631348	ENSMUSG00000083252	ENSMUST00000121483	NA
chr2	7585201	7585500	-1.99998	0.00341533	Distal Intergenic	2	7631076	7631348	ENSMUSG00000083252	ENSMUST00000121483	NA
chr2	7733701	7734000	1.90712	0.00830207	Intron (ENSMUST00000141649/ENSMUSG00000085070, intron 2 of 3)	2	7716151	7781408	ENSMUSG00000085070	ENSMUST00000141649	NA
chr2	7740601	7740900	-3.17679	0.00888582	Intron (ENSMUST00000141649/ENSMUSG00000085070, intron 1 of 3)	2	7716151	7781408	ENSMUSG00000085070	ENSMUST00000141649	NA
chr2	8037901	8038200	1.75294	0.00704987	Distal Intergenic	2	8147212	8147865	ENSMUSG00000083269	ENSMUST00000118295	NA
chr2	9027301	9027600	-1.07697	0.00485689	Distal Intergenic	2	9041117	9042484	ENSMUSG00000082953	ENSMUST00000170685	NA
chr2	9094501	9094800	2.43756	0.00551597	Distal Intergenic	2	9041124	9042484	ENSMUSG00000082953	ENSMUST00000120466	NA
chr2	9522301	9522600	5.04355	0.00196637	Distal Intergenic	2	9575836	9576343	ENSMUSG00000081202	ENSMUST00000121535	NA
chr2	9749401	9749700	2.04274	0.00882594	Distal Intergenic	2	9863183	9873672	ENSMUSG00000015619	ENSMUST00000151456	Gata3
chr2	9800101	9800700	-2.71442	0.00745915	Distal Intergenic	2	9863183	9873672	ENSMUSG00000015619	ENSMUST00000151456	Gata3
chr2	9872101	9872400	-2.73626	0.00114528	Promoter (1-2kb)	2	9863183	9873672	ENSMUSG00000015619	ENSMUST00000151456	Gata3
chr2	10017001	10017300	-1.93152	0.00590535	Intron (ENSMUST00000026888/ENSMUSG00000025782, intron 2 of 6)	2	10047838	10049519	ENSMUSG00000097273	ENSMUST00000181588	NA
chr2	10254001	10254300	-4.96572	0.00697544	3' UTR	2	10153571	10256529	ENSMUSG00000025780	ENSMUST00000026886	Itih5
chr2	10407601	10407900	1.26053	0.00937556	Intron (ENSMUST00000114862/ENSMUSG00000061186, intron 5 of 5)	2	10339283	10374041	ENSMUSG00000086748	ENSMUST00000137351	NA
chr2	10435801	10436100	2.04025	0.00445371	Intron (ENSMUST00000114862/ENSMUSG00000061186, intron 5 of 5)	2	10465287	10465407	ENSMUSG00000080500	ENSMUST00000116850	NA
chr2	10551001	10551300	-5.26197	0.000446407	Intron (ENSMUST00000116594/ENSMUSG00000061186, intron 15 of 22)	2	10518155	10518279	ENSMUSG00000080594	ENSMUST00000116944	Mir669h
chr2	10552801	10553100	2.85147	0.00431766	Intron (ENSMUST00000116594/ENSMUSG00000061186, intron 15 of 22)	2	10518155	10518279	ENSMUSG00000080594	ENSMUST00000116944	Mir669h
chr2	10573501	10573800	2.8245	0.00333243	Intron (ENSMUST00000116594/ENSMUSG00000061186, intron 18 of 22)	2	10518155	10518279	ENSMUSG00000080594	ENSMUST00000116944	Mir669h
chr2	10725301	10725600	3.77505	0.00272967	Distal Intergenic	2	10898666	10899048	ENSMUSG00000081367	ENSMUST00000118090	NA
chr2	10808701	10809000	2.05717	0.00865789	Distal Intergenic	2	10898666	10899048	ENSMUSG00000081367	ENSMUST00000118090	NA
chr2	11006101	11006400	-5.07426	0.00304801	Distal Intergenic	2	11014762	11014890	ENSMUSG00000089007	ENSMUST00000158382	LOC115486133
chr2	11058601	11058900	2.49381	0.00416698	Distal Intergenic	2	11036874	11049066	ENSMUSG00000085257	ENSMUST00000138416	Gm13264
chr2	11101501	11101800	-1.25822	0.00737086	Promoter (1-2kb)	2	11099788	11100264	ENSMUSG00000083900	ENSMUST00000121757	NA
chr2	11345101	11345400	-5.29888	0.00245578	Distal Intergenic	2	11339489	11342612	ENSMUSG00000086006	ENSMUST00000131188	Gm13293
chr2	11352001	11352300	-1.04372	0.00095926	Promoter (<=1kb)	2	11352514	11352769	ENSMUSG00000080905	ENSMUST00000118572	NA
chr2	11354701	11355000	-2.07884	0.00728301	Promoter (2-3kb)	2	11352514	11352769	ENSMUSG00000080905	ENSMUST00000118572	NA
chr2	11375401	11375700	-2.50445	0.00492185	Distal Intergenic	2	11385003	11387064	ENSMUSG00000086491	ENSMUST00000143527	NA
chr2	11381401	11381700	-4.93404	0.00353435	Distal Intergenic	2	11385003	11387064	ENSMUSG00000086491	ENSMUST00000143527	NA
chr2	11414701	11415000	3.45082	0.00458681	Distal Intergenic	2	11409035	11410031	ENSMUSG00000082424	ENSMUST00000120014	NA
chr2	11419501	11419800	5.23303	0.00405484	Promoter (<=1kb)	2	11420222	11421236	ENSMUSG00000082314	ENSMUST00000117854	NA
chr2	11541901	11542200	-4.92214	0.00376285	Distal Intergenic	2	11477967	11502101	ENSMUSG00000026773	ENSMUST00000100411	Pfkfb3
chr2	11597401	11598000	4.21184	0.003126	Intron (ENSMUST00000040314/ENSMUSG00000037197, intron 3 of 11)	2	11585851	11603130	ENSMUSG00000037197	ENSMUST00000130766	Rbm17
chr2	11697001	11697300	-3.28664	0.00698116	Distal Intergenic	2	11705287	11733977	ENSMUSG00000023206	ENSMUST00000135341	Il15ra
chr2	12300601	12300900	-2.05353	0.00806402	Promoter (<=1kb)	2	12300947	12311300	ENSMUSG00000086843	ENSMUST00000150037	E030013I19Rik
chr2	12306601	12306900	3.26633	0.00865673	Intron (ENSMUST00000150037/ENSMUSG00000086843, intron 1 of 1)	2	12249800	12301920	ENSMUSG00000026768	ENSMUST00000141477	Itga8
chr2	12342001	12342300	5.0556	0.00326171	Distal Intergenic	2	12347632	12356911	ENSMUSG00000026767	ENSMUST00000135397	Mindy3
chr2	12387901	12388200	-5.03149	0.00242905	Intron (ENSMUST00000129489/ENSMUSG00000026767, intron 8 of 14)	2	12356785	12396248	ENSMUSG00000026767	ENSMUST00000130225	Mindy3
chr2	12638701	12639000	1.37716	0.00528346	Distal Intergenic	2	12421625	12422023	ENSMUSG00000083547	ENSMUST00000117101	NA
chr2	12641401	12641700	-1.39929	0.000809802	Distal Intergenic	2	12421625	12422023	ENSMUSG00000083547	ENSMUST00000117101	NA
chr2	12735901	12736200	-3.3846	0.00331568	Distal Intergenic	2	12924041	12980404	ENSMUSG00000026730	ENSMUST00000154269	Pter
chr2	12817201	12817500	2.44799	0.00623564	Distal Intergenic	2	12924041	12980404	ENSMUSG00000026730	ENSMUST00000154269	Pter
chr2	12855301	12855600	2.57378	0.00607974	Distal Intergenic	2	12924041	12980404	ENSMUSG00000026730	ENSMUST00000154269	Pter
chr2	13447201	13447500	-3.40562	0.00720633	Intron (ENSMUST00000091436/ENSMUSG00000026726, intron 17 of 66)	2	13445021	13455624	ENSMUSG00000026726	ENSMUST00000152078	Cubn
chr2	13961101	13961400	4.91615	0.00310697	Distal Intergenic	2	13975563	14056020	ENSMUSG00000063275	ENSMUST00000131730	Hacd1
chr2	14035801	14036100	-1.15752	0.00306445	3' UTR	2	13975563	14056020	ENSMUSG00000063275	ENSMUST00000131730	Hacd1
chr2	14070601	14070900	-1.41948	0.00874842	Exon (ENSMUST00000152524/ENSMUSG00000086657, exon 2 of 2)	2	14070332	14073934	ENSMUSG00000086657	ENSMUST00000152524	Stamos
chr2	14275201	14275500	-3.86239	0.0012584	Intron (ENSMUST00000028045/ENSMUSG00000026712, intron 9 of 29)	2	14261003	14261081	ENSMUSG00000077897	ENSMUST00000104704	Mir511
chr2	14729401	14729700	4.91585	0.00240587	Intron (ENSMUST00000114723/ENSMUSG00000057914, intron 2 of 13)	2	14721133	14722121	ENSMUSG00000083305	ENSMUST00000120376	NA
chr2	14835901	14836200	-4.8146	0.00675802	Intron (ENSMUST00000114723/ENSMUSG00000057914, intron 2 of 13)	2	14811848	14812538	ENSMUSG00000085281	ENSMUST00000140537	NA
chr2	15074101	15074400	-1.32351	0.0014803	Intron (ENSMUST00000017562/ENSMUSG00000017418, intron 4 of 5)	2	15068169	15076584	ENSMUSG00000017418	ENSMUST00000129509	Arl5b
chr2	15312901	15313200	5.72386	0.000341288	Distal Intergenic	2	15342621	15343422	ENSMUSG00000080930	ENSMUST00000119955	NA
chr2	15378901	15379200	-2.29	0.000319392	Distal Intergenic	2	15385615	15386590	ENSMUSG00000083631	ENSMUST00000122198	NA
chr2	15432301	15432600	1.37778	0.00439793	Distal Intergenic	2	15396750	15397716	ENSMUSG00000082632	ENSMUST00000121188	NA
chr2	15486901	15487200	-1.85738	0.009576	Distal Intergenic	2	15481910	15482336	ENSMUSG00000081389	ENSMUST00000122443	NA
chr2	15638401	15638700	5.14407	0.00114188	Distal Intergenic	2	15646962	15696710	ENSMUSG00000085942	ENSMUST00000147499	NA
chr2	16022701	16023000	-1.05443	0.00526437	Distal Intergenic	2	16042126	16150806	ENSMUSG00000075520	ENSMUST00000146205	Malrd1
chr2	16261501	16261800	-1.64644	0.00521666	Distal Intergenic	2	16270488	16270794	ENSMUSG00000081990	ENSMUST00000117652	NA
chr2	16974901	16975200	4.78486	0.00492881	Distal Intergenic	2	16978821	16979831	ENSMUSG00000082235	ENSMUST00000118730	NA
chr2	17419801	17420100	-4.9384	0.00871786	Intron (ENSMUST00000028080/ENSMUSG00000053702, intron 4 of 6)	2	17376894	17391008	ENSMUSG00000053702	ENSMUST00000177966	Nebl
chr2	17717701	17718000	2.24595	0.00170927	Intron (ENSMUST00000028080/ENSMUSG00000053702, intron 2 of 6)	2	17343909	17731043	ENSMUSG00000053702	ENSMUST00000028080	Nebl
chr2	17816101	17816400	-2.7166	0.00914917	Distal Intergenic	2	17796834	17797984	ENSMUSG00000081851	ENSMUST00000120245	NA
chr2	17855401	17856000	2.12139	0.00872798	Distal Intergenic	2	17796834	17797984	ENSMUSG00000081851	ENSMUST00000120245	NA
chr2	17879701	17880000	-1.85997	0.00249504	Distal Intergenic	2	17796834	17797984	ENSMUSG00000081851	ENSMUST00000120245	NA
chr2	17883601	17883900	2.52214	0.00119957	Distal Intergenic	2	17796834	17797984	ENSMUSG00000081851	ENSMUST00000120245	NA
chr2	18136201	18136500	-2.11881	0.00768062	Intron (ENSMUST00000028076/ENSMUSG00000026743, intron 8 of 22)	2	18129452	18129577	ENSMUSG00000092814	ENSMUST00000175073	NA
chr2	18203701	18204000	2.8726	0.00544981	Exon (ENSMUST00000028076/ENSMUSG00000026743, exon 17 of 23)	2	18209229	18216902	ENSMUSG00000026740	ENSMUST00000172210	Dnajc1
chr2	18208801	18209100	-5.27533	0.000614927	3' UTR	2	18209229	18216902	ENSMUSG00000026740	ENSMUST00000172210	Dnajc1
chr2	18526801	18527100	1.4032	0.00673428	Distal Intergenic	2	18494369	18494537	ENSMUSG00000082742	ENSMUST00000118284	NA
chr2	18743401	18743700	4.88975	0.00749675	Intron (ENSMUST00000095132/ENSMUSG00000037708, intron 9 of 10)	2	18758984	18759764	ENSMUSG00000081139	ENSMUST00000119424	NA
chr2	18768001	18768300	2.41719	0.00925162	Distal Intergenic	2	18742715	18760862	ENSMUSG00000092353	ENSMUST00000174811	Gm3363
chr2	18803101	18803400	1.45454	0.00753055	Promoter (1-2kb)	2	18799245	18801818	ENSMUSG00000097638	ENSMUST00000181515	Carlr
chr2	18910501	18910800	-1.89813	0.00432348	Intron (ENSMUST00000006912/ENSMUSG00000026737, intron 1 of 9)	2	18847497	18906274	ENSMUSG00000026737	ENSMUST00000152981	Pip4k2a
chr2	19008901	19009200	5.0671	0.00377977	Distal Intergenic	2	18998343	18999801	ENSMUSG00000026736	ENSMUST00000028069	4930426L09Rik
chr2	19035901	19036200	5.52266	0.000104195	Distal Intergenic	2	18998343	18999801	ENSMUSG00000026736	ENSMUST00000028069	4930426L09Rik
chr2	19056601	19056900	1.99667	0.00713905	Distal Intergenic	2	19101701	19103098	ENSMUSG00000083281	ENSMUST00000120451	NA
chr2	19288801	19289100	-2.07255	0.0026327	Exon (ENSMUST00000049255/ENSMUSG00000037683, exon 12 of 19)	2	19344317	19349202	ENSMUSG00000087674	ENSMUST00000141289	NA
chr2	19437601	19437900	-3.49563	0.00529721	Distal Intergenic	2	19429104	19431983	ENSMUSG00000087103	ENSMUST00000137714	NA
chr2	19604701	19605000	-3.38152	0.00824411	Distal Intergenic	2	19634034	19636986	ENSMUSG00000086621	ENSMUST00000147324	NA
chr2	19755301	19755600	-5.24544	0.00157763	Distal Intergenic	2	19691288	19691419	ENSMUSG00000077342	ENSMUST00000104154	LOC115486151
chr2	20343301	20343600	5.0993	0.00797498	Intron (ENSMUST00000114610/ENSMUSG00000036617, intron 3 of 7)	2	20339824	20661918	ENSMUSG00000036617	ENSMUST00000131714	Etl4
chr2	20431201	20431500	1.36498	0.00903913	Promoter (1-2kb)	2	20420570	20432934	ENSMUSG00000085477	ENSMUST00000149398	NA
chr2	20530501	20531100	2.35466	0.00231025	Intron (ENSMUST00000114610/ENSMUSG00000036617, intron 4 of 7)	2	20519828	20810536	ENSMUSG00000036617	ENSMUST00000066509	Etl4
chr2	20614201	20614500	2.70842	0.00806118	Intron (ENSMUST00000114610/ENSMUSG00000036617, intron 4 of 7)	2	20559935	20709635	ENSMUSG00000036617	ENSMUST00000136870	Etl4
chr2	20700001	20700300	-3.3085	0.00829185	Intron (ENSMUST00000114610/ENSMUSG00000036617, intron 5 of 7)	2	20709375	20713234	ENSMUSG00000086418	ENSMUST00000137186	NA
chr2	20791501	20791800	-4.9218	0.00282282	Intron (ENSMUST00000114627/ENSMUSG00000036617, intron 15 of 21)	2	20798672	20808881	ENSMUSG00000036617	ENSMUST00000139531	Etl4
chr2	20881501	20881800	-5.36161	0.000966325	Promoter (1-2kb)	2	20850043	20883229	ENSMUSG00000036591	ENSMUST00000174584	Arhgap21
chr2	20906401	20906700	1.54356	0.0057845	Intron (ENSMUST00000154230/ENSMUSG00000036591, intron 3 of 24)	2	20886358	20914694	ENSMUSG00000036591	ENSMUST00000156142	Arhgap21
chr2	20978401	20978700	2.13484	0.00143445	Distal Intergenic	2	20969054	20969997	ENSMUSG00000075514	ENSMUST00000126967	NA
chr2	21054601	21055200	3.32012	0.0041232	Intron (ENSMUST00000137984/ENSMUSG00000086821, intron 4 of 8)	2	21097099	21120659	ENSMUSG00000087219	ENSMUST00000128743	NA
chr2	21067201	21067500	5.02235	0.00619797	Intron (ENSMUST00000137984/ENSMUSG00000086821, intron 3 of 8)	2	21097099	21120659	ENSMUSG00000087219	ENSMUST00000128743	NA
chr2	21177301	21177600	2.29704	0.00841692	Distal Intergenic	2	21171083	21171213	ENSMUSG00000089472	ENSMUST00000158847	NA
chr2	21206401	21206700	-3.37909	0.00393382	Promoter (<=1kb)	2	21205787	21214308	ENSMUSG00000048550	ENSMUST00000102951	Thnsl1
chr2	21300301	21300600	-1.24528	0.00721545	Distal Intergenic	2	21244105	21244440	ENSMUSG00000084071	ENSMUST00000117483	NA
chr2	21443401	21443700	2.40896	0.00966304	Promoter (<=1kb)	2	21442909	21443529	ENSMUSG00000080846	ENSMUST00000118053	NA
chr2	21477601	21477900	3.26455	0.00918266	Intron (ENSMUST00000055946/ENSMUSG00000045967, intron 2 of 10)	2	21442909	21443529	ENSMUSG00000080846	ENSMUST00000118053	NA
chr2	21496801	21497100	-3.28944	0.00616665	Intron (ENSMUST00000055946/ENSMUSG00000045967, intron 2 of 10)	2	21442909	21443529	ENSMUSG00000080846	ENSMUST00000118053	NA
chr2	21693301	21693600	1.6829	0.00795419	Intron (ENSMUST00000055946/ENSMUSG00000045967, intron 5 of 10)	2	21794933	21795055	ENSMUSG00000077572	ENSMUST00000104384	NA
chr2	21723301	21723600	-5.63309	0.000193739	Intron (ENSMUST00000055946/ENSMUSG00000045967, intron 5 of 10)	2	21794933	21795055	ENSMUSG00000077572	ENSMUST00000104384	NA
chr2	21889201	21889500	3.55937	0.00146124	Distal Intergenic	2	21794933	21795055	ENSMUSG00000077572	ENSMUST00000104384	NA
chr2	21929701	21930000	-4.76891	0.00875485	Distal Intergenic	2	21794933	21795055	ENSMUSG00000077572	ENSMUST00000104384	NA
chr2	22002301	22002600	-1.63667	0.000452102	Distal Intergenic	2	22067826	22069419	ENSMUSG00000081467	ENSMUST00000119183	NA
chr2	22086001	22086300	2.11058	0.00872082	Distal Intergenic	2	22067826	22069419	ENSMUSG00000081467	ENSMUST00000119183	NA
chr2	22585501	22585800	-4.82344	0.00829885	Promoter (2-3kb)	2	22587291	22587962	ENSMUSG00000083863	ENSMUST00000120780	NA
chr2	22752001	22752300	5.0059	0.00558769	Distal Intergenic	2	22755984	22762273	ENSMUSG00000085353	ENSMUST00000135792	NA
chr2	23097301	23097600	-3.97998	0.000308893	Intron (ENSMUST00000028121/ENSMUSG00000026781, intron 9 of 12)	2	23069327	23087572	ENSMUSG00000026781	ENSMUST00000155602	Acbd5
chr2	23150101	23150400	1.76153	0.00859143	Intron (ENSMUST00000028119/ENSMUSG00000026779, intron 2 of 11)	2	23136684	23155897	ENSMUSG00000026779	ENSMUST00000136207	Mastl
chr2	23621101	23621400	1.92996	0.00593808	Distal Intergenic	2	23543243	23572106	ENSMUSG00000026771	ENSMUST00000123843	Spopl
chr2	23821801	23822100	-3.59886	0.00321865	Promoter (<=1kb)	2	23823053	23823227	ENSMUSG00000088368	ENSMUST00000157743	NA
chr2	23969401	23969700	-2.44935	0.00654982	Distal Intergenic	2	23908441	23908590	ENSMUSG00000083373	ENSMUST00000117708	NA
chr2	24253201	24253500	5.15152	0.00130028	Distal Intergenic	2	24261830	24266338	ENSMUSG00000083172	ENSMUST00000122072	NA
chr2	24338401	24338700	3.07577	0.00209039	Promoter (<=1kb)	2	24337736	24349633	ENSMUSG00000026981	ENSMUST00000114486	Il1rn
chr2	24384901	24385200	-2.47214	0.00678234	Promoter (<=1kb)	2	24385332	24408729	ENSMUSG00000026979	ENSMUST00000056641	Psd4
chr2	24435601	24436200	-1.68918	0.00758847	Exon (ENSMUST00000028355/ENSMUSG00000026976, exon 9 of 12)	2	24440418	24486855	ENSMUSG00000085057	ENSMUST00000135829	NA
chr2	24576901	24577200	5.04222	0.00329906	Distal Intergenic	2	24545492	24566697	ENSMUSG00000085330	ENSMUST00000155475	NA
chr2	24665401	24666000	-2.19098	0.00244791	Intron (ENSMUST00000070864/ENSMUSG00000004113, intron 20 of 45)	2	24674701	24675346	ENSMUSG00000083973	ENSMUST00000121558	NA
chr2	24863401	24863700	-1.6224	0.00403344	Exon (ENSMUST00000102938/ENSMUSG00000036893, exon 6 of 27)	2	24824965	24852732	ENSMUSG00000036893	ENSMUST00000150836	Ehmt1
chr2	24930601	24930900	-1.93173	0.00818352	Promoter (2-3kb)	2	24926995	24928131	ENSMUSG00000026972	ENSMUST00000156706	Arrdc1
chr2	25017601	25017900	4.76081	0.00931948	Intron (ENSMUST00000045295/ENSMUSG00000036833, intron 18 of 34)	2	25006152	25006258	ENSMUSG00000065798	ENSMUST00000083864	LOC115489661
chr2	25172701	25173000	-2.07688	0.00675797	Distal Intergenic	2	25180758	25183330	ENSMUSG00000078202	ENSMUST00000104999	Nrarp
chr2	25212901	25213200	1.25856	0.00225994	Promoter (<=1kb)	2	25212207	25213651	ENSMUSG00000036770	ENSMUST00000155706	Stpg3
chr2	25448401	25448700	3.38281	0.00463964	Promoter (2-3kb)	2	25445843	25446476	ENSMUSG00000026944	ENSMUST00000141065	Abca2
chr2	25541101	25541400	-3.29915	0.00645632	Promoter (1-2kb)	2	25518866	25539140	ENSMUSG00000026942	ENSMUST00000151742	Traf2
chr2	25609201	25609500	-1.57756	0.00137041	Promoter (<=1kb)	2	25583018	25608521	ENSMUSG00000015087	ENSMUST00000058137	Rabl6
chr2	25703701	25704300	5.09785	0.00330255	Promoter (2-3kb)	2	25706879	25707717	ENSMUSG00000049086	ENSMUST00000061483	Bmyc
chr2	25749601	25749900	5.37561	0.00117612	Distal Intergenic	2	25737009	25740097	ENSMUSG00000079539	ENSMUST00000114192	Obp2b
chr2	25770901	25771200	-1.43388	0.00431784	Distal Intergenic	2	25765569	25768099	ENSMUSG00000026936	ENSMUST00000028304	Lcn3
chr2	25930501	25930800	5.0556	0.0032617	Intron (ENSMUST00000091268/ENSMUSG00000026933, intron 16 of 16)	2	25929943	25934614	ENSMUSG00000026933	ENSMUST00000148146	Camsap1
chr2	26001001	26001600	-1.86267	0.00243324	Intron (ENSMUST00000123275/ENSMUSG00000036352, intron 2 of 2)	2	25994547	25995183	ENSMUSG00000082357	ENSMUST00000118484	NA
chr2	26056801	26057100	-4.80939	0.00738405	Promoter (1-2kb)	2	26059010	26060275	ENSMUSG00000087515	ENSMUST00000137349	NA
chr2	26250901	26251200	-4.92214	0.00376284	Downstream (<1kb)	2	26246333	26246707	ENSMUSG00000090340	ENSMUST00000166349	NA
chr2	26340601	26340900	5.15969	0.00102581	Promoter (1-2kb)	2	26339448	26344724	ENSMUSG00000026930	ENSMUST00000132276	Gpsm1
chr2	26426401	26426700	3.64475	0.000788129	Promoter (2-3kb)	2	26409431	26429512	ENSMUSG00000026924	ENSMUST00000156442	Sec16a
chr2	26436001	26436300	2.19448	0.00735241	Exon (ENSMUST00000114082/ENSMUSG00000026924, exon 3 of 31)	2	26435982	26439755	ENSMUSG00000026924	ENSMUST00000153996	Sec16a
chr2	26537401	26537700	1.19336	0.00675781	Distal Intergenic	2	26471276	26516663	ENSMUSG00000026923	ENSMUST00000132820	Notch1
chr2	26753401	26753700	2.42732	0.00596114	Distal Intergenic	2	26722387	26723081	ENSMUSG00000082951	ENSMUST00000119000	NA
chr2	26995801	26996100	-1.3691	0.00734077	Intron (ENSMUST00000014996/ENSMUSG00000014852, intron 21 of 23)	2	27006571	27009445	ENSMUSG00000014852	ENSMUST00000147216	Adamts13
chr2	27018001	27018300	1.98629	0.00400339	Promoter (2-3kb)	2	27015583	27017435	ENSMUSG00000015488	ENSMUST00000145290	Cacfd1
chr2	27082501	27082800	4.93529	0.00424973	Exon (ENSMUST00000091233/ENSMUSG00000036040, exon 3 of 19)	2	27079379	27108981	ENSMUSG00000036040	ENSMUST00000091233	Adamtsl2
chr2	27102301	27102600	1.4524	0.001808	Promoter (1-2kb)	2	27103786	27107406	ENSMUSG00000036040	ENSMUST00000130600	Adamtsl2
chr2	27123601	27123900	-1.14465	0.00904826	Intron (ENSMUST00000151224/ENSMUSG00000009216, intron 1 of 2)	2	27110380	27142491	ENSMUSG00000009216	ENSMUST00000151224	Fam163b
chr2	27124201	27124500	-1.13249	0.00497155	Intron (ENSMUST00000151224/ENSMUSG00000009216, intron 1 of 2)	2	27110380	27142491	ENSMUSG00000009216	ENSMUST00000151224	Fam163b
chr2	27124801	27125100	-1.66181	0.0068239	Intron (ENSMUST00000151224/ENSMUSG00000009216, intron 1 of 2)	2	27110380	27142491	ENSMUSG00000009216	ENSMUST00000151224	Fam163b
chr2	27131101	27131400	1.58891	0.00693169	Intron (ENSMUST00000151224/ENSMUSG00000009216, intron 1 of 2)	2	27110380	27142491	ENSMUSG00000009216	ENSMUST00000151224	Fam163b
chr2	27161701	27162000	-1.2571	0.0072857	Promoter (<=1kb)	2	27144898	27162703	ENSMUSG00000085008	ENSMUST00000150024	Dbhos
chr2	27286801	27287100	-3.36919	0.000633315	Intron (ENSMUST00000185188/ENSMUSG00000009621, intron 12 of 29)	2	27268919	27278879	ENSMUSG00000009621	ENSMUST00000148067	Vav2
chr2	27675001	27675300	1.467	0.00733275	Promoter (1-2kb)	2	27676440	27741898	ENSMUSG00000015846	ENSMUST00000129514	Rxra
chr2	27695701	27696000	-1.0644	0.00642237	Intron (ENSMUST00000129514/ENSMUSG00000015846, intron 1 of 3)	2	27709292	27760183	ENSMUSG00000015846	ENSMUST00000100251	Rxra
chr2	27945301	27945600	4.77548	0.00690667	Intron (ENSMUST00000028280/ENSMUSG00000026837, intron 4 of 65)	2	27882925	27887052	ENSMUSG00000085766	ENSMUST00000154246	NA
chr2	28009501	28009800	-2.22531	0.00178828	Intron (ENSMUST00000028280/ENSMUSG00000026837, intron 44 of 65)	2	28017441	28037015	ENSMUSG00000026837	ENSMUST00000145423	Col5a1
chr2	28106401	28106700	-2.07258	0.00394134	Intron (ENSMUST00000126140/ENSMUSG00000086425, intron 2 of 7)	2	28095483	28113851	ENSMUSG00000086425	ENSMUST00000156508	NA
chr2	28271101	28271400	-5.07858	0.00862638	Distal Intergenic	2	28315016	28324050	ENSMUSG00000087196	ENSMUST00000144634	NA
chr2	28373401	28373700	3.24693	0.00848917	Distal Intergenic	2	28315016	28324050	ENSMUSG00000087196	ENSMUST00000144634	NA
chr2	28428601	28428900	-2.8172	0.00917005	Distal Intergenic	2	28446800	28450506	ENSMUSG00000035829	ENSMUST00000128199	Ppp1r26
chr2	28449301	28449600	4.77565	0.0058641	Promoter (1-2kb)	2	28447941	28455508	ENSMUSG00000035829	ENSMUST00000040324	Ppp1r26
chr2	28638601	28638900	3.55878	0.00479403	Promoter (2-3kb)	2	28641228	28672507	ENSMUSG00000026812	ENSMUST00000156857	Tsc1
chr2	28671601	28671900	2.83475	0.00578099	Promoter (<=1kb)	2	28672278	28673329	ENSMUSG00000026812	ENSMUST00000139642	Tsc1
chr2	28678201	28678500	2.46479	0.00172051	3' UTR	2	28672278	28673329	ENSMUSG00000026812	ENSMUST00000139642	Tsc1
chr2	28773901	28774500	1.24689	0.00603882	Intron (ENSMUST00000074156/ENSMUSG00000026807, intron 11 of 12)	2	28793350	28793569	ENSMUSG00000082796	ENSMUST00000121089	NA
chr2	28798501	28798800	3.55922	0.00218751	Intron (ENSMUST00000074156/ENSMUSG00000026807, intron 11 of 12)	2	28793350	28793569	ENSMUSG00000082796	ENSMUST00000121089	NA
chr2	28942501	28942800	-2.95993	0.00188428	Distal Intergenic	2	28933475	28934652	ENSMUSG00000083773	ENSMUST00000163460	NA
chr2	29177401	29177700	-1.21342	0.00864554	Exon (ENSMUST00000061578/ENSMUSG00000043535, exon 25 of 26)	2	29164458	29179540	ENSMUSG00000043535	ENSMUST00000145422	Setx
chr2	29235601	29235900	-1.24831	0.00585477	Intron (ENSMUST00000183583/ENSMUSG00000035513, intron 1 of 5)	2	29194821	29248040	ENSMUSG00000035513	ENSMUST00000048455	Ntng2
chr2	29255401	29255700	-2.29276	0.00464445	Promoter (2-3kb)	2	29250910	29253006	ENSMUSG00000079499	ENSMUST00000154682	6530402F18Rik
chr2	29312701	29313000	2.0349	0.00694766	Distal Intergenic	2	29346819	29524793	ENSMUSG00000026799	ENSMUST00000028139	Med27
chr2	29340901	29341200	4.79414	0.00530149	Distal Intergenic	2	29346819	29524793	ENSMUSG00000026799	ENSMUST00000028139	Med27
chr2	29397601	29397900	3.15724	0.00870889	Promoter (1-2kb)	2	29349842	29396459	ENSMUSG00000086994	ENSMUST00000153600	NA
chr2	29401501	29401800	-3.69287	0.00142341	Intron (ENSMUST00000028139/ENSMUSG00000026799, intron 2 of 7)	2	29349842	29396459	ENSMUSG00000086994	ENSMUST00000153600	NA
chr2	29526301	29526600	-1.54943	0.00167481	Distal Intergenic	2	29504871	29524681	ENSMUSG00000026799	ENSMUST00000147547	Med27
chr2	29637301	29637600	2.74136	0.00962165	Intron (ENSMUST00000095087/ENSMUSG00000039844, intron 1 of 25)	2	29619910	29738327	ENSMUSG00000039844	ENSMUST00000147755	Rapgef1
chr2	29655901	29656500	4.99082	0.00569735	Intron (ENSMUST00000095087/ENSMUSG00000039844, intron 1 of 25)	2	29619910	29738327	ENSMUSG00000039844	ENSMUST00000147755	Rapgef1
chr2	29721901	29722500	-3.09091	0.00358725	3' UTR	2	29730593	29735848	ENSMUSG00000039844	ENSMUST00000137719	Rapgef1
chr2	29738101	29738400	-1.41192	0.0084382	Promoter (<=1kb)	2	29738335	29738665	ENSMUSG00000048316	ENSMUST00000051212	NA
chr2	29755501	29755800	-1.34602	0.00719408	Distal Intergenic	2	29759312	29763439	ENSMUSG00000075425	ENSMUST00000177379	Gm13547
chr2	29784601	29785200	1.81162	0.00340965	Promoter (2-3kb)	2	29778753	29782342	ENSMUSG00000039826	ENSMUST00000176167	Trub2
chr2	29830801	29831100	2.52671	0.00614164	Intron (ENSMUST00000149379/ENSMUSG00000069020, intron 1 of 4)	2	29827395	29833636	ENSMUSG00000069020	ENSMUST00000130542	Urm1
chr2	29914501	29915100	-1.57443	0.00146537	Promoter (<=1kb)	2	29914394	29919195	ENSMUSG00000026790	ENSMUST00000152503	Odf2
chr2	29931901	29932200	5.25448	0.000397866	Promoter (<=1kb)	2	29931427	29931523	ENSMUSG00000088348	ENSMUST00000157723	NA
chr2	30025801	30026100	3.15557	0.00935153	Promoter (<=1kb)	2	30025593	30031096	ENSMUSG00000057738	ENSMUST00000129241	Sptan1
chr2	30136501	30136800	3.56017	0.0012573	Promoter (<=1kb)	2	30137030	30142524	ENSMUSG00000039678	ENSMUST00000129789	Tbc1d13
chr2	30183301	30183600	-1.95945	0.00682476	Downstream (1-2kb)	2	30173473	30178459	ENSMUSG00000039660	ENSMUST00000144093	Spout1
chr2	30208801	30209100	1.73038	0.00161315	Promoter (2-3kb)	2	30185124	30205847	ENSMUSG00000039648	ENSMUST00000044038	Kyat1
chr2	30300901	30301200	1.92307	0.00718739	Exon (ENSMUST00000143119/ENSMUSG00000098794, exon 5 of 5)	2	30286429	30326686	ENSMUSG00000052533	ENSMUST00000133603	Nup188
chr2	30348901	30349200	-1.08453	0.0067345	Promoter (1-2kb)	2	30345886	30347656	ENSMUSG00000026860	ENSMUST00000146400	Sh3glb2
chr2	30456001	30456300	-1.54647	0.00278633	Distal Intergenic	2	30445716	30446776	ENSMUSG00000039515	ENSMUST00000135105	Ptpa
chr2	30727201	30727500	1.89905	0.00110067	Distal Intergenic	2	30721210	30721293	ENSMUSG00000093091	ENSMUST00000175350	Mir3089
chr2	30729901	30730200	2.57418	0.000734528	Distal Intergenic	2	30721210	30721293	ENSMUSG00000093091	ENSMUST00000175350	Mir3089
chr2	30753601	30753900	1.49232	0.00860627	Distal Intergenic	2	30721210	30721293	ENSMUSG00000093091	ENSMUST00000175350	Mir3089
chr2	30873601	30873900	-2.33887	0.000696712	Intron (ENSMUST00000113592/ENSMUSG00000039476, intron 1 of 3)	2	30879319	30881120	ENSMUSG00000039476	ENSMUST00000137924	Prrx2
chr2	30878101	30878400	-1.40134	0.00427636	Promoter (<=1kb)	2	30879319	30881120	ENSMUSG00000039476	ENSMUST00000137924	Prrx2
chr2	30905701	30906000	3.87462	0.000180196	Promoter (2-3kb)	2	30889471	30903297	ENSMUSG00000050737	ENSMUST00000102852	Ptges
chr2	30963901	30964200	1.11908	0.00834696	Promoter (<=1kb)	2	30961053	30963875	ENSMUSG00000026849	ENSMUST00000123762	Tor1a
chr2	30966301	30966600	-2.4135	0.0020456	Promoter (1-2kb)	2	30960680	30967872	ENSMUSG00000026849	ENSMUST00000137694	Tor1a
chr2	31003501	31003800	-1.43597	0.00989822	Promoter (<=1kb)	2	31002561	31003726	ENSMUSG00000026854	ENSMUST00000154634	Usp20
chr2	31051801	31052100	-2.47156	0.00909663	Intron (ENSMUST00000073879/ENSMUSG00000075415, intron 9 of 13)	2	31033091	31055444	ENSMUSG00000075415	ENSMUST00000128431	Fnbp1
chr2	31112401	31112700	-2.45249	0.0064464	Intron (ENSMUST00000073879/ENSMUSG00000075415, intron 1 of 13)	2	31058944	31116312	ENSMUSG00000075415	ENSMUST00000149196	Fnbp1
chr2	31117201	31117500	4.89881	0.00775379	Promoter (<=1kb)	2	31058944	31116312	ENSMUSG00000075415	ENSMUST00000149196	Fnbp1
chr2	31118401	31118700	-5.22676	0.00790016	Promoter (2-3kb)	2	31058944	31116312	ENSMUSG00000075415	ENSMUST00000149196	Fnbp1
chr2	31128601	31129200	1.732	0.00343182	Intron (ENSMUST00000073879/ENSMUSG00000075415, intron 1 of 13)	2	31058944	31116312	ENSMUSG00000075415	ENSMUST00000149196	Fnbp1
chr2	31209901	31210200	4.93601	0.00510253	Promoter (<=1kb)	2	31210100	31214566	ENSMUSG00000000194	ENSMUST00000169333	Gpr107
chr2	31232401	31232700	-2.76164	0.00268034	Distal Intergenic	2	31245823	31295989	ENSMUSG00000062661	ENSMUST00000000199	Ncs1
chr2	31419601	31420200	-1.34753	0.00246654	Exon (ENSMUST00000113532/ENSMUSG00000055632, exon 63 of 98)	2	31438062	31460724	ENSMUSG00000055632	ENSMUST00000138821	Hmcn2
chr2	31482001	31482600	2.65117	0.00345082	Intron (ENSMUST00000102840/ENSMUSG00000076441, intron 5 of 15)	2	31470207	31520672	ENSMUSG00000076441	ENSMUST00000102840	Ass1
chr2	31501501	31501800	-1.28551	0.00557586	Exon (ENSMUST00000102840/ENSMUSG00000076441, exon 12 of 16)	2	31497772	31510155	ENSMUSG00000076441	ENSMUST00000126474	Ass1
chr2	31504801	31505100	-1.45408	0.00771919	Intron (ENSMUST00000102840/ENSMUSG00000076441, intron 12 of 15)	2	31497772	31510155	ENSMUSG00000076441	ENSMUST00000126474	Ass1
chr2	31593301	31593600	4.90527	0.0049559	Intron (ENSMUST00000113482/ENSMUSG00000026843, intron 3 of 18)	2	31603271	31613107	ENSMUSG00000026843	ENSMUST00000134553	Fubp3
chr2	31790101	31790400	4.90273	0.0048908	Promoter (<=1kb)	2	31790171	31794570	ENSMUSG00000026842	ENSMUST00000127714	Abl1
chr2	31933801	31934100	-3.01604	0.00278703	Intron (ENSMUST00000138325/ENSMUSG00000026840, intron 23 of 27)	2	31925057	31925695	ENSMUSG00000026840	ENSMUST00000135995	Lamc3
chr2	31944601	31944900	2.02998	0.0021932	Intron (ENSMUST00000138325/ENSMUSG00000026840, intron 27 of 27)	2	31950260	31973442	ENSMUSG00000001864	ENSMUST00000001920	Aif1l
chr2	31996201	31996500	-1.00227	0.00653344	Promoter (1-2kb)	2	31994821	31998697	ENSMUSG00000001855	ENSMUST00000153096	Nup214
chr2	32014501	32014800	2.65566	0.00143973	Promoter (2-3kb)	2	32016644	32017344	ENSMUSG00000086192	ENSMUST00000141023	NA
chr2	32104201	32104500	-2.5957	0.000257684	Intron (ENSMUST00000057423/ENSMUSG00000051373, intron 1 of 1)	2	32096155	32110808	ENSMUSG00000051373	ENSMUST00000146502	Plpp7
chr2	32118301	32118600	-1.31447	0.00975033	Distal Intergenic	2	32096155	32110808	ENSMUSG00000051373	ENSMUST00000146502	Plpp7
chr2	32133001	32133300	1.65809	0.0014848	Distal Intergenic	2	32151082	32234537	ENSMUSG00000039262	ENSMUST00000036691	Prrc2b
chr2	32213701	32214000	-2.18483	0.00342454	Promoter (1-2kb)	2	32212198	32219317	ENSMUSG00000039262	ENSMUST00000156313	Prrc2b
chr2	32214301	32214600	-1.57315	0.00936677	Promoter (1-2kb)	2	32216078	32219612	ENSMUSG00000039262	ENSMUST00000128936	Prrc2b
chr2	32264701	32265000	-5.16652	0.000899383	Distal Intergenic	2	32255002	32260159	ENSMUSG00000002550	ENSMUST00000002625	Uck1
chr2	32290801	32291100	-2.71138	0.009853	Promoter (2-3kb)	2	32288355	32302200	ENSMUSG00000002546	ENSMUST00000129193	Golga2
chr2	32376901	32377200	-1.47018	0.00956947	Promoter (1-2kb)	2	32375489	32380226	ENSMUSG00000039205	ENSMUST00000125818	Ciz1
chr2	32524801	32525100	2.58902	0.00264899	Promoter (<=1kb)	2	32525031	32527990	ENSMUSG00000085017	ENSMUST00000150621	NA
chr2	32529001	32529300	1.91828	0.00226498	Distal Intergenic	2	32525031	32527990	ENSMUSG00000085017	ENSMUST00000150621	NA
chr2	32539201	32539500	-2.82319	0.00677153	Promoter (<=1kb)	2	32540190	32560139	ENSMUSG00000039157	ENSMUST00000147723	Fam102a
chr2	32670601	32671200	3.48706	0.0047008	Promoter (2-3kb)	2	32673366	32681255	ENSMUSG00000026814	ENSMUST00000156306	Eng
chr2	32680801	32681100	3.72838	0.00047339	Promoter (1-2kb)	2	32679122	32681834	ENSMUSG00000026814	ENSMUST00000138600	Eng
chr2	32772001	32772300	-4.80939	0.00738405	3' UTR	2	32762263	32775330	ENSMUSG00000039021	ENSMUST00000161089	Ttc16
chr2	32850301	32850600	2.36352	0.00920792	Distal Intergenic	2	32787602	32847239	ENSMUSG00000026797	ENSMUST00000050000	Stxbp1
chr2	32856901	32857200	1.5316	0.00226362	Distal Intergenic	2	32787602	32847239	ENSMUSG00000026797	ENSMUST00000050000	Stxbp1
chr2	33067201	33067500	-1.81283	0.00273116	Intron (ENSMUST00000102810/ENSMUSG00000038860, intron 2 of 28)	2	32986374	33086366	ENSMUSG00000038860	ENSMUST00000049618	Garnl3
chr2	33170401	33171000	1.9728	0.00420997	Promoter (2-3kb)	2	33137636	33168222	ENSMUSG00000038831	ENSMUST00000131298	Ralgps1
chr2	33178501	33178800	1.49561	0.00590036	Promoter (<=1kb)	2	33177902	33181881	ENSMUSG00000085087	ENSMUST00000139288	NA
chr2	33221401	33221700	-1.48256	0.00883261	Intron (ENSMUST00000004208/ENSMUSG00000004105, intron 1 of 4)	2	33216098	33230124	ENSMUSG00000004105	ENSMUST00000139148	Angptl2
chr2	33326701	33327000	-2.14996	0.00952734	Intron (ENSMUST00000042615/ENSMUSG00000038831, intron 3 of 16)	2	33323171	33323437	ENSMUSG00000082844	ENSMUST00000120467	NA
chr2	33352501	33352800	-5.34781	0.000885944	Intron (ENSMUST00000042615/ENSMUSG00000038831, intron 1 of 16)	2	33362994	33363046	ENSMUSG00000093138	ENSMUST00000175397	NA
chr2	33429901	33430200	-3.1823	0.00979253	Promoter (1-2kb)	2	33411919	33431317	ENSMUSG00000068966	ENSMUST00000134589	Zbtb34
chr2	33443101	33443400	-5.23478	0.00150182	Distal Intergenic	2	33446802	33449207	ENSMUSG00000085742	ENSMUST00000132913	NA
chr2	33450001	33450300	-1.45816	0.00599129	3' UTR	2	33446802	33449207	ENSMUSG00000085742	ENSMUST00000132913	NA
chr2	33618001	33618300	1.98251	0.00417875	Intron (ENSMUST00000041730/ENSMUSG00000038765, intron 2 of 7)	2	33567156	33632283	ENSMUSG00000038765	ENSMUST00000137559	Lmx1b
chr2	33708001	33708300	3.26455	0.00918264	Distal Intergenic	2	33716361	33718899	ENSMUSG00000085463	ENSMUST00000130532	NA
chr2	33790201	33790800	3.76955	0.00106532	Intron (ENSMUST00000041555/ENSMUSG00000038740, intron 7 of 9)	2	33805816	33813591	ENSMUSG00000086484	ENSMUST00000156297	Nron
chr2	33905101	33905400	1.94375	0.00816756	Distal Intergenic	2	33729953	33887946	ENSMUSG00000038740	ENSMUST00000041555	Mvb12b
chr2	34087501	34087800	-3.29551	0.00694433	Intron (ENSMUST00000134921/ENSMUSG00000087461, intron 1 of 3)	2	34018289	34107729	ENSMUSG00000087461	ENSMUST00000134921	C230014O12Rik
chr2	34121101	34121400	-5.05943	0.00208612	Distal Intergenic	2	34097397	34111444	ENSMUSG00000087461	ENSMUST00000147871	C230014O12Rik
chr2	34543501	34543800	4.8083	0.00807333	Intron (ENSMUST00000124443/ENSMUSG00000038696, intron 6 of 10)	2	34564999	34565796	ENSMUSG00000081992	ENSMUST00000119822	NA
chr2	34764301	34764600	-1.63168	0.00376735	Distal Intergenic	2	34771970	34772710	ENSMUSG00000026864	ENSMUST00000137505	Hspa5
chr2	34861201	34861500	2.46279	8.44684e-05	Intron (ENSMUST00000028225/ENSMUSG00000026869, intron 5 of 9)	2	34852443	34857691	ENSMUSG00000026869	ENSMUST00000135575	Psmd5
chr2	34969501	34969800	-2.57892	0.00537177	Distal Intergenic	2	34964877	34964904	ENSMUSG00000083533	ENSMUST00000121107	NA
chr2	35039101	35039400	4.79475	0.00646918	Exon (ENSMUST00000028233/ENSMUSG00000026874, exon 8 of 41)	2	34983703	35019645	ENSMUSG00000026874	ENSMUST00000156412	Hc
chr2	35163901	35164200	1.94729	0.0080334	Promoter (1-2kb)	2	35165702	35173157	ENSMUSG00000057110	ENSMUST00000143647	Cntrl
chr2	35167801	35168100	2.85936	0.00302865	Promoter (2-3kb)	2	35165702	35173157	ENSMUSG00000057110	ENSMUST00000143647	Cntrl
chr2	35225701	35226000	-2.78312	0.0087851	Promoter (1-2kb)	2	35224535	35226254	ENSMUSG00000084768	ENSMUST00000124489	NA
chr2	35250301	35250600	-5.60586	0.00157121	Distal Intergenic	2	35224535	35226254	ENSMUSG00000084768	ENSMUST00000124489	NA
chr2	35255401	35255700	2.15575	0.00157189	Distal Intergenic	2	35279663	35293567	ENSMUSG00000026879	ENSMUST00000142324	Gsn
chr2	35318401	35318700	-1.22297	0.00180039	Intron (ENSMUST00000028241/ENSMUSG00000026880, intron 6 of 6)	2	35313986	35336976	ENSMUSG00000026880	ENSMUST00000028241	Stom
chr2	35363401	35364000	-3.18681	0.00212371	Intron (ENSMUST00000028243/ENSMUSG00000026882, intron 3 of 5)	2	35354218	35367729	ENSMUSG00000026882	ENSMUST00000028243	4930568D16Rik
chr2	35456701	35457000	2.51198	0.00292166	Intron (ENSMUST00000113002/ENSMUSG00000035778, intron 1 of 7)	2	35400183	35461249	ENSMUSG00000035778	ENSMUST00000113001	Ggta1
chr2	35532901	35533200	-2.79722	0.00440814	Distal Intergenic	2	35558266	35730994	ENSMUSG00000026883	ENSMUST00000112986	Dab2ip
chr2	35574301	35574600	5.26123	0.000552465	Intron (ENSMUST00000112986/ENSMUSG00000026883, intron 1 of 16)	2	35581060	35730992	ENSMUSG00000026883	ENSMUST00000112987	Dab2ip
chr2	35610301	35610600	4.80932	0.00811948	Intron (ENSMUST00000112986/ENSMUSG00000026883, intron 1 of 16)	2	35621981	35730992	ENSMUSG00000026883	ENSMUST00000145698	Dab2ip
chr2	35708701	35709300	-1.73577	0.00150257	Promoter (1-2kb)	2	35710327	35730994	ENSMUSG00000026883	ENSMUST00000156669	Dab2ip
chr2	35803501	35803800	1.72948	0.00308563	Intron (ENSMUST00000028248/ENSMUSG00000026885, intron 7 of 9)	2	35819190	35823385	ENSMUSG00000086449	ENSMUST00000139455	9030204H09Rik
chr2	35858101	35858400	-4.76891	0.0087549	Intron (ENSMUST00000028248/ENSMUSG00000026885, intron 6 of 9)	2	35784085	35882002	ENSMUSG00000026885	ENSMUST00000160939	Ttll11
chr2	35870401	35870700	-1.37312	0.00644623	Intron (ENSMUST00000028248/ENSMUSG00000026885, intron 6 of 9)	2	35784085	35882002	ENSMUSG00000026885	ENSMUST00000160939	Ttll11
chr2	35909101	35909400	1.00379	0.00552039	Intron (ENSMUST00000028248/ENSMUSG00000026885, intron 3 of 9)	2	35784085	35882002	ENSMUSG00000026885	ENSMUST00000160939	Ttll11
chr2	36068101	36068400	1.08186	0.00845985	Intron (ENSMUST00000028256/ENSMUSG00000026894, intron 4 of 4)	2	36049458	36079718	ENSMUSG00000026894	ENSMUST00000028256	Morn5
chr2	36149401	36149700	5.38752	0.00655756	Promoter (2-3kb)	2	36147103	36159665	ENSMUSG00000026887	ENSMUST00000162490	Mrrf
chr2	36219301	36219600	-2.7532	0.00165536	Promoter (<=1kb)	2	36220490	36222865	ENSMUSG00000087187	ENSMUST00000129699	NA
chr2	36254701	36255000	-1.47155	0.00487433	Distal Intergenic	2	36242475	36245205	ENSMUSG00000047250	ENSMUST00000133777	Ptgs1
chr2	37055101	37055400	5.11921	0.00318238	Distal Intergenic	2	37065746	37069260	ENSMUSG00000083361	ENSMUST00000120505	Olfr360
chr2	37161301	37161600	4.90389	0.00784932	Distal Intergenic	2	37146214	37147137	ENSMUSG00000078198	ENSMUST00000104995	NA
chr2	37317001	37317300	3.27665	0.00923564	Distal Intergenic	2	37331749	37332733	ENSMUSG00000049018	ENSMUST00000053990	Olfr368
chr2	37563301	37563600	4.77565	0.00586418	Exon (ENSMUST00000061179/ENSMUSG00000035437, exon 25 of 26)	2	37516626	37520603	ENSMUSG00000053164	ENSMUST00000065441	Gpr21
chr2	37936801	37937100	-3.71553	0.00226553	Intron (ENSMUST00000102787/ENSMUSG00000035392, intron 12 of 21)	2	37801072	37852440	ENSMUSG00000035392	ENSMUST00000136460	Dennd1a
chr2	37980001	37980300	2.39684	0.00268864	Intron (ENSMUST00000102787/ENSMUSG00000035392, intron 11 of 21)	2	37801072	37852440	ENSMUSG00000035392	ENSMUST00000136460	Dennd1a
chr2	38188501	38188800	-4.80498	0.00518883	Intron (ENSMUST00000102787/ENSMUSG00000035392, intron 2 of 21)	2	38021266	38166081	ENSMUSG00000035392	ENSMUST00000126889	Dennd1a
chr2	38358301	38358600	3.24634	0.00843124	Intron (ENSMUST00000143783/ENSMUSG00000000247, intron 3 of 4)	2	38353802	38360089	ENSMUSG00000000247	ENSMUST00000175896	Lhx2
chr2	38420701	38421300	4.83818	0.0070057	Promoter (2-3kb)	2	38424002	38455851	ENSMUSG00000085950	ENSMUST00000146404	NA
chr2	38472001	38472300	-4.79993	0.00491056	Distal Intergenic	2	38480338	38480445	ENSMUSG00000064468	ENSMUST00000082534	LOC115489566
chr2	38701501	38701800	-2.00477	0.00053744	Exon (ENSMUST00000149690/ENSMUSG00000026751, exon 4 of 4)	2	38701322	38711188	ENSMUSG00000026751	ENSMUST00000149690	Nr5a1
chr2	38718901	38719200	-2.14303	0.00490197	Intron (ENSMUST00000146954/ENSMUSG00000087164, intron 1 of 1)	2	38692660	38714542	ENSMUSG00000026751	ENSMUST00000028084	Nr5a1
chr2	38798401	38798700	2.75413	0.000981945	Intron (ENSMUST00000112877/ENSMUSG00000063972, intron 4 of 11)	2	38740424	38785111	ENSMUSG00000063972	ENSMUST00000132636	Nr6a1
chr2	38855401	38855700	-1.96745	0.00531418	Promoter (1-2kb)	2	38853830	38853918	ENSMUSG00000065578	ENSMUST00000083644	Mir181b-2
chr2	38869201	38869800	-2.10766	0.000748877	Intron (ENSMUST00000112877/ENSMUSG00000063972, intron 4 of 11)	2	38853830	38853918	ENSMUSG00000065578	ENSMUST00000083644	Mir181b-2
chr2	39392401	39392700	4.8083	0.00807341	Promoter (2-3kb)	2	39395413	39399730	ENSMUSG00000083401	ENSMUST00000120391	NA
chr2	39704401	39704700	-1.05872	0.00395897	Distal Intergenic	2	39574630	39575726	ENSMUSG00000082015	ENSMUST00000120896	NA
chr2	40140601	40140900	3.25839	0.00626642	Distal Intergenic	2	40127504	40127860	ENSMUSG00000083240	ENSMUST00000118708	NA
chr2	40172401	40172700	2.33545	0.000476981	Distal Intergenic	2	40177022	40177455	ENSMUSG00000084171	ENSMUST00000117885	NA
chr2	40320001	40320300	2.57908	0.00253948	Distal Intergenic	2	40298517	40298642	ENSMUSG00000088512	ENSMUST00000157887	LOC115486159
chr2	40382401	40382700	-5.14722	0.00212482	Distal Intergenic	2	40298517	40298642	ENSMUSG00000088512	ENSMUST00000157887	LOC115486159
chr2	40543801	40544100	-2.45544	0.00604066	Distal Intergenic	2	40555752	40557116	ENSMUSG00000082536	ENSMUST00000118928	NA
chr2	41215501	41215800	1.54577	0.00119831	Intron (ENSMUST00000052550/ENSMUSG00000049252, intron 32 of 90)	2	40998857	40999209	ENSMUSG00000083260	ENSMUST00000121274	NA
chr2	41219101	41219400	1.37416	0.000750206	Intron (ENSMUST00000052550/ENSMUSG00000049252, intron 32 of 90)	2	40998857	40999209	ENSMUSG00000083260	ENSMUST00000121274	NA
chr2	42728701	42729000	1.98339	0.00562448	Distal Intergenic	2	40595248	42653598	ENSMUSG00000049252	ENSMUST00000052550	Lrp1b
chr2	43196101	43196400	-4.78581	0.0067178	Distal Intergenic	2	43518464	43519398	ENSMUSG00000080994	ENSMUST00000119418	NA
chr2	43353601	43354200	-5.13616	0.0020704	Distal Intergenic	2	43518464	43519398	ENSMUSG00000080994	ENSMUST00000119418	NA
chr2	43369201	43369500	-2.55192	0.00742262	Distal Intergenic	2	43518464	43519398	ENSMUSG00000080994	ENSMUST00000119418	NA
chr2	43751401	43751700	2.35913	0.00920548	Promoter (2-3kb)	2	43748870	44387623	ENSMUSG00000049744	ENSMUST00000055776	Arhgap15
chr2	43974601	43974900	3.39913	0.0046012	Intron (ENSMUST00000112824/ENSMUSG00000049744, intron 6 of 14)	2	44065041	44142456	ENSMUSG00000049744	ENSMUST00000128630	Arhgap15
chr2	44341801	44342100	-3.66454	0.000679093	Intron (ENSMUST00000112824/ENSMUSG00000049744, intron 13 of 14)	2	44428935	44429043	ENSMUSG00000088124	ENSMUST00000157499	NA
chr2	44513401	44513700	4.79648	0.00651622	Distal Intergenic	2	44565133	44571347	ENSMUSG00000036890	ENSMUST00000134813	Gtdc1
chr2	44573401	44573700	3.3664	0.00829765	Promoter (1-2kb)	2	44570370	44571714	ENSMUSG00000036890	ENSMUST00000143333	Gtdc1
chr2	44832301	44832600	5.02541	0.00224134	Intron (ENSMUST00000112810/ENSMUSG00000036890, intron 2 of 10)	2	44751895	44825403	ENSMUSG00000036890	ENSMUST00000148786	Gtdc1
chr2	44924101	44924400	-4.76891	0.00875495	Promoter (2-3kb)	2	44791193	44927149	ENSMUSG00000036890	ENSMUST00000133442	Gtdc1
chr2	44978101	44978400	-1.665	0.00616846	Distal Intergenic	2	44987118	45023105	ENSMUSG00000026872	ENSMUST00000176732	Zeb2
chr2	45126301	45126600	-2.21134	0.00844822	Distal Intergenic	2	44983699	45117395	ENSMUSG00000026872	ENSMUST00000176438	Zeb2
chr2	45236101	45236700	-1.13386	0.0050393	Distal Intergenic	2	45280724	45280924	ENSMUSG00000098320	ENSMUST00000183957	NA
chr2	45271201	45271500	-4.96376	0.00961565	Distal Intergenic	2	45280724	45280924	ENSMUSG00000098320	ENSMUST00000183957	NA
chr2	45508201	45508500	3.64976	0.000819924	Distal Intergenic	2	45647191	45647603	ENSMUSG00000083510	ENSMUST00000118312	NA
chr2	46257601	46257900	2.43859	0.00749352	Distal Intergenic	2	46306336	46306458	ENSMUSG00000088868	ENSMUST00000158243	NA
chr2	46284301	46284600	-4.90641	0.00455649	Distal Intergenic	2	46306336	46306458	ENSMUSG00000088868	ENSMUST00000158243	NA
chr2	46387201	46387500	-1.21948	0.00712965	Distal Intergenic	2	46406220	46406569	ENSMUSG00000082679	ENSMUST00000118231	NA
chr2	46423501	46423800	-5.29347	0.00377492	Intron (ENSMUST00000123911/ENSMUSG00000086644, intron 1 of 2)	2	46406220	46406569	ENSMUSG00000082679	ENSMUST00000118231	NA
chr2	46592101	46592400	-5.27036	0.00141191	Distal Intergenic	2	46606967	46607083	ENSMUSG00000089144	ENSMUST00000158519	NA
chr2	46743301	46743600	-2.6051	0.0010526	Distal Intergenic	2	46606967	46607083	ENSMUSG00000089144	ENSMUST00000158519	NA
chr2	46746901	46747200	-3.06781	0.00522482	Distal Intergenic	2	46606967	46607083	ENSMUSG00000089144	ENSMUST00000158519	NA
chr2	47195101	47195400	2.78885	0.00540021	Distal Intergenic	2	47541984	47542085	ENSMUSG00000092853	ENSMUST00000175112	NA
chr2	48036301	48036600	4.91305	0.00508184	Distal Intergenic	2	48140146	48140578	ENSMUSG00000082278	ENSMUST00000122057	NA
chr2	48063601	48063900	4.79475	0.00646916	Exon (ENSMUST00000127672/ENSMUSG00000086353, exon 6 of 6)	2	48140146	48140578	ENSMUSG00000082278	ENSMUST00000122057	NA
chr2	48084901	48085200	1.10773	0.00544539	Intron (ENSMUST00000127672/ENSMUSG00000086353, intron 4 of 5)	2	48140146	48140578	ENSMUSG00000082278	ENSMUST00000122057	NA
chr2	48293701	48294000	2.67869	0.00945802	Intron (ENSMUST00000127672/ENSMUSG00000086353, intron 2 of 5)	2	48298908	48299161	ENSMUSG00000083966	ENSMUST00000119842	NA
chr2	48796801	48797100	5.14407	0.00114189	Distal Intergenic	2	48809585	48810555	ENSMUSG00000082114	ENSMUST00000121234	NA
chr2	48804901	48805200	2.55877	0.00952298	Distal Intergenic	2	48809585	48810555	ENSMUSG00000082114	ENSMUST00000121234	NA
chr2	48891001	48891300	-5.28905	0.00135586	Promoter (<=1kb)	2	48890389	48900248	ENSMUSG00000052155	ENSMUST00000156681	Acvr2a
chr2	49124101	49124400	-2.80508	0.00697348	Intron (ENSMUST00000127085/ENSMUSG00000036792, intron 5 of 7)	2	49185018	49185446	ENSMUSG00000080937	ENSMUST00000118659	NA
chr2	49151401	49151700	3.48606	0.00363046	Intron (ENSMUST00000127085/ENSMUSG00000036792, intron 5 of 7)	2	49185018	49185446	ENSMUSG00000080937	ENSMUST00000118659	NA
chr2	49295101	49295400	5.05301	0.00321352	Intron (ENSMUST00000112754/ENSMUSG00000036792, intron 7 of 9)	2	49308155	49309462	ENSMUSG00000081272	ENSMUST00000119733	NA
chr2	49413001	49413300	3.49885	0.0058473	Distal Intergenic	2	49398395	49398515	ENSMUSG00000077769	ENSMUST00000104581	LOC115489607
chr2	49477201	49477800	5.20289	0.0026426	Intron (ENSMUST00000092123/ENSMUSG00000069495, intron 1 of 13)	2	49451486	49551948	ENSMUSG00000069495	ENSMUST00000092123	Epc2
chr2	49485001	49485300	-4.82344	0.00829889	Intron (ENSMUST00000092123/ENSMUSG00000069495, intron 1 of 13)	2	49451486	49551948	ENSMUSG00000069495	ENSMUST00000092123	Epc2
chr2	49629001	49629300	1.75328	0.00577364	Intron (ENSMUST00000028102/ENSMUSG00000026764, intron 1 of 25)	2	49619298	49774778	ENSMUSG00000026764	ENSMUST00000028102	Kif5c
chr2	49662901	49663200	-4.76972	0.00965654	Intron (ENSMUST00000028102/ENSMUSG00000026764, intron 1 of 25)	2	49680499	49680976	ENSMUSG00000082879	ENSMUST00000120607	NA
chr2	49743001	49743600	4.49072	0.00199462	Promoter (<=1kb)	2	49744525	49757387	ENSMUSG00000026764	ENSMUST00000127245	Kif5c
chr2	49812601	49812900	3.07449	0.00598104	Promoter (<=1kb)	2	49805976	49812948	ENSMUSG00000085357	ENSMUST00000125095	NA
chr2	49839301	49839600	2.37003	0.00157738	Promoter (<=1kb)	2	49840090	49942537	ENSMUSG00000026765	ENSMUST00000129867	Lypd6b
chr2	49860001	49860300	-4.78035	0.00644996	Intron (ENSMUST00000028103/ENSMUSG00000026765, intron 1 of 9)	2	49840090	49942537	ENSMUSG00000026765	ENSMUST00000129867	Lypd6b
chr2	49985101	49985400	2.7524	0.00920654	Distal Intergenic	2	49906771	49906880	ENSMUSG00000088825	ENSMUST00000158200	NA
chr2	50173501	50173800	-1.63865	0.00634287	Exon (ENSMUST00000112712/ENSMUSG00000050447, exon 3 of 5)	2	50165401	50173694	ENSMUSG00000050447	ENSMUST00000126337	Lypd6
chr2	50200201	50200500	2.99069	0.00253306	Distal Intergenic	2	50165401	50173694	ENSMUSG00000050447	ENSMUST00000126337	Lypd6
chr2	50223901	50224200	-2.30361	0.00753375	Distal Intergenic	2	50165401	50173694	ENSMUSG00000050447	ENSMUST00000126337	Lypd6
chr2	50367001	50367300	-2.00762	0.00311125	Intron (ENSMUST00000123699/ENSMUSG00000085862, intron 1 of 2)	2	50409332	50409613	ENSMUSG00000082483	ENSMUST00000119910	NA
chr2	50578201	50578500	3.16358	0.000569122	Distal Intergenic	2	50547914	50552258	ENSMUSG00000085429	ENSMUST00000146690	NA
chr2	50620501	50620800	-5.03149	0.00242907	Distal Intergenic	2	50657656	50658067	ENSMUSG00000082846	ENSMUST00000120738	NA
chr2	50903401	50903700	-3.57779	0.00226085	Distal Intergenic	2	50909684	50911849	ENSMUSG00000083270	ENSMUST00000119159	Gm13498
chr2	51017101	51017400	-2.10965	0.0016303	Distal Intergenic	2	50909684	50911849	ENSMUSG00000083270	ENSMUST00000119159	Gm13498
chr2	51062701	51063000	2.43843	0.00108728	Distal Intergenic	2	51137069	51149094	ENSMUSG00000017144	ENSMUST00000140864	Rnd3
chr2	51223501	51224100	5.1973	0.00262517	Distal Intergenic	2	51231987	51232810	ENSMUSG00000081173	ENSMUST00000119348	NA
chr2	51328501	51328800	1.50985	0.00361837	Distal Intergenic	2	51363572	51365499	ENSMUSG00000086523	ENSMUST00000142804	NA
chr2	51333001	51333300	2.77691	0.00636885	Distal Intergenic	2	51363572	51365499	ENSMUSG00000086523	ENSMUST00000142804	NA
chr2	51414001	51414600	2.16291	0.00333724	Distal Intergenic	2	51421050	51437900	ENSMUSG00000086007	ENSMUST00000154530	1700057H21Rik
chr2	51438301	51438600	1.93173	0.0040467	Promoter (<=1kb)	2	51420984	51438785	ENSMUSG00000086007	ENSMUST00000152467	1700057H21Rik
chr2	51539101	51539400	-4.79993	0.00491057	Distal Intergenic	2	51544975	51546070	ENSMUSG00000084334	ENSMUST00000120828	NA
chr2	51679201	51679500	2.50411	0.0042921	Intron (ENSMUST00000143870/ENSMUSG00000085014, intron 2 of 6)	2	51627511	51628407	ENSMUSG00000056115	ENSMUST00000070028	Tas2r134
chr2	51873001	51873300	4.90273	0.00489086	Promoter (1-2kb)	2	51871126	51871618	ENSMUSG00000087701	ENSMUST00000120318	NA
chr2	51873901	51874200	2.4122	0.00280693	Promoter (2-3kb)	2	51871126	51871618	ENSMUSG00000087701	ENSMUST00000120318	NA
chr2	52044901	52045200	4.93601	0.00510252	Intron (ENSMUST00000065927/ENSMUSG00000053475, intron 2 of 5)	2	52038009	52056686	ENSMUSG00000053475	ENSMUST00000065927	Tnfaip6
chr2	52181701	52182000	5.15196	0.00082662	Intron (ENSMUST00000036934/ENSMUSG00000026950, intron 125 of 156)	2	52137261	52176614	ENSMUSG00000026950	ENSMUST00000135200	Neb
chr2	52373401	52373700	2.75722	0.00943753	Distal Intergenic	2	52361630	52362495	ENSMUSG00000081158	ENSMUST00000118922	NA
chr2	52421401	52421700	4.78486	0.00492879	Intron (ENSMUST00000036541/ENSMUSG00000036093, intron 1 of 5)	2	52397951	52424901	ENSMUSG00000036093	ENSMUST00000036541	Arl5a
chr2	52469101	52469400	2.83098	0.000564329	Intron (ENSMUST00000178799/ENSMUSG00000017412, intron 5 of 13)	2	52425012	52434885	ENSMUSG00000085315	ENSMUST00000143821	NA
chr2	52520401	52520700	3.58042	0.00288203	Intron (ENSMUST00000178799/ENSMUSG00000017412, intron 2 of 13)	2	52551969	52552251	ENSMUSG00000082132	ENSMUST00000119519	NA
chr2	52734601	52734900	2.77557	0.0054754	Intron (ENSMUST00000102759/ENSMUSG00000055371, intron 1 of 13)	2	52739071	52739455	ENSMUSG00000085815	ENSMUST00000144688	NA
chr2	52840801	52841100	-4.93919	0.00476374	Distal Intergenic	2	52857860	53133804	ENSMUSG00000036053	ENSMUST00000090952	Fmnl2
chr2	52880101	52880400	-3.895	0.000222913	Intron (ENSMUST00000090952/ENSMUSG00000036053, intron 1 of 25)	2	52859723	52863516	ENSMUSG00000097857	ENSMUST00000181380	NA
chr2	53091301	53091600	-2.35251	0.00348205	Intron (ENSMUST00000090952/ENSMUSG00000036053, intron 9 of 25)	2	53114115	53133804	ENSMUSG00000036053	ENSMUST00000127122	Fmnl2
chr2	53423401	53423700	-4.79904	0.00614777	Distal Intergenic	2	53397509	53398487	ENSMUSG00000082472	ENSMUST00000118477	NA
chr2	54568801	54569100	4.92385	0.00287622	Promoter (2-3kb)	2	54565998	54566136	ENSMUSG00000089272	ENSMUST00000158647	NA
chr2	55142101	55142400	-5.16647	0.00412561	Distal Intergenic	2	55003985	55004125	ENSMUSG00000089352	ENSMUST00000158727	NA
chr2	55146001	55146300	-2.82575	0.00903273	Distal Intergenic	2	55003985	55004125	ENSMUSG00000089352	ENSMUST00000158727	NA
chr2	55386301	55386600	3.42799	0.00956169	Distal Intergenic	2	55411790	55421350	ENSMUSG00000087040	ENSMUST00000155997	NA
chr2	55595101	55595400	4.80932	0.00811953	3' UTR	2	55433514	55437860	ENSMUSG00000097837	ENSMUST00000180810	NA
chr2	55744201	55744500	-4.88329	0.00881702	Distal Intergenic	2	55775548	55777042	ENSMUSG00000082971	ENSMUST00000120782	NA
chr2	55934101	55934400	-4.78829	0.00583603	Distal Intergenic	2	55970695	55972994	ENSMUSG00000082499	ENSMUST00000120242	NA
chr2	56147101	56147400	4.79475	0.00646914	Distal Intergenic	2	56039853	56040085	ENSMUSG00000082142	ENSMUST00000120018	NA
chr2	56773501	56773800	-2.55664	0.000221191	Distal Intergenic	2	56785811	56785907	ENSMUSG00000098437	ENSMUST00000184814	Mir195b
chr2	57109501	57109800	-2.2997	0.00158847	Intron (ENSMUST00000028166/ENSMUSG00000026826, intron 5 of 7)	2	57107499	57113072	ENSMUSG00000026826	ENSMUST00000112627	Nr4a2
chr2	57231901	57232200	-2.26872	0.00350975	Distal Intergenic	2	57237635	57367853	ENSMUSG00000026827	ENSMUST00000141536	Gpd2
chr2	57251701	57252000	-1.04004	0.00936891	Intron (ENSMUST00000141536/ENSMUSG00000026827, intron 1 of 11)	2	57244362	57306976	ENSMUSG00000026827	ENSMUST00000148991	Gpd2
chr2	57269701	57270000	-2.11799	0.000297471	Promoter (2-3kb)	2	57267377	57268108	ENSMUSG00000026827	ENSMUST00000154612	Gpd2
chr2	57476101	57476400	5.18786	0.00327926	Distal Intergenic	2	57425167	57425709	ENSMUSG00000084338	ENSMUST00000121893	NA
chr2	57700801	57701100	2.39262	0.00245247	Distal Intergenic	2	57653672	57653822	ENSMUSG00000087964	ENSMUST00000157339	LOC115489606
chr2	57815401	57815700	5.28383	0.0019435	Distal Intergenic	2	57653672	57653822	ENSMUSG00000087964	ENSMUST00000157339	LOC115489606
chr2	57848401	57848700	2.62118	0.00371196	Distal Intergenic	2	57997884	58039878	ENSMUSG00000026828	ENSMUST00000112616	Galnt5
chr2	57922501	57922800	-5.00777	0.00556346	Distal Intergenic	2	57997884	58039878	ENSMUSG00000026828	ENSMUST00000112616	Galnt5
chr2	58073701	58074000	-1.45842	0.00820897	Distal Intergenic	2	58045113	58052864	ENSMUSG00000026830	ENSMUST00000090940	Ermn
chr2	58696201	58696500	5.38511	0.00535289	Intron (ENSMUST00000071543/ENSMUSG00000026839, intron 1 of 7)	2	58705769	58735396	ENSMUSG00000086129	ENSMUST00000140464	NA
chr2	58786801	58787100	5.6354	0.00048763	Intron (ENSMUST00000071543/ENSMUSG00000026839, intron 7 of 7)	2	58765325	58790302	ENSMUSG00000026839	ENSMUST00000128864	Upp2
chr2	58965001	58965300	1.50621	0.00266354	Intron (ENSMUST00000077687/ENSMUSG00000036641, intron 10 of 14)	2	58958675	58959707	ENSMUSG00000082989	ENSMUST00000120771	NA
chr2	59287801	59288100	-1.9987	0.00194066	Intron (ENSMUST00000168631/ENSMUSG00000026991, intron 3 of 20)	2	59266184	59308237	ENSMUSG00000026991	ENSMUST00000124725	Pkp4
chr2	59347801	59348100	-1.49417	0.00122621	3' UTR	2	59342197	59348256	ENSMUSG00000026991	ENSMUST00000124127	Pkp4
chr2	59449501	59449800	2.27701	0.00398781	Distal Intergenic	2	59484653	59505020	ENSMUSG00000026989	ENSMUST00000028369	Dapl1
chr2	59577601	59577900	1.72252	0.00887915	Distal Intergenic	2	59564268	59564684	ENSMUSG00000081157	ENSMUST00000118837	NA
chr2	59771701	59772000	1.94407	0.00886656	Promoter (2-3kb)	2	59769362	59772450	ENSMUSG00000035168	ENSMUST00000126271	Tanc1
chr2	59796001	59796300	-1.18047	0.00717797	Exon (ENSMUST00000112568/ENSMUSG00000035168, exon 12 of 27)	2	59806068	59809504	ENSMUSG00000035168	ENSMUST00000162857	Tanc1
chr2	59814301	59814600	-1.78948	0.00963066	Promoter (1-2kb)	2	59815975	59816064	ENSMUSG00000080602	ENSMUST00000116952	NA
chr2	59875201	59875500	2.26772	0.00421791	Promoter (1-2kb)	2	59861561	59876842	ENSMUSG00000026988	ENSMUST00000139689	Wdsub1
chr2	60026101	60026400	3.28165	0.00927098	Intron (ENSMUST00000112550/ENSMUSG00000026987, intron 1 of 34)	2	60037141	60038837	ENSMUSG00000085975	ENSMUST00000153675	Gm13572
chr2	60177001	60177300	2.91742	0.00623515	Intron (ENSMUST00000144893/ENSMUSG00000026987, intron 1 of 3)	2	60206593	60209159	ENSMUSG00000026987	ENSMUST00000138089	Baz2b
chr2	60252901	60253200	2.73784	0.00192724	Intron (ENSMUST00000028356/ENSMUSG00000060703, intron 4 of 4)	2	60247343	60247957	ENSMUSG00000026977	ENSMUST00000136367	2021-03-07
chr2	60334201	60334500	2.68745	0.00782261	Exon (ENSMUST00000112533/ENSMUSG00000026980, exon 16 of 35)	2	60338188	60371234	ENSMUSG00000086196	ENSMUST00000151984	NA
chr2	60435001	60435300	4.88867	0.00951415	Intron (ENSMUST00000067708/ENSMUSG00000054580, intron 20 of 29)	2	60440890	60443424	ENSMUSG00000054580	ENSMUST00000136034	Pla2r1
chr2	60674701	60675000	2.16024	0.00177498	Promoter (<=1kb)	2	60653048	60673754	ENSMUSG00000026971	ENSMUST00000151035	Itgb6
chr2	60828901	60829200	1.98356	0.00117833	Intron (ENSMUST00000028347/ENSMUSG00000026970, intron 2 of 13)	2	60755416	60780941	ENSMUSG00000026970	ENSMUST00000153555	Rbms1
chr2	60908101	60908400	1.90602	0.00140315	Intron (ENSMUST00000028347/ENSMUSG00000026970, intron 1 of 13)	2	60842297	60889030	ENSMUSG00000026970	ENSMUST00000132529	Rbms1
chr2	61111501	61111800	1.59604	0.00794786	Distal Intergenic	2	61030351	61030970	ENSMUSG00000083334	ENSMUST00000118519	NA
chr2	61301401	61301700	4.92312	0.00282849	Distal Intergenic	2	61280278	61280409	ENSMUSG00000077464	ENSMUST00000104276	LOC115486144
chr2	61384801	61385100	5.03556	0.00152474	Distal Intergenic	2	61280278	61280409	ENSMUSG00000077464	ENSMUST00000104276	LOC115486144
chr2	61417801	61418100	2.30858	0.00996637	Distal Intergenic	2	61492766	61492894	ENSMUSG00000088340	ENSMUST00000157715	NA
chr2	61545301	61545900	1.8789	0.00462332	Distal Intergenic	2	61578585	61654171	ENSMUSG00000064289	ENSMUST00000112502	Tank
chr2	61783801	61784100	-4.78829	0.00583601	Exon (ENSMUST00000028278/ENSMUSG00000026914, exon 9 of 12)	2	61776578	61800074	ENSMUSG00000026914	ENSMUST00000125388	Psmd14
chr2	62226901	62227200	4.79475	0.00646912	Intron (ENSMUST00000102735/ENSMUSG00000026904, intron 4 of 25)	2	62267043	62268778	ENSMUSG00000026904	ENSMUST00000147917	Slc4a10
chr2	62372401	62372700	2.18779	0.00155009	Intron (ENSMUST00000136879/ENSMUSG00000087518, intron 1 of 4)	2	62364717	62378248	ENSMUSG00000035000	ENSMUST00000150979	Dpp4
chr2	62383801	62384100	5.06444	0.00313877	Intron (ENSMUST00000136879/ENSMUSG00000087518, intron 1 of 4)	2	62364717	62378248	ENSMUSG00000035000	ENSMUST00000150979	Dpp4
chr2	62450101	62450700	2.35384	0.000904299	Intron (ENSMUST00000136879/ENSMUSG00000087518, intron 1 of 4)	2	62452936	62456648	ENSMUSG00000087422	ENSMUST00000131533	NA
chr2	63111301	63111600	2.36352	0.00920795	Intron (ENSMUST00000075052/ENSMUSG00000059742, intron 2 of 15)	2	62786367	63184170	ENSMUSG00000059742	ENSMUST00000112452	Kcnh7
chr2	63520801	63521100	2.91778	0.00747046	Distal Intergenic	2	63432088	63432194	ENSMUSG00000065837	ENSMUST00000083903	LOC115489669
chr2	63660001	63660300	3.4171	0.00889069	Distal Intergenic	2	63432088	63432194	ENSMUSG00000065837	ENSMUST00000083903	LOC115489669
chr2	63760501	63760800	-2.96034	0.00659608	Distal Intergenic	2	63432088	63432194	ENSMUSG00000065837	ENSMUST00000083903	LOC115489669
chr2	63827701	63828000	2.77149	0.00425198	Distal Intergenic	2	63980447	64097988	ENSMUSG00000075324	ENSMUST00000126042	Fign
chr2	63931501	63931800	-2.13422	0.00640704	Distal Intergenic	2	63980447	64097988	ENSMUSG00000075324	ENSMUST00000126042	Fign
chr2	63935101	63935400	-5.04129	0.00277962	Distal Intergenic	2	63980447	64097988	ENSMUSG00000075324	ENSMUST00000126042	Fign
chr2	64074901	64075200	-1.12189	0.00980493	Intron (ENSMUST00000131615/ENSMUSG00000075324, intron 2 of 2)	2	63980447	64097988	ENSMUSG00000075324	ENSMUST00000126042	Fign
chr2	64140301	64140600	3.46193	0.00281809	Distal Intergenic	2	63977337	64098038	ENSMUSG00000075324	ENSMUST00000102728	Fign
chr2	64615201	64615500	-2.19999	0.00838761	Distal Intergenic	2	64569863	64570640	ENSMUSG00000081065	ENSMUST00000120851	NA
chr2	64689901	64690200	2.13727	0.00976323	Distal Intergenic	2	64569863	64570640	ENSMUSG00000081065	ENSMUST00000120851	NA
chr2	64750501	64750800	1.17548	0.00860704	Distal Intergenic	2	64867999	64868588	ENSMUSG00000084104	ENSMUST00000120849	NA
chr2	64914001	64914300	2.50264	0.00638676	Promoter (<=1kb)	2	64912476	64915019	ENSMUSG00000026888	ENSMUST00000134020	Grb14
chr2	65026201	65026500	2.02787	0.00819438	Promoter (1-2kb)	2	65022668	65024987	ENSMUSG00000026888	ENSMUST00000146807	Grb14
chr2	65042701	65043000	3.0046	0.00334343	Distal Intergenic	2	65022668	65024987	ENSMUSG00000026888	ENSMUST00000146807	Grb14
chr2	65114701	65115000	2.46044	0.00359369	Intron (ENSMUST00000112429/ENSMUSG00000034903, intron 6 of 13)	2	65099158	65105859	ENSMUSG00000034903	ENSMUST00000155768	Cobll1
chr2	65256901	65257500	-2.27295	0.00666315	Distal Intergenic	2	65150866	65239403	ENSMUSG00000034903	ENSMUST00000124769	Cobll1
chr2	65334601	65334900	1.25757	0.00479941	Exon (ENSMUST00000127623/ENSMUSG00000061171, exon 6 of 9)	2	65316430	65361401	ENSMUSG00000061171	ENSMUST00000127623	Slc38a11
chr2	65536501	65536800	1.36051	0.00997765	5' UTR	2	65524748	65529404	ENSMUSG00000057182	ENSMUST00000126837	Scn3a
chr2	65741101	65741400	-6.31209	2.96313e-06	Intron (ENSMUST00000028377/ENSMUSG00000075318, intron 22 of 26)	2	65682280	65683866	ENSMUSG00000075318	ENSMUST00000138368	Scn2a
chr2	66151201	66151500	2.77623	0.00523193	Distal Intergenic	2	66145654	66145875	ENSMUSG00000080728	ENSMUST00000120600	NA
chr2	66192301	66192600	1.70819	0.00926411	Intron (ENSMUST00000128859/ENSMUSG00000086671, intron 3 of 3)	2	66187836	66192813	ENSMUSG00000086671	ENSMUST00000128859	NA
chr2	66193201	66193800	2.69048	0.00763297	Intron (ENSMUST00000102718/ENSMUSG00000034848, intron 25 of 28)	2	66187836	66192813	ENSMUSG00000086671	ENSMUST00000128859	NA
chr2	66275101	66275400	5.14525	0.00117346	Intron (ENSMUST00000112366/ENSMUSG00000064329, intron 26 of 26)	2	66184327	66256617	ENSMUSG00000034848	ENSMUST00000102718	Ttc21b
chr2	66319201	66319800	2.62653	0.00224861	Promoter (1-2kb)	2	66272892	66318139	ENSMUSG00000064329	ENSMUST00000156865	Scn1a
chr2	66688201	66688500	4.95749	0.00993454	Intron (ENSMUST00000042792/ENSMUSG00000034810, intron 18 of 24)	2	66480080	66634952	ENSMUSG00000075316	ENSMUST00000100064	Scn9a
chr2	66846001	66846300	-1.16175	0.000443229	Distal Intergenic	2	66863262	66864775	ENSMUSG00000081973	ENSMUST00000117949	NA
chr2	66854101	66854400	-1.84496	0.00820986	Distal Intergenic	2	66863262	66864775	ENSMUSG00000081973	ENSMUST00000117949	NA
chr2	67062301	67062600	-2.46805	0.00943667	Distal Intergenic	2	67173834	67184950	ENSMUSG00000075314	ENSMUST00000134620	NA
chr2	67320301	67320900	3.68251	0.00592746	Intron (ENSMUST00000134476/ENSMUSG00000087043, intron 3 of 3)	2	67309659	67396491	ENSMUSG00000087043	ENSMUST00000134476	NA
chr2	67413301	67413600	3.55074	0.00499286	Promoter (<=1kb)	2	67413725	67433086	ENSMUSG00000096240	ENSMUST00000178898	NA
chr2	67436401	67436700	-2.8154	0.00784722	Distal Intergenic	2	67432816	67433181	ENSMUSG00000097112	ENSMUST00000180773	NA
chr2	67511101	67511400	-5.16585	0.00115834	Exon (ENSMUST00000028410/ENSMUSG00000027022, exon 7 of 9)	2	67491044	67516525	ENSMUSG00000087467	ENSMUST00000142314	NA
chr2	67542601	67542900	-5.01982	0.00470895	Distal Intergenic	2	67491044	67516525	ENSMUSG00000087467	ENSMUST00000142314	NA
chr2	67913101	67913400	-4.93236	0.00751026	Intron (ENSMUST00000180887/ENSMUSG00000034780, intron 2 of 4)	2	67781043	67781140	ENSMUSG00000098734	ENSMUST00000184081	Mir6335
chr2	67954201	67954500	-2.31573	0.00540882	Intron (ENSMUST00000180887/ENSMUSG00000034780, intron 2 of 4)	2	68081791	68082329	ENSMUSG00000081257	ENSMUST00000117875	NA
chr2	68278201	68278500	-4.79904	0.00614776	Intron (ENSMUST00000102715/ENSMUSG00000027030, intron 14 of 17)	2	68211740	68251356	ENSMUSG00000027030	ENSMUST00000144457	Stk39
chr2	68338501	68338800	1.52797	0.0044847	Intron (ENSMUST00000102715/ENSMUSG00000027030, intron 10 of 17)	2	68210448	68366519	ENSMUSG00000027030	ENSMUST00000126663	Stk39
chr2	68823901	68824200	1.599	0.00615365	Distal Intergenic	2	68831017	68831406	ENSMUSG00000082836	ENSMUST00000119276	NA
chr2	68895001	68895600	2.57374	0.00478328	Intron (ENSMUST00000028426/ENSMUSG00000027035, intron 1 of 9)	2	68861586	69108644	ENSMUSG00000027035	ENSMUST00000176018	Cers6
chr2	68982001	68982300	-1.12183	0.0066911	Intron (ENSMUST00000028426/ENSMUSG00000027035, intron 3 of 9)	2	68959911	69051328	ENSMUSG00000027035	ENSMUST00000141498	Cers6
chr2	69040201	69040500	4.78666	0.00720075	Intron (ENSMUST00000028426/ENSMUSG00000027035, intron 4 of 9)	2	68959911	69051328	ENSMUSG00000027035	ENSMUST00000141498	Cers6
chr2	69126601	69126900	1.2902	0.00437001	Distal Intergenic	2	69135800	69189330	ENSMUSG00000034738	ENSMUST00000041865	Nostrin
chr2	69224401	69224700	-4.78829	0.00583599	Intron (ENSMUST00000129288/ENSMUSG00000005232, intron 3 of 4)	2	69220028	69226836	ENSMUSG00000005232	ENSMUST00000151953	G6pc2
chr2	69234601	69234900	-5.55192	0.00249076	Distal Intergenic	2	69238310	69239078	ENSMUSG00000027048	ENSMUST00000133663	Abcb11
chr2	69427501	69427800	-5.27946	0.00119973	Intron (ENSMUST00000080953/ENSMUSG00000027070, intron 77 of 78)	2	69380445	69404533	ENSMUSG00000027068	ENSMUST00000063690	Dhrs9
chr2	69510001	69510300	-1.56021	0.00266841	Promoter (<=1kb)	2	69507623	69509145	ENSMUSG00000027070	ENSMUST00000128742	Lrp2
chr2	69548101	69548400	1.49494	0.008481	Intron (ENSMUST00000080953/ENSMUSG00000027070, intron 4 of 78)	2	69506204	69586029	ENSMUSG00000027070	ENSMUST00000100051	Lrp2
chr2	69896401	69896700	-3.18088	0.00956836	Promoter (<=1kb)	2	69897246	70024013	ENSMUSG00000044308	ENSMUST00000055758	Ubr3
chr2	70086001	70086300	2.71264	0.00261229	Promoter (2-3kb)	2	70083074	70429198	ENSMUSG00000042064	ENSMUST00000112243	Myo3b
chr2	70133401	70133700	2.08148	0.00806116	Intron (ENSMUST00000060208/ENSMUSG00000042064, intron 8 of 34)	2	70096298	70183267	ENSMUSG00000042064	ENSMUST00000112241	Myo3b
chr2	70153801	70154100	5.37816	0.00235778	Intron (ENSMUST00000060208/ENSMUSG00000042064, intron 8 of 34)	2	70096298	70183267	ENSMUSG00000042064	ENSMUST00000112241	Myo3b
chr2	70190401	70190700	2.85371	0.00425656	Intron (ENSMUST00000060208/ENSMUSG00000042064, intron 9 of 34)	2	70096298	70183267	ENSMUSG00000042064	ENSMUST00000112241	Myo3b
chr2	70329901	70330200	2.5341	0.00674999	Intron (ENSMUST00000060208/ENSMUSG00000042064, intron 29 of 34)	2	70458982	70459560	ENSMUSG00000047965	ENSMUST00000140507	NA
chr2	70391101	70391400	4.78555	0.00495305	Intron (ENSMUST00000060208/ENSMUSG00000042064, intron 32 of 34)	2	70458982	70459560	ENSMUSG00000047965	ENSMUST00000140507	NA
chr2	70394701	70395000	1.69809	0.00972426	Intron (ENSMUST00000060208/ENSMUSG00000042064, intron 32 of 34)	2	70458982	70459560	ENSMUSG00000047965	ENSMUST00000140507	NA
chr2	70414801	70415100	-2.21712	0.0080676	Intron (ENSMUST00000060208/ENSMUSG00000042064, intron 32 of 34)	2	70458982	70459560	ENSMUSG00000047965	ENSMUST00000140507	NA
chr2	70416001	70416300	3.02662	0.00155944	Intron (ENSMUST00000060208/ENSMUSG00000042064, intron 32 of 34)	2	70458982	70459560	ENSMUSG00000047965	ENSMUST00000140507	NA
chr2	70445401	70445700	-1.16571	0.00709065	Distal Intergenic	2	70458982	70459560	ENSMUSG00000047965	ENSMUST00000140507	NA
chr2	70527301	70527600	-1.34301	0.0025741	3' UTR	2	70509497	70527461	ENSMUSG00000075302	ENSMUST00000153121	Erich2
chr2	70680301	70680600	2.92942	0.00329304	Intron (ENSMUST00000112201/ENSMUSG00000014959, intron 6 of 10)	2	70687813	70691721	ENSMUSG00000014959	ENSMUST00000136485	Gorasp2
chr2	70695901	70696200	-1.69091	0.00399295	Intron (ENSMUST00000133432/ENSMUSG00000014959, intron 8 of 9)	2	70687813	70691721	ENSMUSG00000014959	ENSMUST00000136485	Gorasp2
chr2	70829401	70829700	-4.93919	0.00476373	Distal Intergenic	2	70712407	70825728	ENSMUSG00000041997	ENSMUST00000038584	Tlk1
chr2	70833001	70833300	-3.37694	0.00673184	Distal Intergenic	2	70712407	70825728	ENSMUSG00000041997	ENSMUST00000038584	Tlk1
chr2	70857601	70857900	-1.23287	0.00538315	Promoter (<=1kb)	2	70856689	70857586	ENSMUSG00000082303	ENSMUST00000120668	NA
chr2	71006401	71006700	2.03639	0.00137938	Intron (ENSMUST00000100037/ENSMUSG00000041975, intron 2 of 9)	2	70965437	71018374	ENSMUSG00000041975	ENSMUST00000121586	Mettl8
chr2	71100301	71100600	2.70374	0.00998921	Distal Intergenic	2	71117923	71142926	ENSMUSG00000027015	ENSMUST00000028403	Cybrd1
chr2	71170201	71170500	-2.38585	0.00895951	Distal Intergenic	2	71211706	71263298	ENSMUSG00000027012	ENSMUST00000112142	Dync1i2
chr2	71316601	71316900	2.57371	0.00285136	Promoter (2-3kb)	2	71319783	71320255	ENSMUSG00000082190	ENSMUST00000117993	NA
chr2	71387701	71388000	-1.9827	0.0079523	Promoter (<=1kb)	2	71388958	71441622	ENSMUSG00000027018	ENSMUST00000112122	Hat1
chr2	71391901	71392200	-5.17013	0.00212609	Promoter (2-3kb)	2	71389260	71441622	ENSMUSG00000027018	ENSMUST00000028408	Hat1
chr2	71424301	71424600	2.81022	0.00849395	Intron (ENSMUST00000112122/ENSMUSG00000027018, intron 8 of 10)	2	71420092	71438812	ENSMUSG00000027018	ENSMUST00000145147	Hat1
chr2	71483701	71484000	2.15921	0.00966686	Intron (ENSMUST00000037210/ENSMUSG00000041921, intron 1 of 9)	2	71495271	71495374	ENSMUSG00000088066	ENSMUST00000157441	NA
chr2	71663101	71663400	-2.10752	0.00291507	Distal Intergenic	2	71719417	71730966	ENSMUSG00000064263	ENSMUST00000079720	Platr26
chr2	71736901	71737200	-2.99859	0.00299202	Promoter (<=1kb)	2	71737815	71745397	ENSMUSG00000087570	ENSMUST00000154654	NA
chr2	71760601	71760900	-5.15208	0.00104504	Promoter (1-2kb)	2	71762238	71762767	ENSMUSG00000081878	ENSMUST00000118020	NA
chr2	71933401	71933700	1.25133	0.0047743	Distal Intergenic	2	71956053	71957368	ENSMUSG00000087345	ENSMUST00000133981	NA
chr2	71956801	71957100	-1.60072	0.00567137	Promoter (<=1kb)	2	71956053	71957368	ENSMUSG00000087345	ENSMUST00000133981	NA
chr2	72002401	72002700	3.48475	0.002399	Promoter (2-3kb)	2	71999666	71999792	ENSMUSG00000088297	ENSMUST00000157672	NA
chr2	72194401	72194700	-3.38372	0.00621977	Intron (ENSMUST00000090826/ENSMUSG00000049044, intron 10 of 30)	2	72198799	72208437	ENSMUSG00000049044	ENSMUST00000156031	Rapgef4
chr2	72208501	72208800	-1.38017	0.00119649	Intron (ENSMUST00000090826/ENSMUSG00000049044, intron 17 of 30)	2	72198799	72208437	ENSMUSG00000049044	ENSMUST00000156031	Rapgef4
chr2	72271201	72271500	1.99234	0.000123742	Distal Intergenic	2	72285637	72442610	ENSMUSG00000004085	ENSMUST00000090824	Map3k20
chr2	72387001	72387300	1.03567	0.00998888	Intron (ENSMUST00000090824/ENSMUSG00000004085, intron 9 of 19)	2	72360247	72360542	ENSMUSG00000084261	ENSMUST00000121019	NA
chr2	72439501	72439800	4.95749	0.00993451	Intron (ENSMUST00000090824/ENSMUSG00000004085, intron 19 of 19)	2	72476159	72486893	ENSMUSG00000055612	ENSMUST00000102691	Cdca7
chr2	72483001	72483300	-1.25905	0.00303654	Promoter (<=1kb)	2	72483564	72484743	ENSMUSG00000055612	ENSMUST00000130730	Cdca7
chr2	72499201	72499500	-1.87923	0.00923204	Distal Intergenic	2	72485107	72486202	ENSMUSG00000055612	ENSMUST00000137880	Cdca7
chr2	72533401	72533700	-1.4133	0.00538102	Distal Intergenic	2	72545212	72545612	ENSMUSG00000081538	ENSMUST00000118906	NA
chr2	72694501	72694800	1.00106	0.00971492	Distal Intergenic	2	72703510	72729468	ENSMUSG00000085252	ENSMUST00000124829	8430437L04Rik
chr2	73320301	73320600	-1.31935	0.00126114	Promoter (<=1kb)	2	73319400	73336299	ENSMUSG00000008226	ENSMUST00000123621	Scrn3
chr2	73359901	73360200	2.07973	0.0038601	Promoter (2-3kb)	2	73347647	73362511	ENSMUSG00000041762	ENSMUST00000131430	Gpr155
chr2	73399501	73399800	1.71279	0.000990356	Intron (ENSMUST00000144735/ENSMUSG00000087176, intron 2 of 4)	2	73386970	73420498	ENSMUSG00000087176	ENSMUST00000144735	NA
chr2	73467301	73467600	-5.11388	0.00422915	Intron (ENSMUST00000145170/ENSMUSG00000086069, intron 1 of 1)	2	73459705	73477602	ENSMUSG00000086069	ENSMUST00000145170	NA
chr2	74014801	74015100	2.54645	0.00181328	Distal Intergenic	2	73959669	73960669	ENSMUSG00000083072	ENSMUST00000119237	NA
chr2	74081701	74082000	2.50422	0.00582355	Distal Intergenic	2	74100924	74102342	ENSMUSG00000085387	ENSMUST00000151443	A630050E04Rik
chr2	74210101	74210400	-1.82592	0.000263936	Distal Intergenic	2	74135757	74150834	ENSMUSG00000084791	ENSMUST00000132332	NA
chr2	74327701	74328000	4.77565	0.00586427	Distal Intergenic	2	74298940	74307717	ENSMUSG00000085405	ENSMUST00000153743	4930441J16Rik
chr2	74972701	74973000	1.40948	0.00276832	Distal Intergenic	2	74935415	74935514	ENSMUSG00000084574	ENSMUST00000122625	NA
chr2	75015001	75015300	-1.76675	0.00135146	Distal Intergenic	2	74935415	74935514	ENSMUSG00000084574	ENSMUST00000122625	NA
chr2	75098401	75098700	-1.84712	0.00186067	Distal Intergenic	2	75124871	75137798	ENSMUSG00000087333	ENSMUST00000143898	Gm13652
chr2	75127801	75128100	-2.88894	0.00477255	Intron (ENSMUST00000143898/ENSMUSG00000087333, intron 2 of 2)	2	75124871	75137798	ENSMUSG00000087333	ENSMUST00000143898	Gm13652
chr2	75169801	75170100	-2.39395	0.00292502	Intron (ENSMUST00000139823/ENSMUSG00000086044, intron 1 of 1)	2	75147118	75177658	ENSMUSG00000086044	ENSMUST00000139823	NA
chr2	75189601	75189900	1.61929	0.0097652	Promoter (1-2kb)	2	75191073	75191822	ENSMUSG00000081406	ENSMUST00000118499	Rps6-ps4
chr2	75197101	75197400	5.35547	0.00118985	Distal Intergenic	2	75192277	75192759	ENSMUSG00000075276	ENSMUST00000122260	NA
chr2	75353401	75353700	-3.17679	0.00888579	Distal Intergenic	2	75311080	75313181	ENSMUSG00000086200	ENSMUST00000145460	NA
chr2	75413101	75413400	1.80472	0.00530156	Distal Intergenic	2	75436057	75444179	ENSMUSG00000087504	ENSMUST00000135329	9430019J16Rik
chr2	75478801	75479100	4.91615	0.003107	Distal Intergenic	2	75458966	75464788	ENSMUSG00000086576	ENSMUST00000142828	NA
chr2	75747001	75747300	1.42895	0.00479558	Distal Intergenic	2	75729592	75730172	ENSMUSG00000087527	ENSMUST00000123829	NA
chr2	75808201	75808500	-2.3211	0.0065534	Promoter (<=1kb)	2	75808358	75808814	ENSMUSG00000081833	ENSMUST00000122366	NA
chr2	75830101	75830400	-3.38694	0.00565363	Promoter (1-2kb)	2	75832177	75931350	ENSMUSG00000042410	ENSMUST00000047232	Agps
chr2	76157701	76158000	2.24213	0.00238944	Intron (ENSMUST00000099992/ENSMUSG00000075270, intron 6 of 19)	2	76027665	76215394	ENSMUSG00000075270	ENSMUST00000144892	Pde11a
chr2	76353001	76353300	2.28133	0.00443852	Downstream (<1kb)	2	76353942	76360450	ENSMUSG00000056436	ENSMUST00000028430	Cyct
chr2	76467001	76467300	1.3287	0.00583802	Intron (ENSMUST00000077972/ENSMUSG00000042359, intron 1 of 26)	2	76479219	76479329	ENSMUSG00000092825	ENSMUST00000175084	NA
chr2	76706101	76706400	-1.27435	0.00681859	Intron (ENSMUST00000011934/ENSMUSG00000051747, intron 190 of 191)	2	76689853	76692764	ENSMUSG00000002733	ENSMUST00000125119	Plekha3
chr2	76785001	76785300	1.82621	0.00898238	Exon (ENSMUST00000156809/ENSMUSG00000086354, exon 4 of 5)	2	76821131	76826542	ENSMUSG00000051747	ENSMUST00000142251	Ttn
chr2	76875901	76876200	-1.56606	0.00362109	Exon (ENSMUST00000099981/ENSMUSG00000051747, exon 97 of 347)	2	76849271	76870611	ENSMUSG00000051747	ENSMUST00000138542	Ttn
chr2	76997701	76998000	-4.82344	0.00829895	Distal Intergenic	2	76973057	76982547	ENSMUSG00000051747	ENSMUST00000147048	Ttn
chr2	77039101	77039400	-1.89988	0.00445938	Intron (ENSMUST00000049544/ENSMUSG00000044033, intron 17 of 22)	2	77030648	77044080	ENSMUSG00000044033	ENSMUST00000175840	Ccdc141
chr2	77042101	77042700	2.30493	0.000851449	Promoter (1-2kb)	2	77030648	77044080	ENSMUSG00000044033	ENSMUST00000175840	Ccdc141
chr2	77054401	77054700	-1.01378	0.00168452	Exon (ENSMUST00000049544/ENSMUSG00000044033, exon 11 of 23)	2	77030648	77044730	ENSMUSG00000044033	ENSMUST00000179467	Ccdc141
chr2	77616601	77616900	-2.19855	0.00317759	Intron (ENSMUST00000171063/ENSMUSG00000027016, intron 1 of 7)	2	77528040	77561980	ENSMUSG00000027016	ENSMUST00000137160	Zfp385b
chr2	77700901	77701200	-4.78581	0.00671778	Promoter (2-3kb)	2	77410634	77703272	ENSMUSG00000027016	ENSMUST00000171063	Zfp385b
chr2	77970301	77970600	-2.72367	0.000402842	Distal Intergenic	2	77962269	77963062	ENSMUSG00000081719	ENSMUST00000121278	NA
chr2	78128101	78128400	-1.86534	0.000749589	Intron (ENSMUST00000144728/ENSMUSG00000085431, intron 2 of 6)	2	78051223	78194430	ENSMUSG00000085431	ENSMUST00000144728	4930440I19Rik
chr2	78288001	78288300	5.12092	0.00850396	Intron (ENSMUST00000067618/ENSMUSG00000054510, intron 3 of 5)	2	78301692	78302000	ENSMUSG00000054510	ENSMUST00000166653	Gm14461
chr2	78412801	78413100	1.2925	0.00452204	Distal Intergenic	2	78512698	78513336	ENSMUSG00000082701	ENSMUST00000121511	NA
chr2	78510001	78510300	4.91082	0.00981722	Downstream (2-3kb)	2	78512698	78513336	ENSMUSG00000082701	ENSMUST00000121511	NA
chr2	78595501	78595800	-4.76891	0.00875501	Promoter (1-2kb)	2	78597669	78598922	ENSMUSG00000082046	ENSMUST00000119658	NA
chr2	78714901	78715200	2.41457	0.00674567	Distal Intergenic	2	78720437	78720709	ENSMUSG00000082731	ENSMUST00000117195	NA
chr2	78830101	78830400	-4.78829	0.00583597	Distal Intergenic	2	78845286	78845453	ENSMUSG00000084101	ENSMUST00000120765	NA
chr2	78846001	78846300	-5.14366	0.00157105	Promoter (<=1kb)	2	78845286	78845453	ENSMUSG00000084101	ENSMUST00000120765	NA
chr2	78935401	78935700	5.15152	0.00130027	Distal Intergenic	2	78918393	78920052	ENSMUSG00000027011	ENSMUST00000153266	Ube2e3
chr2	79061701	79062000	2.76839	0.00583639	Distal Intergenic	2	79038533	79038734	ENSMUSG00000080984	ENSMUST00000118363	NA
chr2	79388701	79389000	2.4231	0.0099752	Promoter (2-3kb)	2	79387516	79391139	ENSMUSG00000075256	ENSMUST00000145766	Cerkl
chr2	79521301	79521600	2.04372	0.00244807	Distal Intergenic	2	79338569	79456785	ENSMUSG00000075256	ENSMUST00000153602	Cerkl
chr2	79574101	79574700	-1.98766	0.00570984	Distal Intergenic	2	79635352	79672966	ENSMUSG00000027007	ENSMUST00000111785	Itprid2
chr2	79576501	79576800	3.27279	0.00746621	Distal Intergenic	2	79635352	79672966	ENSMUSG00000027007	ENSMUST00000111785	Itprid2
chr2	79688401	79688700	-1.31422	0.00718934	Distal Intergenic	2	79707780	79810313	ENSMUSG00000034683	ENSMUST00000090760	Ppp1r1c
chr2	79693501	79693800	2.53253	0.00602752	Distal Intergenic	2	79707780	79810313	ENSMUSG00000034683	ENSMUST00000090760	Ppp1r1c
[truncated: 16,815 more rows]

## Sheet: 1-hr
chr	start	end	edgeR.logFC	edgeR.p.value	annotation	geneChr	geneStart	geneEnd	geneId	transcriptId	SYMBOL
chr1	3039301	3039600	-3.65993	0.00125723	Distal Intergenic	1	3054233	3054733	ENSMUSG00000090025	ENSMUST00000160944	NA
chr1	3275101	3275400	1.09789	0.00812342	Intron (ENSMUST00000070533/ENSMUSG00000051951, intron 2 of 2)	1	3205901	3216344	ENSMUSG00000051951	ENSMUST00000162897	Xkr4
chr1	3304501	3304800	4.89841	0.00386814	Intron (ENSMUST00000070533/ENSMUSG00000051951, intron 2 of 2)	1	3205901	3216344	ENSMUSG00000051951	ENSMUST00000162897	Xkr4
chr1	3548701	3549000	-2.54104	0.0027829	Intron (ENSMUST00000070533/ENSMUSG00000051951, intron 1 of 2)	1	3466587	3513553	ENSMUSG00000089699	ENSMUST00000161581	NA
chr1	4570801	4571100	-4.98906	0.0043031	Distal Intergenic	1	4529017	4529123	ENSMUSG00000096126	ENSMUST00000180019	LOC115487712
chr1	4769101	4769400	-4.70704	0.00547873	Distal Intergenic	1	4783572	4785692	ENSMUSG00000033845	ENSMUST00000132625	Mrpl15
chr1	4788601	4788900	1.20659	0.00546803	Promoter (2-3kb)	1	4781221	4785739	ENSMUSG00000033845	ENSMUST00000146665	Mrpl15
chr1	4809001	4809300	-2.26774	0.00846783	Promoter (<=1kb)	1	4808237	4841093	ENSMUSG00000025903	ENSMUST00000131119	Lypla1
chr1	4880401	4880700	2.77816	0.0082221	Promoter (<=1kb)	1	4879202	4880669	ENSMUSG00000062588	ENSMUST00000078030	NA
chr1	5207101	5207700	3.65552	0.00403874	Distal Intergenic	1	5083173	5162549	ENSMUSG00000033793	ENSMUST00000044369	Atp6v1h
chr1	5464501	5464800	-4.68926	0.00915605	Distal Intergenic	1	5588493	5606131	ENSMUSG00000025905	ENSMUST00000160777	Oprk1
chr1	5653801	5654100	2.77518	0.00938738	Distal Intergenic	1	5644645	5644745	ENSMUSG00000093015	ENSMUST00000175274	NA
chr1	5810401	5810700	1.93926	0.00763783	Distal Intergenic	1	5913707	5917398	ENSMUSG00000033774	ENSMUST00000044180	Npbwr1
chr1	5938501	5938800	5.61725	0.000451412	Distal Intergenic	1	5913707	5917398	ENSMUSG00000033774	ENSMUST00000044180	Npbwr1
chr1	6112501	6112800	-1.63468	0.00847149	Distal Intergenic	1	6206197	6234311	ENSMUSG00000025907	ENSMUST00000159906	Rb1cc1
chr1	6196801	6197100	-5.18398	0.00267776	Distal Intergenic	1	6206197	6234311	ENSMUSG00000025907	ENSMUST00000159906	Rb1cc1
chr1	6313201	6313500	3.83774	0.00255445	Distal Intergenic	1	6270678	6275575	ENSMUSG00000025907	ENSMUST00000159656	Rb1cc1
chr1	6318901	6319200	-1.81292	0.00722033	Distal Intergenic	1	6359331	6394731	ENSMUSG00000087247	ENSMUST00000133144	Alkal1
chr1	6985801	6986100	1.89426	0.00499076	Distal Intergenic	1	7088920	7173628	ENSMUSG00000051285	ENSMUST00000061280	Pcmtd1
chr1	7408201	7408500	-1.4919	0.00959762	Distal Intergenic	1	7349406	7397801	ENSMUSG00000097797	ENSMUST00000181554	NA
chr1	7425001	7425300	2.21383	0.00572011	Distal Intergenic	1	7349406	7397801	ENSMUSG00000097797	ENSMUST00000181554	NA
chr1	7536601	7536900	5.14531	0.00280462	Distal Intergenic	1	7349406	7397801	ENSMUSG00000097797	ENSMUST00000181554	NA
chr1	7707901	7708200	1.46868	0.00479011	Distal Intergenic	1	7349406	7397801	ENSMUSG00000097797	ENSMUST00000181554	NA
chr1	7770601	7770900	-4.82526	0.00657457	Distal Intergenic	1	7349406	7397801	ENSMUSG00000097797	ENSMUST00000181554	NA
chr1	7812301	7812600	-3.1276	0.00217517	Distal Intergenic	1	7349406	7397801	ENSMUSG00000097797	ENSMUST00000181554	NA
chr1	7894801	7895400	-3.40794	0.000786508	Distal Intergenic	1	7349406	7397801	ENSMUSG00000097797	ENSMUST00000181554	NA
chr1	8090701	8091000	-5.13075	0.00726133	Distal Intergenic	1	8468426	8468825	ENSMUSG00000086235	ENSMUST00000140995	NA
chr1	8128801	8129100	1.20782	0.00523842	Distal Intergenic	1	8468426	8468825	ENSMUSG00000086235	ENSMUST00000140995	NA
chr1	8366101	8366400	-3.2281	0.00619397	Intron (ENSMUST00000132064/ENSMUSG00000025909, intron 19 of 19)	1	8468426	8468825	ENSMUSG00000086235	ENSMUST00000140995	NA
chr1	8886301	8886600	4.88722	0.00334256	Intron (ENSMUST00000132064/ENSMUSG00000025909, intron 3 of 19)	1	8855928	8856267	ENSMUSG00000086195	ENSMUST00000151704	NA
chr1	9102301	9102600	-4.90335	0.00804246	Intron (ENSMUST00000132064/ENSMUSG00000025909, intron 2 of 19)	1	8962996	8963621	ENSMUSG00000066693	ENSMUST00000085919	NA
chr1	9442501	9442800	-4.69451	0.00776741	Distal Intergenic	1	9458670	9458772	ENSMUSG00000065625	ENSMUST00000083691	LOC115487601
chr1	9659101	9659400	-1.59247	0.00297531	Distal Intergenic	1	9676132	9678610	ENSMUSG00000025912	ENSMUST00000160022	Mybl1
chr1	9743401	9743700	-4.93626	0.00342746	Intron (ENSMUST00000057438/ENSMUSG00000045210, intron 1 of 2)	1	9747648	9791922	ENSMUSG00000097893	ENSMUST00000181821	NA
chr1	9777301	9777600	-3.59951	0.00251846	Intron (ENSMUST00000181821/ENSMUSG00000097893, intron 2 of 3)	1	9798130	9902556	ENSMUSG00000025915	ENSMUST00000166384	Sgk3
chr1	9837901	9838200	-4.90707	0.00777496	Intron (ENSMUST00000166384/ENSMUSG00000025915, intron 1 of 16)	1	9834498	9834602	ENSMUSG00000088916	ENSMUST00000158291	NA
chr1	9965401	9965700	-2.2565	0.00598208	Promoter (2-3kb)	1	9960163	9967932	ENSMUSG00000099032	ENSMUST00000185184	Tcf24
chr1	10172101	10172400	-1.3281	0.00548486	Intron (ENSMUST00000088615/ENSMUSG00000067851, intron 21 of 37)	1	10166539	10166778	ENSMUSG00000088153	ENSMUST00000157528	NA
chr1	10253101	10253400	4.88997	0.00250825	Distal Intergenic	1	10173075	10232670	ENSMUSG00000067851	ENSMUST00000131556	Arfgef1
chr1	10378501	10378800	-1.74514	0.0092616	Intron (ENSMUST00000153695/ENSMUSG00000042501, intron 7 of 9)	1	10472475	10477823	ENSMUSG00000042501	ENSMUST00000147575	Cpa6
chr1	10928401	10928700	-3.011	0.00577478	Distal Intergenic	1	10921670	10921760	ENSMUSG00000088585	ENSMUST00000157960	NA
chr1	11232901	11233200	-2.75593	0.00249936	Intron (ENSMUST00000027056/ENSMUSG00000048960, intron 35 of 39)	1	11134111	11134238	ENSMUSG00000077318	ENSMUST00000104130	LOC115487671
chr1	11265001	11265300	-1.27861	0.00894463	Intron (ENSMUST00000027056/ENSMUSG00000048960, intron 35 of 39)	1	11134111	11134238	ENSMUSG00000077318	ENSMUST00000104130	LOC115487671
chr1	11725801	11726400	1.62918	0.00594765	Intron (ENSMUST00000048613/ENSMUSG00000057715, intron 7 of 13)	1	11518671	11599993	ENSMUSG00000057715	ENSMUST00000141339	A830018L16Rik
chr1	12316201	12316500	1.60352	0.00776646	Distal Intergenic	1	12374936	12375042	ENSMUSG00000093864	ENSMUST00000179834	LOC115487708
chr1	12451201	12451500	-3.67708	0.00246436	Distal Intergenic	1	12425986	12426106	ENSMUSG00000098555	ENSMUST00000183490	Mir6341
chr1	12536101	12536400	3.09603	0.00565722	Distal Intergenic	1	12565577	12566383	ENSMUSG00000097628	ENSMUST00000181461	NA
chr1	12792001	12792300	2.89093	0.009399	Intron (ENSMUST00000177608/ENSMUSG00000016918, intron 4 of 21)	1	12718545	12860371	ENSMUSG00000016918	ENSMUST00000088585	Sulf1
chr1	12935701	12936000	-2.21577	0.00599796	Intron (ENSMUST00000115403/ENSMUSG00000025938, intron 3 of 8)	1	12881330	12925043	ENSMUSG00000025938	ENSMUST00000133201	Slco5a1
chr1	12980101	12980400	-1.85993	0.00874028	Intron (ENSMUST00000115403/ENSMUSG00000025938, intron 1 of 8)	1	12879683	12990914	ENSMUSG00000025938	ENSMUST00000146763	Slco5a1
chr1	12985201	12985500	-1.15765	0.00555489	Intron (ENSMUST00000115403/ENSMUSG00000025938, intron 1 of 8)	1	12879683	12990914	ENSMUSG00000025938	ENSMUST00000146763	Slco5a1
chr1	13250401	13250700	1.59589	0.00667314	Intron (ENSMUST00000081713/ENSMUSG00000005886, intron 2 of 21)	1	13262198	13262279	ENSMUSG00000099183	ENSMUST00000183805	NA
chr1	13568701	13569000	-3.31723	0.0042639	Intron (ENSMUST00000027068/ENSMUSG00000025935, intron 10 of 10)	1	13564702	13589864	ENSMUSG00000025935	ENSMUST00000027068	Tram1
chr1	13748401	13748700	-4.70704	0.00547872	Distal Intergenic	1	13774334	13774464	ENSMUSG00000077368	ENSMUST00000104180	LOC115485793
chr1	14170201	14170500	-2.22841	0.00322655	3' UTR	1	14182578	14182677	ENSMUSG00000095853	ENSMUST00000179783	NA
chr1	14268301	14268600	1.14839	0.00142709	Intron (ENSMUST00000080664/ENSMUSG00000025932, intron 5 of 15)	1	14168954	14283331	ENSMUSG00000025932	ENSMUST00000080664	Eya1
chr1	14288401	14288700	1.71086	0.00766499	Intron (ENSMUST00000027066/ENSMUSG00000025932, intron 3 of 17)	1	14168954	14283331	ENSMUSG00000025932	ENSMUST00000080664	Eya1
chr1	14307301	14307600	2.79899	0.00985142	Promoter (2-3kb)	1	14168959	14310199	ENSMUSG00000025932	ENSMUST00000168081	Eya1
chr1	14416501	14416800	-4.84057	0.00554329	Distal Intergenic	1	14168954	14310200	ENSMUSG00000025932	ENSMUST00000027066	Eya1
chr1	14548801	14549100	3.04391	0.00721151	Distal Intergenic	1	14755454	14758373	ENSMUSG00000054493	ENSMUST00000067599	NA
chr1	14697901	14698200	5.1344	0.00253907	Distal Intergenic	1	14755454	14758373	ENSMUSG00000054493	ENSMUST00000067599	NA
chr1	14991001	14991300	5.0327	0.00601835	Distal Intergenic	1	15019040	15019159	ENSMUSG00000088159	ENSMUST00000157534	NA
chr1	14997301	14997600	-2.88143	0.00899468	Distal Intergenic	1	15019040	15019159	ENSMUSG00000088159	ENSMUST00000157534	NA
chr1	15639901	15640200	-2.54203	0.00188678	Intron (ENSMUST00000175681/ENSMUSG00000092083, intron 2 of 2)	1	15685935	15686046	ENSMUSG00000088829	ENSMUST00000158204	NA
chr1	15721801	15722100	-3.10956	0.00829192	Distal Intergenic	1	15712303	15716367	ENSMUSG00000090498	ENSMUST00000170146	NA
chr1	15903601	15903900	-4.82526	0.0065746	Distal Intergenic	1	15853862	15892722	ENSMUSG00000032719	ENSMUST00000040695	Sbspon
chr1	15933901	15934200	-2.03195	0.000742476	Distal Intergenic	1	15853862	15892722	ENSMUSG00000032719	ENSMUST00000040695	Sbspon
chr1	16078801	16079100	-3.2388	0.00898334	Promoter (2-3kb)	1	16065979	16081212	ENSMUSG00000067795	ENSMUST00000115367	4930444P10Rik
chr1	16084801	16085100	-5.37657	0.000954267	Intron (ENSMUST00000145070/ENSMUSG00000067795, intron 1 of 5)	1	16065979	16081212	ENSMUSG00000067795	ENSMUST00000115367	4930444P10Rik
chr1	16240801	16241100	1.32272	0.00576407	Intron (ENSMUST00000162751/ENSMUSG00000025920, intron 12 of 13)	1	16253592	16258861	ENSMUSG00000089982	ENSMUST00000161626	Gm7568
chr1	16277101	16277400	-1.47844	0.00249093	Intron (ENSMUST00000162751/ENSMUSG00000025920, intron 12 of 13)	1	16253629	16258857	ENSMUSG00000089982	ENSMUST00000159190	Gm7568
chr1	16367701	16368000	2.10879	0.000178786	Intron (ENSMUST00000162751/ENSMUSG00000025920, intron 10 of 13)	1	16344198	16375395	ENSMUSG00000025920	ENSMUST00000115360	Stau2
chr1	16460701	16461000	5.0093	0.0067782	Intron (ENSMUST00000162751/ENSMUSG00000025920, intron 4 of 13)	1	16343407	16519211	ENSMUSG00000025920	ENSMUST00000159558	Stau2
chr1	16462201	16462500	5.14696	0.00169691	Intron (ENSMUST00000162751/ENSMUSG00000025920, intron 4 of 13)	1	16343407	16519211	ENSMUSG00000025920	ENSMUST00000159558	Stau2
chr1	16591501	16591800	2.9598	0.00330684	Intron (ENSMUST00000182554/ENSMUSG00000025939, intron 3 of 6)	1	16564338	16585398	ENSMUSG00000025939	ENSMUST00000182080	Ube2w
chr1	16681801	16682100	-3.3811	0.00468097	Distal Intergenic	1	16688456	16709605	ENSMUSG00000025779	ENSMUST00000026881	Ly96
chr1	16923301	16923600	-3.73982	0.00138638	Distal Intergenic	1	16768270	16770138	ENSMUSG00000091020	ENSMUST00000071842	NA
chr1	17291401	17291700	2.16805	0.00359799	Distal Intergenic	1	17145404	17158744	ENSMUSG00000025777	ENSMUST00000150457	Gdap1
chr1	17318401	17318700	-4.94838	0.00288805	Distal Intergenic	1	17145404	17158744	ENSMUSG00000025777	ENSMUST00000150457	Gdap1
chr1	17577601	17577900	-4.8043	0.0099604	Distal Intergenic	1	17601901	17630938	ENSMUSG00000067780	ENSMUST00000088476	Pi15
chr1	17692201	17692800	-5.00038	0.00721058	Intron (ENSMUST00000155588/ENSMUSG00000085125, intron 6 of 6)	1	17727045	17765575	ENSMUSG00000025776	ENSMUST00000159958	Crispld1
chr1	17910301	17910600	5.15801	0.00469556	Distal Intergenic	1	17692904	17727646	ENSMUSG00000085125	ENSMUST00000127328	Gm16070
chr1	17939101	17939400	-2.28882	0.000193384	Distal Intergenic	1	18115204	18137051	ENSMUSG00000025774	ENSMUST00000115340	Crisp4
chr1	18055801	18056100	5.01577	0.00327011	Distal Intergenic	1	18115204	18137051	ENSMUSG00000025774	ENSMUST00000115340	Crisp4
chr1	18079801	18080100	1.92467	0.00423823	Distal Intergenic	1	18115204	18137051	ENSMUSG00000025774	ENSMUST00000115340	Crisp4
chr1	18146101	18146400	-4.92391	0.00551367	Promoter (<=1kb)	1	18115600	18145902	ENSMUSG00000025774	ENSMUST00000115344	Crisp4
chr1	18346801	18347100	-3.33181	0.00650271	Distal Intergenic	1	18250980	18265138	ENSMUSG00000067773	ENSMUST00000088463	Defb41
chr1	18420001	18420300	4.90771	0.00742108	Distal Intergenic	1	18250980	18265138	ENSMUSG00000067773	ENSMUST00000088463	Defb41
chr1	18696601	18696900	2.0961	0.0060038	Distal Intergenic	1	18969762	18969833	ENSMUSG00000088800	ENSMUST00000158175	NA
chr1	19137301	19137600	2.75901	0.00329327	Intron (ENSMUST00000037294/ENSMUSG00000042596, intron 5 of 7)	1	19153310	19153966	ENSMUSG00000060128	ENSMUST00000073196	NA
chr1	19176901	19177200	2.7045	0.00516004	Distal Intergenic	1	19153422	19153966	ENSMUSG00000060128	ENSMUST00000162030	NA
chr1	19199401	19199700	1.57334	0.0049595	Distal Intergenic	1	19208914	19238734	ENSMUSG00000025927	ENSMUST00000027059	Tfap2b
chr1	19259101	19259400	-2.47233	0.00245504	Distal Intergenic	1	19212054	19238734	ENSMUSG00000025927	ENSMUST00000064976	Tfap2b
chr1	19550701	19551000	3.54428	0.00465083	Distal Intergenic	1	19513855	19513919	ENSMUSG00000084668	ENSMUST00000122719	NA
chr1	20283001	20283600	2.12396	0.00183092	Intron (ENSMUST00000088448/ENSMUSG00000043760, intron 51 of 66)	1	20381093	20392300	ENSMUSG00000089914	ENSMUST00000161509	4930486I03Rik
chr1	20440801	20441100	-3.22475	0.00668835	Intron (ENSMUST00000088448/ENSMUSG00000043760, intron 36 of 66)	1	20444258	20444560	ENSMUSG00000090142	ENSMUST00000160969	NA
chr1	20487901	20488200	1.15069	0.00780868	Intron (ENSMUST00000088448/ENSMUSG00000043760, intron 35 of 66)	1	20444811	20444912	ENSMUSG00000070175	ENSMUST00000093665	LOC115487586
chr1	20558401	20558700	2.93908	0.00698413	Exon (ENSMUST00000088448/ENSMUSG00000043760, exon 21 of 67)	1	20606297	20618040	ENSMUSG00000043760	ENSMUST00000128051	Pkhd1
chr1	20604001	20604300	-2.38217	0.0079451	Intron (ENSMUST00000088448/ENSMUSG00000043760, intron 5 of 66)	1	20606297	20618040	ENSMUSG00000043760	ENSMUST00000128051	Pkhd1
chr1	20806801	20807100	1.20473	0.00775789	Exon (ENSMUST00000053266/ENSMUSG00000041859, exon 13 of 17)	1	20802974	20820278	ENSMUSG00000041859	ENSMUST00000053266	Mcm3
chr1	20816701	20817000	-2.44653	0.00736984	Exon (ENSMUST00000053266/ENSMUSG00000041859, exon 4 of 17)	1	20802974	20820278	ENSMUSG00000041859	ENSMUST00000053266	Mcm3
chr1	21066901	21067200	1.62827	0.00257306	Intron (ENSMUST00000037998/ENSMUSG00000041779, intron 1 of 10)	1	20996296	21079229	ENSMUSG00000041779	ENSMUST00000037998	Tram2
chr1	21099001	21099300	-5.23973	0.000959107	Distal Intergenic	1	20996296	21079229	ENSMUSG00000041779	ENSMUST00000037998	Tram2
chr1	21233401	21234000	2.55515	0.00605456	Distal Intergenic	1	21240589	21265361	ENSMUSG00000025934	ENSMUST00000027067	Gsta3
chr1	21360601	21360900	-1.44637	0.00949323	Distal Intergenic	1	21364803	21365030	ENSMUSG00000094436	ENSMUST00000137146	NA
chr1	21372901	21373200	-3.30998	0.00310508	Promoter (<=1kb)	1	21372670	21373764	ENSMUSG00000085507	ENSMUST00000142979	NA
chr1	21473101	21473400	5.0203	0.00251025	Intron (ENSMUST00000029667/ENSMUSG00000028033, intron 7 of 13)	1	21511933	21513056	ENSMUSG00000082935	ENSMUST00000119064	NA
chr1	21502201	21502500	-2.93664	0.00586501	Intron (ENSMUST00000029667/ENSMUSG00000028033, intron 5 of 13)	1	21511933	21513056	ENSMUSG00000082935	ENSMUST00000119064	NA
chr1	21945901	21946200	-5.0317	0.00629845	Intron (ENSMUST00000029667/ENSMUSG00000028033, intron 1 of 13)	1	21959842	21962530	ENSMUSG00000097109	ENSMUST00000181002	NA
chr1	21999301	21999600	-2.24702	0.00971974	Distal Intergenic	1	21398408	21961942	ENSMUSG00000028033	ENSMUST00000115300	Kcnq5
chr1	22384201	22384500	1.34875	0.00714729	Intron (ENSMUST00000081544/ENSMUSG00000041670, intron 24 of 31)	1	22286915	22315805	ENSMUSG00000041670	ENSMUST00000164877	Rims1
chr1	22842601	22842900	-5.11998	0.00308106	Distal Intergenic	1	22533955	22805994	ENSMUSG00000041670	ENSMUST00000097808	Rims1
chr1	22961701	22962000	2.51828	0.00322344	Distal Intergenic	1	23100473	23102253	ENSMUSG00000073730	ENSMUST00000073179	Ppp1r14bl
chr1	23028001	23028300	1.26041	0.00518197	Distal Intergenic	1	23100473	23102253	ENSMUSG00000073730	ENSMUST00000073179	Ppp1r14bl
chr1	23323801	23324100	-1.72581	0.00521733	Distal Intergenic	1	23291701	23291784	ENSMUSG00000065567	ENSMUST00000083633	Mir30c-2
chr1	23525401	23525700	-5.09672	0.0077752	Distal Intergenic	1	23479539	23480527	ENSMUSG00000097920	ENSMUST00000180769	NA
chr1	23566201	23566500	2.39062	0.00667726	Distal Intergenic	1	23479539	23480527	ENSMUSG00000097920	ENSMUST00000180769	NA
chr1	23584501	23584800	-2.56027	0.00340784	Distal Intergenic	1	23479539	23480527	ENSMUSG00000097920	ENSMUST00000180769	NA
chr1	23822701	23823000	1.55468	0.00469327	Intron (ENSMUST00000063663/ENSMUSG00000026156, intron 2 of 3)	1	23846178	23847777	ENSMUSG00000026155	ENSMUST00000136506	Smap1
chr1	23832301	23832600	3.75372	0.000683483	Intron (ENSMUST00000063663/ENSMUSG00000026156, intron 2 of 3)	1	23846178	23847777	ENSMUSG00000026155	ENSMUST00000136506	Smap1
chr1	23832901	23833200	-3.10291	0.00967728	Intron (ENSMUST00000063663/ENSMUSG00000026156, intron 2 of 3)	1	23846178	23847777	ENSMUSG00000026155	ENSMUST00000136506	Smap1
chr1	23888701	23889000	1.60516	0.00576142	Promoter (2-3kb)	1	23848795	23891994	ENSMUSG00000026155	ENSMUST00000133398	Smap1
chr1	23937301	23937600	-2.7094	0.00923572	Distal Intergenic	1	23845625	23922317	ENSMUSG00000026155	ENSMUST00000027339	Smap1
chr1	24076201	24076500	1.1218	0.0021823	Intron (ENSMUST00000027337/ENSMUSG00000026153, intron 3 of 20)	1	24010758	24100341	ENSMUSG00000026153	ENSMUST00000027337	Fam135a
chr1	24086101	24086400	4.89452	0.00282612	Intron (ENSMUST00000027337/ENSMUSG00000026153, intron 2 of 20)	1	24010758	24100341	ENSMUSG00000026153	ENSMUST00000027337	Fam135a
chr1	24118801	24119100	1.19997	0.00749382	Distal Intergenic	1	24125275	24126141	ENSMUSG00000097670	ENSMUST00000180661	NA
chr1	24312601	24312900	-2.23569	0.00266456	Intron (ENSMUST00000144297/ENSMUSG00000026141, intron 20 of 39)	1	24229517	24230955	ENSMUSG00000026147	ENSMUST00000147902	Col9a1
chr1	24323101	24323400	2.08886	0.00482802	Intron (ENSMUST00000144297/ENSMUSG00000026141, intron 13 of 39)	1	24229517	24230955	ENSMUSG00000026147	ENSMUST00000147902	Col9a1
chr1	24420001	24420300	-1.36745	0.00683786	Intron (ENSMUST00000144297/ENSMUSG00000026141, intron 2 of 39)	1	24261890	24452745	ENSMUSG00000026141	ENSMUST00000144297	Col19a1
chr1	24481201	24481500	-1.7167	0.00949255	Intron (ENSMUST00000115244/ENSMUSG00000026141, intron 11 of 50)	1	24261890	24452745	ENSMUSG00000026141	ENSMUST00000144297	Col19a1
chr1	24486301	24486600	-2.17717	0.00543635	Intron (ENSMUST00000115244/ENSMUSG00000026141, intron 11 of 50)	1	24261890	24452745	ENSMUSG00000026141	ENSMUST00000144297	Col19a1
chr1	24512701	24513000	3.56003	0.00327055	Intron (ENSMUST00000115244/ENSMUSG00000026141, intron 9 of 50)	1	24548841	24548977	ENSMUSG00000077463	ENSMUST00000104275	LOC115485770
chr1	24687601	24687900	3.34529	0.00762672	Intron (ENSMUST00000095062/ENSMUSG00000073725, intron 2 of 15)	1	24678544	24766299	ENSMUSG00000073725	ENSMUST00000095062	Lmbrd1
chr1	25198801	25199400	-4.89787	0.00898535	Intron (ENSMUST00000126626/ENSMUSG00000033569, intron 4 of 15)	1	25131252	25204723	ENSMUSG00000033569	ENSMUST00000154102	Adgrb3
chr1	25243801	25244100	1.21545	0.00351601	Intron (ENSMUST00000146592/ENSMUSG00000033569, intron 15 of 28)	1	25067691	25229100	ENSMUSG00000033569	ENSMUST00000153568	Adgrb3
chr1	25418101	25418400	-2.32757	0.00561203	Intron (ENSMUST00000146592/ENSMUSG00000033569, intron 14 of 28)	1	25451071	25451174	ENSMUSG00000084740	ENSMUST00000122791	LOC115487617
chr1	26142301	26142600	2.01851	0.00775512	Distal Intergenic	1	25830657	25831878	ENSMUSG00000052558	ENSMUST00000064487	NA
chr1	26379301	26379600	4.87789	0.00912823	Distal Intergenic	1	26566833	26566938	ENSMUSG00000088111	ENSMUST00000157486	NA
chr1	26446801	26447100	-2.03995	0.00523091	Distal Intergenic	1	26566833	26566938	ENSMUSG00000088111	ENSMUST00000157486	NA
chr1	26577301	26577600	-2.77921	0.00515099	Distal Intergenic	1	26566833	26566938	ENSMUSG00000088111	ENSMUST00000157486	NA
chr1	26688001	26688300	-4.8401	0.00763831	Promoter (<=1kb)	1	26681814	26687460	ENSMUSG00000073722	ENSMUST00000097801	4931408C20Rik
chr1	27281101	27281400	3.44972	0.00385982	Distal Intergenic	1	26959103	26959221	ENSMUSG00000095256	ENSMUST00000179494	NA
chr1	28358101	28358400	-3.83944	0.00337939	Distal Intergenic	1	28580498	28580768	ENSMUSG00000086240	ENSMUST00000145844	NA
chr1	28457101	28457400	1.22495	0.00957658	Distal Intergenic	1	28580498	28580768	ENSMUSG00000086240	ENSMUST00000145844	NA
chr1	28499101	28499400	-2.54329	0.00151721	Distal Intergenic	1	28580498	28580768	ENSMUSG00000086240	ENSMUST00000145844	NA
chr1	29333401	29333700	3.67262	0.00209282	Distal Intergenic	1	29361275	29361370	ENSMUSG00000080391	ENSMUST00000116741	NA
chr1	29907901	29908200	1.53162	0.00504776	Distal Intergenic	1	29985934	29986043	ENSMUSG00000096829	ENSMUST00000178702	NA
chr1	30291301	30291600	-4.83271	0.00505558	Distal Intergenic	1	30333291	30333397	ENSMUSG00000098883	ENSMUST00000184585	NA
chr1	30559201	30559500	-4.86984	0.00728348	Distal Intergenic	1	30718554	30719961	ENSMUSG00000053185	ENSMUST00000065469	NA
chr1	30746101	30746400	1.22695	0.00971853	Distal Intergenic	1	30718554	30719961	ENSMUSG00000053185	ENSMUST00000065469	NA
chr1	30864301	30864600	-1.68249	0.00310952	Promoter (1-2kb)	1	30802342	30863256	ENSMUSG00000048874	ENSMUST00000088310	Phf3
chr1	31006201	31006500	2.71605	0.00107551	Distal Intergenic	1	30997867	30999905	ENSMUSG00000087346	ENSMUST00000152491	NA
chr1	31031701	31032000	-5.60002	0.000218855	Distal Intergenic	1	30997867	30999905	ENSMUSG00000087346	ENSMUST00000152491	NA
chr1	31088701	31089000	-3.31105	0.0051244	Distal Intergenic	1	31122725	31122862	ENSMUSG00000098529	ENSMUST00000184868	NA
chr1	31164901	31165200	3.35378	0.00628337	Intron (ENSMUST00000127775/ENSMUSG00000086727, intron 2 of 2)	1	31176406	31204656	ENSMUSG00000050217	ENSMUST00000062560	Lgsn
chr1	31215301	31215600	-2.78803	0.000481461	Intron (ENSMUST00000127775/ENSMUSG00000086727, intron 1 of 2)	1	31141078	31222611	ENSMUSG00000086727	ENSMUST00000127775	4931428L18Rik
chr1	31309801	31310100	-4.68068	0.00974604	Distal Intergenic	1	31286945	31287706	ENSMUSG00000094215	ENSMUST00000178167	NA
chr1	31310701	31311000	-1.95103	0.0049531	Distal Intergenic	1	31286945	31287706	ENSMUSG00000094215	ENSMUST00000178167	NA
chr1	31854901	31855200	2.65133	0.00199771	Distal Intergenic	1	31736056	31736892	ENSMUSG00000082159	ENSMUST00000117896	NA
chr1	32017801	32018100	1.40869	0.00372586	Distal Intergenic	1	32172806	32657738	ENSMUSG00000026058	ENSMUST00000027226	Khdrbs2
chr1	32173201	32173800	5.0046	0.00835972	Promoter (<=1kb)	1	32172806	32657738	ENSMUSG00000026058	ENSMUST00000027226	Khdrbs2
chr1	32466601	32466900	5.23486	0.00341251	Intron (ENSMUST00000027226/ENSMUSG00000026058, intron 4 of 8)	1	32519563	32520999	ENSMUSG00000049830	ENSMUST00000050429	NA
chr1	33040201	33040500	-1.66119	0.00893564	Distal Intergenic	1	33191993	33192102	ENSMUSG00000088750	ENSMUST00000158125	LOC115487628
chr1	33276901	33277200	-2.5952	0.00175444	Distal Intergenic	1	33293676	33293775	ENSMUSG00000065223	ENSMUST00000083289	LOC115487597
chr1	33286201	33286500	1.12567	0.00688376	Distal Intergenic	1	33293676	33293775	ENSMUSG00000065223	ENSMUST00000083289	LOC115487597
chr1	33290701	33291000	-4.83271	0.00505555	Promoter (2-3kb)	1	33293676	33293775	ENSMUSG00000065223	ENSMUST00000083289	LOC115487597
chr1	33304201	33304500	-2.24282	0.00916699	Distal Intergenic	1	33293676	33293775	ENSMUSG00000065223	ENSMUST00000083289	LOC115487597
chr1	33510601	33510900	-2.10853	0.0081743	Intron (ENSMUST00000027312/ENSMUSG00000026134, intron 10 of 13)	1	33422733	33422838	ENSMUSG00000065260	ENSMUST00000083326	LOC115487581
chr1	33887101	33887400	-1.39007	0.00223619	Intron (ENSMUST00000115161/ENSMUSG00000042182, intron 1 of 5)	1	33863171	33883842	ENSMUSG00000042182	ENSMUST00000126724	Bend6
chr1	33918601	33918900	-4.83617	0.00611828	Intron (ENSMUST00000182513/ENSMUSG00000026131, intron 2 of 36)	1	33908225	34308344	ENSMUSG00000026131	ENSMUST00000183034	Dst
chr1	33931201	33931500	-1.24072	0.00939471	Intron (ENSMUST00000182513/ENSMUSG00000026131, intron 2 of 36)	1	33908225	34308344	ENSMUSG00000026131	ENSMUST00000183034	Dst
chr1	33942301	33942600	-1.14371	0.00313063	Intron (ENSMUST00000182513/ENSMUSG00000026131, intron 2 of 36)	1	33908225	34308344	ENSMUSG00000026131	ENSMUST00000183034	Dst
chr1	33961201	33961500	-1.94698	0.00915064	Intron (ENSMUST00000182513/ENSMUSG00000026131, intron 2 of 36)	1	33981410	33981502	ENSMUSG00000084506	ENSMUST00000122557	NA
chr1	34007101	34007400	-5.66494	0.000212681	Promoter (<=1kb)	1	34006127	34137135	ENSMUSG00000026131	ENSMUST00000182314	Dst
chr1	34074301	34074600	-2.0569	0.00399435	Intron (ENSMUST00000182513/ENSMUSG00000026131, intron 4 of 36)	1	34089292	34119153	ENSMUSG00000026131	ENSMUST00000182410	Dst
chr1	34076101	34076400	3.59685	0.00982275	Intron (ENSMUST00000182513/ENSMUSG00000026131, intron 4 of 36)	1	34089292	34119153	ENSMUSG00000026131	ENSMUST00000182410	Dst
chr1	34173601	34173900	-1.43692	0.00499125	Intron (ENSMUST00000182513/ENSMUSG00000026131, intron 33 of 36)	1	34165856	34178271	ENSMUSG00000096992	ENSMUST00000181692	NA
chr1	34251001	34251300	-3.27629	0.00693958	Intron (ENSMUST00000183034/ENSMUSG00000026131, intron 66 of 102)	1	34236596	34238820	ENSMUSG00000098168	ENSMUST00000182403	NA
chr1	34265101	34265400	2.19174	0.00303061	Intron (ENSMUST00000183034/ENSMUSG00000026131, intron 76 of 102)	1	34293455	34303463	ENSMUSG00000026131	ENSMUST00000183100	Dst
chr1	34296301	34296600	-3.21639	0.00703137	Promoter (1-2kb)	1	34294446	34306651	ENSMUSG00000026131	ENSMUST00000182507	Dst
chr1	34568401	34568700	-5.30443	0.00213417	Distal Intergenic	1	34543975	34560943	ENSMUSG00000037529	ENSMUST00000115071	Prss40
chr1	34671001	34671600	-1.89737	0.00545691	Distal Intergenic	1	34678188	34812739	ENSMUSG00000037509	ENSMUST00000159747	Arhgef4
chr1	34710901	34711200	-5.07928	0.00259715	Intron (ENSMUST00000159747/ENSMUSG00000037509, intron 1 of 13)	1	34723084	34724032	ENSMUSG00000046858	ENSMUST00000054582	NA
chr1	34762501	34762800	-4.85974	0.00558345	Intron (ENSMUST00000159747/ENSMUSG00000037509, intron 4 of 13)	1	34750881	34807144	ENSMUSG00000037509	ENSMUST00000159021	Arhgef4
chr1	34928401	34928700	-1.59538	0.00569775	Distal Intergenic	1	34851837	34863475	ENSMUSG00000026123	ENSMUST00000152654	Plekhb2
chr1	35222101	35222400	3.45406	0.00329648	Distal Intergenic	1	35178956	35179084	ENSMUSG00000077231	ENSMUST00000104043	LOC115485778
chr1	35358001	35358300	-3.23007	0.00752794	Distal Intergenic	1	35178956	35179084	ENSMUSG00000077231	ENSMUST00000104043	LOC115485778
chr1	35725201	35725500	-3.39369	0.00207406	Distal Intergenic	1	35761602	35761706	ENSMUSG00000064601	ENSMUST00000082667	LOC115487610
chr1	35912701	35913000	-4.68926	0.00915608	Distal Intergenic	1	35761602	35761706	ENSMUSG00000064601	ENSMUST00000082667	LOC115487610
chr1	35985601	35985900	-1.29589	0.00870962	Distal Intergenic	1	36068400	36106446	ENSMUSG00000045216	ENSMUST00000088174	Hs6st1
chr1	36133801	36134100	3.34872	0.00914624	Distal Intergenic	1	36144252	36144313	ENSMUSG00000098752	ENSMUST00000184790	Mir6897
chr1	36162001	36162300	-2.78265	0.00038865	Promoter (2-3kb)	1	36163379	36164959	ENSMUSG00000037470	ENSMUST00000173082	Uggt1
chr1	36164101	36164400	-3.4054	0.000123996	Promoter (<=1kb)	1	36163379	36164959	ENSMUSG00000037470	ENSMUST00000173082	Uggt1
chr1	36235201	36235500	3.12337	0.0015248	Intron (ENSMUST00000046875/ENSMUSG00000037470, intron 1 of 40)	1	36179254	36244107	ENSMUSG00000037470	ENSMUST00000174716	Uggt1
chr1	36322501	36322800	2.11753	0.0055623	3' UTR	1	36317027	36318132	ENSMUSG00000037447	ENSMUST00000141121	Arid5a
chr1	36379201	36379500	2.5707	0.00415965	Exon (ENSMUST00000179162/ENSMUSG00000037432, exon 8 of 51)	1	36372291	36421909	ENSMUSG00000037432	ENSMUST00000179162	Fer1l5
chr1	36479401	36479700	-1.13263	0.00695701	Intron (ENSMUST00000153128/ENSMUSG00000037408, intron 1 of 6)	1	36471620	36508764	ENSMUSG00000037408	ENSMUST00000153128	Cnnm4
chr1	36515701	36516000	-1.43119	0.00811183	Promoter (2-3kb)	1	36513097	36520435	ENSMUSG00000001138	ENSMUST00000154225	Cnnm3
chr1	36621001	36621600	-5.15318	0.00250302	Intron (ENSMUST00000170295/ENSMUSG00000046337, intron 6 of 14)	1	36601802	36602146	ENSMUSG00000089906	ENSMUST00000161062	NA
chr1	36623101	36623400	-4.26279	1.4411e-05	Intron (ENSMUST00000170295/ENSMUSG00000046337, intron 6 of 14)	1	36601802	36602146	ENSMUSG00000089906	ENSMUST00000161062	NA
chr1	36655501	36655800	2.05159	0.00627196	Intron (ENSMUST00000170295/ENSMUSG00000046337, intron 3 of 14)	1	36663965	36664039	ENSMUSG00000077939	ENSMUST00000104746	NA
chr1	36704701	36705000	-1.89458	0.00994098	Promoter (2-3kb)	1	36701672	36702549	ENSMUSG00000037351	ENSMUST00000162684	Actr1b
chr1	36794101	36794400	-1.92839	2.69649e-05	Exon (ENSMUST00000027290/ENSMUSG00000026116, exon 40 of 41)	1	36765018	36765874	ENSMUSG00000097291	ENSMUST00000180475	NA
chr1	36988801	36989100	1.61381	0.00372251	Distal Intergenic	1	37005439	37005557	ENSMUSG00000095944	ENSMUST00000177688	NA
chr1	37017901	37018200	-2.60874	0.00686238	Distal Intergenic	1	37026596	37076996	ENSMUSG00000050122	ENSMUST00000117172	Vwa3b
chr1	37075801	37076100	-1.81126	0.00240167	Intron (ENSMUST00000117172/ENSMUSG00000050122, intron 7 of 7)	1	37029384	37076725	ENSMUSG00000050122	ENSMUST00000162449	Vwa3b
chr1	37080601	37080900	-3.49939	0.00788829	Distal Intergenic	1	37029384	37076725	ENSMUSG00000050122	ENSMUST00000162449	Vwa3b
chr1	37335601	37335900	2.35458	0.00316458	Promoter (1-2kb)	1	37333539	37334172	ENSMUSG00000086064	ENSMUST00000141402	NA
chr1	37354501	37354800	2.49225	0.0053781	Intron (ENSMUST00000136846/ENSMUSG00000026113, intron 1 of 24)	1	37357919	37408259	ENSMUSG00000026113	ENSMUST00000137266	Inpp4a
chr1	37364101	37364400	1.12939	0.00634474	Exon (ENSMUST00000136846/ENSMUSG00000026113, exon 5 of 25)	1	37369217	37404434	ENSMUSG00000026113	ENSMUST00000058307	Inpp4a
chr1	37504501	37504800	1.95852	0.0023642	Intron (ENSMUST00000042161/ENSMUSG00000026110, intron 1 of 14)	1	37462913	37496133	ENSMUSG00000026110	ENSMUST00000149791	Mgat4a
chr1	37600201	37600500	-4.68068	0.009746	Distal Intergenic	1	37614259	37615372	ENSMUSG00000089767	ENSMUST00000160659	NA
chr1	37613401	37613700	1.73871	0.00647097	Promoter (<=1kb)	1	37614259	37615372	ENSMUSG00000089767	ENSMUST00000160659	NA
chr1	37646401	37646700	1.36822	0.0016171	Intron (ENSMUST00000162875/ENSMUSG00000026090, intron 1 of 9)	1	37611677	37625242	ENSMUSG00000026090	ENSMUST00000160023	2010300C02Rik
chr1	37735801	37736100	-2.33811	0.00241892	Distal Intergenic	1	37611677	37720085	ENSMUSG00000026090	ENSMUST00000162875	2010300C02Rik
chr1	37743901	37744500	-4.12208	0.00290743	Distal Intergenic	1	37611677	37720085	ENSMUSG00000026090	ENSMUST00000162875	2010300C02Rik
chr1	37986001	37986600	4.96875	0.00499078	3' UTR	1	37990258	37996658	ENSMUSG00000058407	ENSMUST00000162472	Txndc9
chr1	38205901	38206200	-5.06147	0.00131152	Intron (ENSMUST00000095027/ENSMUSG00000037138, intron 13 of 21)	1	38181262	38197443	ENSMUSG00000037138	ENSMUST00000136641	Aff3
chr1	38217001	38217300	-1.29306	0.00740174	Intron (ENSMUST00000095027/ENSMUSG00000037138, intron 11 of 21)	1	38235420	38245603	ENSMUSG00000085391	ENSMUST00000127620	NA
chr1	38232901	38233500	-2.66202	0.00247882	Promoter (1-2kb)	1	38235420	38245603	ENSMUSG00000085391	ENSMUST00000127620	NA
chr1	38261401	38261700	-4.69451	0.00776736	Intron (ENSMUST00000095027/ENSMUSG00000037138, intron 9 of 21)	1	38239700	38246666	ENSMUSG00000085391	ENSMUST00000133299	NA
chr1	38294701	38295000	-1.99144	0.00235758	Intron (ENSMUST00000095027/ENSMUSG00000037138, intron 8 of 21)	1	38307902	38311930	ENSMUSG00000085280	ENSMUST00000129696	NA
chr1	38332501	38332800	5.02046	0.00185812	Intron (ENSMUST00000095027/ENSMUSG00000037138, intron 6 of 21)	1	38307902	38311930	ENSMUSG00000085280	ENSMUST00000129696	NA
chr1	38412301	38412600	-4.91838	0.00528797	Intron (ENSMUST00000095027/ENSMUSG00000037138, intron 4 of 21)	1	38388829	38390244	ENSMUSG00000087131	ENSMUST00000131663	NA
chr1	38438101	38438400	-2.88446	0.00975047	Intron (ENSMUST00000095027/ENSMUSG00000037138, intron 4 of 21)	1	38388829	38390244	ENSMUSG00000087131	ENSMUST00000131663	NA
chr1	38460001	38460300	-4.71861	0.00730429	Intron (ENSMUST00000095027/ENSMUSG00000037138, intron 4 of 21)	1	38388829	38390244	ENSMUSG00000087131	ENSMUST00000131663	NA
chr1	38491801	38492100	-2.41351	0.00687102	Intron (ENSMUST00000095027/ENSMUSG00000037138, intron 4 of 21)	1	38388829	38390244	ENSMUSG00000087131	ENSMUST00000131663	NA
chr1	38559301	38559900	-1.97267	0.00342119	Intron (ENSMUST00000095027/ENSMUSG00000037138, intron 1 of 21)	1	38177326	38627185	ENSMUSG00000037138	ENSMUST00000095027	Aff3
chr1	38746801	38747100	-1.16947	0.00201266	Distal Intergenic	1	38794509	38821215	ENSMUSG00000048814	ENSMUST00000039612	Lonrf2
chr1	38751001	38751300	3.562	0.00259152	Distal Intergenic	1	38794509	38821215	ENSMUSG00000048814	ENSMUST00000039612	Lonrf2
chr1	38766001	38766300	-5.83969	5.9339e-05	Distal Intergenic	1	38794509	38821215	ENSMUSG00000048814	ENSMUST00000039612	Lonrf2
chr1	39021301	39021600	-1.71063	0.000474104	Distal Intergenic	1	38987814	38997236	ENSMUSG00000026078	ENSMUST00000027247	Pdcl3
chr1	39427501	39427800	3.3391	0.00579759	Intron (ENSMUST00000054462/ENSMUSG00000003134, intron 1 of 19)	1	39371499	39478747	ENSMUSG00000003134	ENSMUST00000054462	Tbc1d8
chr1	39529501	39529800	-1.52607	0.00807887	Distal Intergenic	1	39534992	39546881	ENSMUSG00000003135	ENSMUST00000161515	Cnot11
chr1	39600601	39600900	1.84768	0.00208423	Distal Intergenic	1	39551296	39577405	ENSMUSG00000048234	ENSMUST00000062525	Rnf149
chr1	39623101	39623400	-3.19721	0.00943037	Exon (ENSMUST00000053355/ENSMUSG00000050967, exon 4 of 4)	1	39650176	39657390	ENSMUSG00000097083	ENSMUST00000181841	NA
chr1	39721801	39722100	-4.84057	0.00554335	Promoter (<=1kb)	1	39665306	39720997	ENSMUSG00000057173	ENSMUST00000151913	Rfx8
chr1	39770701	39771000	-4.84795	0.00435243	Distal Intergenic	1	39804141	39805332	ENSMUSG00000091937	ENSMUST00000171319	Gm3646
chr1	39778501	39778800	2.78346	0.00117096	Distal Intergenic	1	39804141	39805332	ENSMUSG00000091937	ENSMUST00000171319	Gm3646
chr1	39815701	39816000	2.54629	0.00702967	Distal Intergenic	1	39804141	39805332	ENSMUSG00000091937	ENSMUST00000171319	Gm3646
chr1	39998701	39999000	-2.27863	0.00781114	Intron (ENSMUST00000163854/ENSMUSG00000026074, intron 13 of 30)	1	40084768	40125219	ENSMUSG00000026073	ENSMUST00000027243	Il1r2
chr1	40026001	40026300	5.14131	0.00182052	3' UTR	1	40084768	40125219	ENSMUSG00000026073	ENSMUST00000027243	Il1r2
chr1	40322701	40323000	-2.71344	0.00865324	Promoter (1-2kb)	1	40324627	40365471	ENSMUSG00000070942	ENSMUST00000095020	Il1rl2
chr1	40499401	40499700	3.2126	0.00228593	3' UTR	1	40515362	40551705	ENSMUSG00000026068	ENSMUST00000027237	Il18rap
chr1	40611901	40612200	-5.49367	0.000273127	Exon (ENSMUST00000027233/ENSMUSG00000026065, exon 8 of 12)	1	40580227	40630731	ENSMUSG00000026065	ENSMUST00000027233	Slc9a4
chr1	40615501	40615800	-2.45366	0.000376713	Intron (ENSMUST00000027233/ENSMUSG00000026065, intron 8 of 11)	1	40580227	40630731	ENSMUSG00000026065	ENSMUST00000027233	Slc9a4
chr1	40674601	40674900	1.46866	0.00471368	Distal Intergenic	1	40681712	40768885	ENSMUSG00000026062	ENSMUST00000027231	Slc9a2
chr1	41069701	41070000	2.56295	0.00220756	Distal Intergenic	1	40863734	40864219	ENSMUSG00000094136	ENSMUST00000178542	NA
chr1	41194801	41195100	1.14303	0.00664054	Distal Intergenic	1	40863734	40864219	ENSMUSG00000094136	ENSMUST00000178542	NA
chr1	41474101	41474400	-5.17802	0.00268838	Distal Intergenic	1	40863734	40864219	ENSMUSG00000094136	ENSMUST00000178542	NA
chr1	41715001	41715300	-3.21436	0.00687433	Distal Intergenic	1	42229726	42231108	ENSMUSG00000053640	ENSMUST00000066196	NA
chr1	41781301	41781600	-4.94838	0.00288804	Distal Intergenic	1	42229726	42231108	ENSMUSG00000053640	ENSMUST00000066196	NA
chr1	41868901	41869200	2.89715	0.00623833	Distal Intergenic	1	42229726	42231108	ENSMUSG00000053640	ENSMUST00000066196	NA
chr1	42137701	42138000	1.02001	0.0075622	Distal Intergenic	1	42229726	42231108	ENSMUSG00000053640	ENSMUST00000066196	NA
chr1	42199501	42199800	-4.90335	0.00804242	Distal Intergenic	1	42229726	42231108	ENSMUSG00000053640	ENSMUST00000066196	NA
chr1	42243601	42243900	-2.79701	0.00654463	Distal Intergenic	1	42229726	42231108	ENSMUSG00000053640	ENSMUST00000066196	NA
chr1	42606301	42606600	1.6597	0.00167725	Intron (ENSMUST00000181660/ENSMUSG00000060424, intron 3 of 3)	1	42648202	42651679	ENSMUSG00000060424	ENSMUST00000176977	Pantr1
chr1	42721201	42721500	-1.97563	0.00214046	Intron (ENSMUST00000176807/ENSMUSG00000093436, intron 1 of 1)	1	42707061	42713454	ENSMUSG00000097063	ENSMUST00000180589	Pantr2
chr1	42879901	42880500	-2.1625	0.00365364	Exon (ENSMUST00000057208/ENSMUSG00000060679, exon 4 of 11)	1	42866685	42866818	ENSMUSG00000077448	ENSMUST00000104260	LOC115485781
chr1	43420201	43420500	2.11599	0.00622515	Distal Intergenic	1	43445751	43462194	ENSMUSG00000066877	ENSMUST00000136648	Nck2
chr1	43884601	43884900	4.89363	0.00680958	Distal Intergenic	1	43902928	43903052	ENSMUSG00000088848	ENSMUST00000158223	NA
chr1	43992301	43992600	5.2596	0.000460372	Exon (ENSMUST00000087933/ENSMUSG00000041763, exon 27 of 30)	1	44009935	44017468	ENSMUSG00000047343	ENSMUST00000162750	Mettl21c
chr1	44054101	44054400	1.20033	0.00847311	Downstream (1-2kb)	1	44055952	44061936	ENSMUSG00000091844	ENSMUST00000168641	NA
chr1	44180701	44181000	-5.16095	0.00083788	Exon (ENSMUST00000027214/ENSMUSG00000026048, exon 15 of 15)	1	44158830	44167217	ENSMUSG00000026048	ENSMUST00000155862	Ercc5
chr1	44267701	44268000	1.23874	0.00778447	Distal Intergenic	1	44204070	44218961	ENSMUSG00000046828	ENSMUST00000054801	Mettl21e
chr1	44283601	44283900	1.42148	0.0059569	Distal Intergenic	1	44204070	44218961	ENSMUSG00000046828	ENSMUST00000054801	Mettl21e
chr1	44825101	44825400	-3.78348	0.00365337	Distal Intergenic	1	44689144	44796825	ENSMUSG00000056870	ENSMUST00000162600	Gulp1
chr1	45051901	45052200	5.15189	0.00293352	Distal Intergenic	1	45311538	45325018	ENSMUSG00000026043	ENSMUST00000129611	Col3a1
chr1	45163201	45163500	-2.38729	0.00721152	Distal Intergenic	1	45311538	45325018	ENSMUSG00000026043	ENSMUST00000129611	Col3a1
chr1	46167901	46168200	-2.68935	0.008405	Intron (ENSMUST00000069293/ENSMUSG00000041144, intron 20 of 65)	1	46066738	46373550	ENSMUSG00000041144	ENSMUST00000069293	Dnah7b
chr1	46288801	46289100	1.90022	0.000576753	Intron (ENSMUST00000069293/ENSMUSG00000041144, intron 50 of 65)	1	46374197	46374315	ENSMUSG00000096047	ENSMUST00000093689	LOC115487577
chr1	46384801	46385100	2.2329	0.000531055	Distal Intergenic	1	46374197	46374315	ENSMUSG00000096047	ENSMUST00000093689	LOC115487577
chr1	46419901	46420200	-4.70169	0.00852877	Distal Intergenic	1	46374197	46374315	ENSMUSG00000096047	ENSMUST00000093689	LOC115487577
chr1	46550401	46550700	5.25658	0.0012154	Distal Intergenic	1	46608961	46626111	ENSMUSG00000095861	ENSMUST00000178395	NA
chr1	47222701	47223300	-1.19637	0.00744053	Distal Intergenic	1	47365644	47366372	ENSMUSG00000081185	ENSMUST00000121202	NA
chr1	47633401	47633700	2.78743	0.00409914	Distal Intergenic	1	47749279	47749399	ENSMUSG00000094968	ENSMUST00000178780	NA
chr1	48112201	48112500	5.25769	0.000426252	Distal Intergenic	1	48313866	48314851	ENSMUSG00000096973	ENSMUST00000181607	NA
chr1	48354901	48355200	1.39407	0.00582114	Distal Intergenic	1	48313866	48314851	ENSMUSG00000096973	ENSMUST00000181607	NA
chr1	48420301	48420600	-4.69451	0.0077673	Distal Intergenic	1	48462173	48462293	ENSMUSG00000064943	ENSMUST00000083009	NA
chr1	48587101	48587400	-3.21225	0.00706669	Distal Intergenic	1	48462173	48462293	ENSMUSG00000064943	ENSMUST00000083009	NA
chr1	48670801	48671100	1.08988	0.00775531	Distal Intergenic	1	48462173	48462293	ENSMUSG00000064943	ENSMUST00000083009	NA
chr1	48712801	48713100	2.48783	0.00678536	Distal Intergenic	1	48881713	48882723	ENSMUSG00000097883	ENSMUST00000181115	NA
chr1	49192501	49192800	-5.25084	0.00311897	Distal Intergenic	1	49244616	49338246	ENSMUSG00000051616	ENSMUST00000056879	C230029F24Rik
chr1	49313101	49313400	-2.10992	0.00793686	Intron (ENSMUST00000056879/ENSMUSG00000051616, intron 2 of 3)	1	49244616	49338246	ENSMUSG00000051616	ENSMUST00000056879	C230029F24Rik
chr1	49674301	49674600	-3.27731	0.00837932	Distal Intergenic	1	49244616	49338246	ENSMUSG00000051616	ENSMUST00000056879	C230029F24Rik
chr1	50037901	50038200	2.18179	0.00513353	Distal Intergenic	1	50222389	50222520	ENSMUSG00000098249	ENSMUST00000184689	NA
chr1	50422801	50423100	-2.65438	0.00263168	Distal Intergenic	1	50559762	50560075	ENSMUSG00000084531	ENSMUST00000122582	NA
chr1	50480101	50480400	5.01302	0.00319327	Distal Intergenic	1	50559762	50560075	ENSMUSG00000084531	ENSMUST00000122582	NA
chr1	50702401	50702700	5.14914	0.00465675	Distal Intergenic	1	50559762	50560075	ENSMUSG00000084531	ENSMUST00000122582	NA
chr1	50771101	50771400	3.28331	0.000855849	Distal Intergenic	1	50900647	50915430	ENSMUSG00000026109	ENSMUST00000139157	Tmeff2
chr1	51216001	51216600	-4.42807	0.00119249	Distal Intergenic	1	51289126	51302959	ENSMUSG00000045954	ENSMUST00000051572	Cavin2
chr1	51258301	51258600	5.0155	0.00547711	Distal Intergenic	1	51289126	51302959	ENSMUSG00000045954	ENSMUST00000051572	Cavin2
chr1	51332701	51333000	5.26433	0.000868642	Distal Intergenic	1	51289126	51302959	ENSMUSG00000045954	ENSMUST00000051572	Cavin2
chr1	51546601	51546900	2.48345	0.000773336	Distal Intergenic	1	51469498	51478399	ENSMUSG00000026107	ENSMUST00000027279	Nabp1
chr1	51658501	51658800	1.3955	0.00894174	Distal Intergenic	1	51760353	51764470	ENSMUSG00000018417	ENSMUST00000145367	Myo1b
chr1	52148701	52149000	-1.08882	0.00637266	Exon (ENSMUST00000070968/ENSMUSG00000026104, exon 18 of 25)	1	52166264	52168975	ENSMUSG00000026103	ENSMUST00000136654	Gls
chr1	52161301	52161600	2.77845	0.00521402	3' UTR	1	52166264	52168975	ENSMUSG00000026103	ENSMUST00000136654	Gls
chr1	52308601	52308900	-4.82274	0.00643322	Distal Intergenic	1	52184104	52233232	ENSMUSG00000026103	ENSMUST00000114510	Gls
chr1	52375501	52375800	-5.05139	0.00165781	Distal Intergenic	1	52444436	52444544	ENSMUSG00000065192	ENSMUST00000083258	LOC115487589
chr1	52434301	52434600	5.01919	0.00710958	Distal Intergenic	1	52444436	52444544	ENSMUSG00000065192	ENSMUST00000083258	LOC115487589
chr1	52728301	52728600	-1.28922	0.00759292	Promoter (<=1kb)	1	52659986	52727462	ENSMUSG00000041439	ENSMUST00000087701	Mfsd6
chr1	52890301	52890600	1.94693	0.00516077	Intron (ENSMUST00000159352/ENSMUSG00000041426, intron 7 of 11)	1	52902633	52913760	ENSMUSG00000041426	ENSMUST00000162609	Hibch
chr1	52925401	52925700	5.14795	0.0015486	5' UTR	1	52902633	52913760	ENSMUSG00000041426	ENSMUST00000162609	Hibch
chr1	53136601	53136900	-2.26295	0.00795015	Distal Intergenic	1	53100050	53100150	ENSMUSG00000089334	ENSMUST00000158709	NA
chr1	53296201	53296500	-2.26757	0.00493932	Promoter (<=1kb)	1	53262895	53296967	ENSMUSG00000026098	ENSMUST00000142922	Pms1
chr1	53470801	53471100	-4.80532	0.00689491	Intron (ENSMUST00000094964/ENSMUSG00000096141, intron 49 of 65)	1	53443271	53443395	ENSMUSG00000092657	ENSMUST00000174916	NA
chr1	53518501	53518800	3.47847	0.00879893	Exon (ENSMUST00000094964/ENSMUSG00000096141, exon 41 of 66)	1	53443271	53443395	ENSMUSG00000092657	ENSMUST00000174916	NA
chr1	53694601	53694900	-2.53272	0.00141813	Intron (ENSMUST00000094964/ENSMUSG00000096141, intron 3 of 65)	1	53397002	53706784	ENSMUSG00000096141	ENSMUST00000094964	Dnah7a
chr1	53895301	53895600	5.15992	0.00471128	Intron (ENSMUST00000087659/ENSMUSG00000042807, intron 14 of 28)	1	53886828	53886941	ENSMUSG00000087949	ENSMUST00000157324	NA
chr1	53932201	53932500	-3.37807	0.00407656	Intron (ENSMUST00000087659/ENSMUSG00000042807, intron 6 of 28)	1	53886828	53886941	ENSMUSG00000087949	ENSMUST00000157324	NA
chr1	54176101	54176400	2.78075	0.00211634	Intron (ENSMUST00000087659/ENSMUSG00000042807, intron 1 of 28)	1	53811175	54194048	ENSMUSG00000042807	ENSMUST00000120904	Hecw2
chr1	54360901	54361200	-4.82526	0.00657463	3' UTR	1	54354596	54368603	ENSMUSG00000025983	ENSMUST00000159682	Ccdc150
chr1	54387001	54387300	-5.182	0.00188533	Distal Intergenic	1	54354596	54368603	ENSMUSG00000025983	ENSMUST00000159682	Ccdc150
chr1	54599101	54599400	-2.05991	0.00954752	Distal Intergenic	1	54473000	54557684	ENSMUSG00000073678	ENSMUST00000097739	Pgap1
chr1	54701401	54701700	4.88617	0.00399778	Intron (ENSMUST00000179030/ENSMUSG00000052331, intron 16 of 27)	1	54654911	54690947	ENSMUSG00000052331	ENSMUST00000177704	Ankrd44
chr1	54705301	54705600	1.29544	0.0057697	Intron (ENSMUST00000179030/ENSMUSG00000052331, intron 16 of 27)	1	54654911	54690947	ENSMUSG00000052331	ENSMUST00000177704	Ankrd44
chr1	54837601	54837900	-4.71684	0.00832075	Intron (ENSMUST00000179030/ENSMUSG00000052331, intron 1 of 27)	1	54762368	54813443	ENSMUSG00000052331	ENSMUST00000178905	Ankrd44
chr1	54924901	54925200	-2.58287	0.00209461	Promoter (1-2kb)	1	54735302	54926354	ENSMUSG00000052331	ENSMUST00000178935	Ankrd44
chr1	54948301	54948900	-5.00241	0.00524715	Distal Intergenic	1	54760887	54926387	ENSMUSG00000052331	ENSMUST00000180327	Ankrd44
chr1	54960301	54960900	-2.83849	0.0046321	Distal Intergenic	1	54760887	54926387	ENSMUSG00000052331	ENSMUST00000180327	Ankrd44
chr1	55123201	55123500	5.12556	0.00414104	Distal Intergenic	1	55127297	55128287	ENSMUSG00000089670	ENSMUST00000160730	NA
chr1	55137301	55137900	-3.00948	0.00574215	Intron (ENSMUST00000159311/ENSMUSG00000025979, intron 1 of 6)	1	55131326	55145383	ENSMUSG00000025979	ENSMUST00000159743	Mob4
chr1	55190401	55190700	-1.99509	0.00759423	Intron (ENSMUST00000027121/ENSMUSG00000025978, intron 7 of 8)	1	55203945	55206489	ENSMUSG00000025978	ENSMUST00000133294	Rftn2
chr1	55436401	55436700	-3.57255	0.00832709	Intron (ENSMUST00000042986/ENSMUSG00000038349, intron 1 of 5)	1	55443733	55445064	ENSMUSG00000073674	ENSMUST00000081004	NA
chr1	55438201	55438500	-3.58648	0.00363485	Intron (ENSMUST00000042986/ENSMUSG00000038349, intron 1 of 5)	1	55443733	55445064	ENSMUSG00000073674	ENSMUST00000081004	NA
chr1	55629901	55630200	3.21624	0.00909281	Intron (ENSMUST00000042986/ENSMUSG00000038349, intron 1 of 5)	1	55443733	55445064	ENSMUSG00000073674	ENSMUST00000081004	NA
chr1	55924201	55924500	-2.68364	0.00520276	Distal Intergenic	1	55443733	55445064	ENSMUSG00000073674	ENSMUST00000081004	NA
chr1	55970401	55970700	-2.07149	0.00593109	Distal Intergenic	1	55443733	55445064	ENSMUSG00000073674	ENSMUST00000081004	NA
chr1	55987801	55988100	4.87789	0.00912824	Distal Intergenic	1	55443733	55445064	ENSMUSG00000073674	ENSMUST00000081004	NA
chr1	56463001	56463600	2.67277	0.00356428	Distal Intergenic	1	56636053	56637451	ENSMUSG00000045336	ENSMUST00000062085	Hsfy2
chr1	56505301	56505600	-3.27731	0.0083793	Distal Intergenic	1	56636053	56637451	ENSMUSG00000045336	ENSMUST00000062085	Hsfy2
chr1	56731501	56731800	-4.9298	0.00405177	Distal Intergenic	1	56636053	56637451	ENSMUSG00000045336	ENSMUST00000062085	Hsfy2
chr1	56897701	56898300	-5.47471	0.000369267	Exon (ENSMUST00000114415/ENSMUSG00000038331, exon 5 of 11)	1	56948134	56969840	ENSMUSG00000038331	ENSMUST00000176759	Satb2
chr1	57355201	57355500	-1.83655	0.00909246	Distal Intergenic	1	57359222	57377504	ENSMUSG00000097519	ENSMUST00000181949	4930558J18Rik
chr1	57533701	57534000	2.24989	0.00180722	Distal Intergenic	1	57467870	57468026	ENSMUSG00000088353	ENSMUST00000157728	NA
chr1	57703501	57703800	2.67818	0.00598792	Distal Intergenic	1	57774162	57885768	ENSMUSG00000038305	ENSMUST00000172287	Spats2l
chr1	57754501	57754800	-2.59434	0.00728947	Distal Intergenic	1	57774162	57885768	ENSMUSG00000038305	ENSMUST00000172287	Spats2l
chr1	57757801	57758100	1.39582	0.00235843	Distal Intergenic	1	57774162	57885768	ENSMUSG00000038305	ENSMUST00000172287	Spats2l
chr1	57930901	57931200	2.7095	0.00299481	Intron (ENSMUST00000163239/ENSMUSG00000038305, intron 8 of 11)	1	57909835	57917111	ENSMUSG00000091283	ENSMUST00000172128	NA
chr1	58062301	58062600	1.09279	0.00590608	Exon (ENSMUST00000001027/ENSMUSG00000063558, exon 14 of 35)	1	58029964	58070879	ENSMUSG00000063558	ENSMUST00000160168	Aox1
chr1	58194601	58194900	-1.25665	0.00984055	Exon (ENSMUST00000040999/ENSMUSG00000064294, exon 34 of 35)	1	58210397	58268597	ENSMUSG00000038242	ENSMUST00000040442	Aox4
chr1	58275601	58275900	-2.60297	0.00983257	Promoter (2-3kb)	1	58278326	58379264	ENSMUSG00000079554	ENSMUST00000114366	Aox2
chr1	58371601	58371900	-2.01884	0.00456558	Intron (ENSMUST00000114366/ENSMUSG00000079554, intron 34 of 35)	1	58393136	58406548	ENSMUSG00000051223	ENSMUST00000050552	Bzw1
chr1	58649701	58650000	-2.2334	0.00900803	Distal Intergenic	1	58646608	58648317	ENSMUSG00000059647	ENSMUST00000081455	NA
chr1	59022601	59022900	2.39786	0.00883701	Distal Intergenic	1	58997123	59003443	ENSMUSG00000047383	ENSMUST00000054653	NA
chr1	59124001	59124300	4.88363	0.0062085	Intron (ENSMUST00000066374/ENSMUSG00000079550, intron 20 of 21)	1	59100594	59120096	ENSMUSG00000038079	ENSMUST00000094917	Tmem237
chr1	59259301	59259600	2.35629	0.00598607	Promoter (2-3kb)	1	59257128	59257878	ENSMUSG00000026023	ENSMUST00000162487	Cdk15
chr1	59360401	59360700	-5.37616	0.000918148	Distal Intergenic	1	59298936	59352448	ENSMUSG00000026023	ENSMUST00000162906	Cdk15
chr1	59378701	59379300	1.82705	0.00288328	Distal Intergenic	1	59298936	59352448	ENSMUSG00000026023	ENSMUST00000162906	Cdk15
chr1	59523001	59523300	-1.59154	0.00964686	Intron (ENSMUST00000114243/ENSMUSG00000047361, intron 1 of 19)	1	59516264	59634508	ENSMUSG00000047361	ENSMUST00000114243	Gm973
chr1	59592601	59592900	4.89203	0.00358719	Intron (ENSMUST00000114243/ENSMUSG00000047361, intron 12 of 19)	1	59626580	59626664	ENSMUSG00000089276	ENSMUST00000158651	NA
chr1	59619301	59619600	1.18496	0.00618005	Intron (ENSMUST00000114243/ENSMUSG00000047361, intron 13 of 19)	1	59626580	59626664	ENSMUSG00000089276	ENSMUST00000158651	NA
chr1	59904601	59904900	-1.41914	0.00233323	Distal Intergenic	1	59913006	59985346	ENSMUSG00000041040	ENSMUST00000036540	Fam117b
chr1	60177301	60177600	-3.35677	0.00647379	Promoter (2-3kb)	1	60180599	60334705	ENSMUSG00000073664	ENSMUST00000035569	Nbeal1
chr1	60395701	60396000	1.78556	0.0058504	Distal Intergenic	1	60409619	60481162	ENSMUSG00000026782	ENSMUST00000052332	Abi2
chr1	61181701	61182000	-4.87702	0.00968669	Distal Intergenic	1	61196541	61197242	ENSMUSG00000080785	ENSMUST00000120063	NA
chr1	61194601	61195200	1.71793	0.0068145	Promoter (2-3kb)	1	61196541	61197242	ENSMUSG00000080785	ENSMUST00000120063	NA
chr1	61233301	61233600	2.17321	0.00938993	Distal Intergenic	1	61196541	61197242	ENSMUSG00000080785	ENSMUST00000120063	NA
chr1	61497001	61497300	5.69478	0.000463312	Distal Intergenic	1	61470441	61470543	ENSMUSG00000089546	ENSMUST00000158921	NA
chr1	61524301	61524600	5.15976	0.00223163	Distal Intergenic	1	61470441	61470543	ENSMUSG00000089546	ENSMUST00000158921	NA
chr1	61543201	61543500	2.54425	0.00670858	Distal Intergenic	1	61470441	61470543	ENSMUSG00000089546	ENSMUST00000158921	NA
chr1	61569001	61569300	-2.79517	0.00648063	Distal Intergenic	1	61616943	61621149	ENSMUSG00000086009	ENSMUST00000128588	NA
chr1	61709401	61709700	-4.94838	0.00288804	Intron (ENSMUST00000138768/ENSMUSG00000052062, intron 1 of 4)	1	61639243	62642284	ENSMUSG00000052062	ENSMUST00000094906	Pard3b
chr1	61710601	61710900	3.6288	0.0098804	Intron (ENSMUST00000138768/ENSMUSG00000052062, intron 1 of 4)	1	61639243	62642284	ENSMUSG00000052062	ENSMUST00000094906	Pard3b
chr1	62139001	62139300	-2.24699	0.00815101	Promoter (2-3kb)	1	62131195	62136109	ENSMUSG00000085019	ENSMUST00000127498	Pard3bos2
chr1	62441701	62442000	2.3293	0.0020205	Intron (ENSMUST00000075374/ENSMUSG00000052062, intron 19 of 22)	1	62456725	62499261	ENSMUSG00000085400	ENSMUST00000147177	NA
chr1	62618701	62619000	-4.71861	0.00730429	Intron (ENSMUST00000075374/ENSMUSG00000052062, intron 22 of 22)	1	62656695	62657788	ENSMUSG00000081950	ENSMUST00000119592	NA
chr1	62656801	62657100	-1.43263	0.00497494	Promoter (<=1kb)	1	62656695	62657788	ENSMUSG00000081950	ENSMUST00000119592	NA
chr1	62687101	62687400	-2.77022	0.00344742	Distal Intergenic	1	62703285	62739932	ENSMUSG00000025969	ENSMUST00000126344	Nrp2
chr1	62783701	62784300	-1.70494	0.00125372	Intron (ENSMUST00000075144/ENSMUSG00000025969, intron 13 of 15)	1	62703702	62818695	ENSMUSG00000025969	ENSMUST00000114157	Nrp2
chr1	62789401	62789700	-1.72449	0.000333848	Intron (ENSMUST00000075144/ENSMUSG00000025969, intron 15 of 15)	1	62703702	62818695	ENSMUSG00000025969	ENSMUST00000114157	Nrp2
chr1	62813701	62814000	1.86395	0.00899687	Intron (ENSMUST00000075144/ENSMUSG00000025969, intron 15 of 15)	1	62703702	62818695	ENSMUSG00000025969	ENSMUST00000114157	Nrp2
chr1	62831401	62832000	2.28199	0.0056337	Distal Intergenic	1	62703702	62818695	ENSMUSG00000025969	ENSMUST00000114157	Nrp2
chr1	62855101	62855400	3.1177	0.00227723	Distal Intergenic	1	62703702	62818695	ENSMUSG00000025969	ENSMUST00000114157	Nrp2
chr1	62950801	62951100	-2.3536	0.00718022	Distal Intergenic	1	63032706	63032819	ENSMUSG00000088953	ENSMUST00000158328	NA
chr1	62958601	62959200	2.47278	0.00631342	3' UTR	1	63032706	63032819	ENSMUSG00000088953	ENSMUST00000158328	NA
chr1	63197401	63197700	-2.27008	0.00407691	Promoter (<=1kb)	1	63198031	63198156	ENSMUSG00000094290	ENSMUST00000175328	NA
chr1	63271201	63271500	-2.85376	0.00908064	Promoter (1-2kb)	1	63266848	63273115	ENSMUSG00000087561	ENSMUST00000153049	NA
chr1	63294001	63294300	-3.19738	0.00766328	Intron (ENSMUST00000114132/ENSMUSG00000027520, intron 5 of 6)	1	63290738	63314575	ENSMUSG00000027520	ENSMUST00000029025	Zdbf2
chr1	63466201	63466500	5.36803	0.000421023	Intron (ENSMUST00000114103/ENSMUSG00000025964, intron 2 of 23)	1	63445935	63532849	ENSMUSG00000025964	ENSMUST00000146403	Adam23
chr1	63526201	63526500	-3.09916	0.00975548	Intron (ENSMUST00000114103/ENSMUSG00000025964, intron 4 of 23)	1	63555174	63566910	ENSMUSG00000025964	ENSMUST00000134704	Adam23
chr1	63556801	63557100	-2.03235	0.00960435	Promoter (1-2kb)	1	63555174	63566910	ENSMUSG00000025964	ENSMUST00000134704	Adam23
chr1	63587101	63587400	-1.75532	0.00787749	Intron (ENSMUST00000087374/ENSMUSG00000025964, intron 25 of 25)	1	63575488	63575590	ENSMUSG00000087823	ENSMUST00000157198	LOC115487614
chr1	63664201	63664500	-1.55027	9.65785e-05	Exon (ENSMUST00000090313/ENSMUSG00000069085, exon 8 of 15)	1	63671468	63671971	ENSMUSG00000083066	ENSMUST00000120763	NA
chr1	63915901	63916200	-1.90031	0.00787956	Promoter (1-2kb)	1	63917848	63935932	ENSMUSG00000082373	ENSMUST00000120486	NA
chr1	63933001	63933300	-1.20467	0.00618166	Intron (ENSMUST00000120486/ENSMUSG00000082373, intron 7 of 8)	1	63917848	63935932	ENSMUSG00000082373	ENSMUST00000120486	NA
chr1	64034401	64034700	2.47206	0.00777599	3' UTR	1	64029463	64032927	ENSMUSG00000097272	ENSMUST00000181595	NA
chr1	64169401	64169700	-5.1256	0.00319591	Distal Intergenic	1	64150201	64150665	ENSMUSG00000086721	ENSMUST00000117621	NA
chr1	64219201	64219500	2.73478	0.00479036	Distal Intergenic	1	64150201	64150665	ENSMUSG00000086721	ENSMUST00000117621	NA
chr1	64474201	64474500	-1.74227	0.00590054	Distal Intergenic	1	64532804	64604547	ENSMUSG00000025958	ENSMUST00000049932	Creb1
chr1	64741501	64741800	-1.83779	0.00666751	Distal Intergenic	1	64730560	64737750	ENSMUSG00000045005	ENSMUST00000116133	Fzd5
chr1	64851901	64852200	1.54105	0.00988035	Intron (ENSMUST00000139649/ENSMUSG00000051344, intron 6 of 8)	1	64860298	64928097	ENSMUSG00000051344	ENSMUST00000140857	Plekhm3
chr1	64995901	64996200	-4.82526	0.00657466	Promoter (1-2kb)	1	64993924	64994631	ENSMUSG00000084416	ENSMUST00000171857	NA
chr1	65101501	65101800	2.48802	0.0047974	Promoter (1-2kb)	1	65100389	65103360	ENSMUSG00000044429	ENSMUST00000154012	Cryga
chr1	65654701	65655000	-2.85028	0.00216215	Distal Intergenic	1	65552682	65552994	ENSMUSG00000082774	ENSMUST00000117848	NA
chr1	65727001	65727300	-5.10049	0.00287711	Distal Intergenic	1	65552682	65552994	ENSMUSG00000082774	ENSMUST00000117848	NA
chr1	66041401	66041700	4.89613	0.00446525	Distal Intergenic	1	66033085	66033425	ENSMUSG00000083242	ENSMUST00000118881	NA
chr1	66326701	66327000	5.15186	0.00111343	Promoter (1-2kb)	1	66322276	66328796	ENSMUSG00000073656	ENSMUST00000147494	NA
chr1	66917401	66917700	2.27557	0.00507628	Distal Intergenic	1	66926066	66935333	ENSMUSG00000061816	ENSMUST00000120415	Myl1
chr1	67700401	67700700	5.14927	0.001056	Distal Intergenic	1	67616975	67617052	ENSMUSG00000095282	ENSMUST00000174899	NA
chr1	68106301	68106600	1.40732	0.00703671	Intron (ENSMUST00000119142/ENSMUSG00000062209, intron 20 of 27)	1	68024243	68025896	ENSMUSG00000087329	ENSMUST00000124160	NA
chr1	68191801	68192100	-5.08932	0.00452776	Intron (ENSMUST00000119142/ENSMUSG00000062209, intron 20 of 27)	1	68293280	68293726	ENSMUSG00000083795	ENSMUST00000117740	NA
chr1	68366401	68366700	1.97929	0.00676101	Intron (ENSMUST00000119142/ENSMUSG00000062209, intron 5 of 27)	1	68384942	68385035	ENSMUSG00000080539	ENSMUST00000116889	NA
chr1	69085201	69085800	-5.11097	0.00137902	Intron (ENSMUST00000119142/ENSMUSG00000062209, intron 1 of 27)	1	69091913	69106740	ENSMUSG00000087514	ENSMUST00000140116	NA
chr1	69454201	69454500	-2.9782	0.00195883	Distal Intergenic	1	69531214	69685960	ENSMUSG00000025997	ENSMUST00000027146	Ikzf2
chr1	69474901	69475200	-2.78136	0.00484161	Distal Intergenic	1	69531214	69685960	ENSMUSG00000025997	ENSMUST00000027146	Ikzf2
chr1	69675301	69675600	-5.28597	0.00366319	Intron (ENSMUST00000027146/ENSMUSG00000025997, intron 3 of 7)	1	69531214	69685960	ENSMUSG00000025997	ENSMUST00000027146	Ikzf2
chr1	70177501	70177800	5.02319	0.00353315	Intron (ENSMUST00000065425/ENSMUSG00000053153, intron 11 of 16)	1	69955004	69955129	ENSMUSG00000080524	ENSMUST00000116874	LOC115487680
chr1	70518001	70518300	3.06509	0.00255125	Intron (ENSMUST00000065425/ENSMUSG00000053153, intron 16 of 16)	1	70596815	70596921	ENSMUSG00000075952	ENSMUST00000102000	LOC115487587
chr1	70850401	70850700	-2.47617	0.00313568	Intron (ENSMUST00000053922/ENSMUSG00000045648, intron 3 of 3)	1	70725923	70882489	ENSMUSG00000045648	ENSMUST00000162182	Vwc2l
chr1	70886701	70887000	1.67234	0.00990941	Distal Intergenic	1	71039652	71040030	ENSMUSG00000089965	ENSMUST00000159588	NA
chr1	70910101	70910400	3.55608	0.00262373	Distal Intergenic	1	71039652	71040030	ENSMUSG00000089965	ENSMUST00000159588	NA
chr1	71018701	71019000	1.66925	0.00313138	Distal Intergenic	1	71039652	71040030	ENSMUSG00000089965	ENSMUST00000159588	NA
chr1	71045701	71046000	2.33225	0.00731087	Intron (ENSMUST00000027393/ENSMUSG00000026196, intron 9 of 10)	1	71039652	71040030	ENSMUSG00000089965	ENSMUST00000159588	NA
chr1	71086501	71086800	-2.33379	0.00241986	Intron (ENSMUST00000027393/ENSMUSG00000026196, intron 3 of 10)	1	71027498	71103146	ENSMUSG00000026196	ENSMUST00000027393	Bard1
chr1	71111701	71112000	5.34558	0.00192305	Distal Intergenic	1	71027498	71103146	ENSMUSG00000026196	ENSMUST00000027393	Bard1
chr1	71162401	71162700	-3.10268	0.00946367	Distal Intergenic	1	71027498	71103146	ENSMUSG00000026196	ENSMUST00000027393	Bard1
chr1	71249101	71249400	1.70301	0.000869951	Intron (ENSMUST00000087268/ENSMUSG00000050296, intron 49 of 52)	1	71027498	71103146	ENSMUSG00000026196	ENSMUST00000027393	Bard1
chr1	71413201	71413500	-1.42225	0.00637756	Promoter (1-2kb)	1	71243090	71414910	ENSMUSG00000050296	ENSMUST00000087268	Abca12
chr1	71420701	71421300	3.71173	0.00034261	Distal Intergenic	1	71243090	71414910	ENSMUSG00000050296	ENSMUST00000087268	Abca12
chr1	71513701	71514000	1.91526	0.00489021	Distal Intergenic	1	71557150	71579631	ENSMUSG00000026192	ENSMUST00000027384	Atic
chr1	71625601	71625900	-2.54692	0.00201204	Intron (ENSMUST00000055226/ENSMUSG00000026193, intron 19 of 45)	1	71652837	71657457	ENSMUSG00000073652	ENSMUST00000097699	Apol7d
chr1	71714101	71714400	-1.71494	6.68051e-05	Distal Intergenic	1	71653339	71657245	ENSMUSG00000073652	ENSMUST00000125934	Apol7d
chr1	71726101	71726400	-1.49243	0.00401234	Distal Intergenic	1	71653339	71657245	ENSMUSG00000073652	ENSMUST00000125934	Apol7d
chr1	71928301	71928600	5.63206	0.000166383	Distal Intergenic	1	72004288	72004770	ENSMUSG00000059483	ENSMUST00000076314	NA
chr1	71930701	71931000	2.02408	0.00560129	Distal Intergenic	1	72004288	72004770	ENSMUSG00000059483	ENSMUST00000076314	NA
chr1	71972701	71973000	-1.67582	0.00564658	Distal Intergenic	1	72004288	72004770	ENSMUSG00000059483	ENSMUST00000076314	NA
chr1	72066901	72067200	2.8823	0.00442037	Distal Intergenic	1	72004288	72004770	ENSMUSG00000059483	ENSMUST00000076314	NA
chr1	72271801	72272100	-4.92391	0.00551368	Intron (ENSMUST00000180722/ENSMUSG00000097131, intron 3 of 3)	1	72264693	72267178	ENSMUSG00000097131	ENSMUST00000181382	D230017M19Rik
chr1	72413401	72413700	2.0308	0.0050691	Distal Intergenic	1	72459499	72460027	ENSMUSG00000085812	ENSMUST00000146593	NA
chr1	72527101	72527700	-5.45949	0.00144341	Intron (ENSMUST00000047786/ENSMUSG00000039372, intron 1 of 3)	1	72427112	72536930	ENSMUSG00000039372	ENSMUST00000047786	2021-03-04
chr1	72607201	72607500	2.26977	0.00502547	Intron (ENSMUST00000136498/ENSMUSG00000039354, intron 9 of 13)	1	72616522	72628299	ENSMUSG00000039354	ENSMUST00000126832	Smarcal1
chr1	72836101	72836400	2.65102	0.00848715	Intron (ENSMUST00000047328/ENSMUSG00000039323, intron 1 of 3)	1	72825322	72852467	ENSMUSG00000039323	ENSMUST00000120564	Igfbp2
chr1	72844801	72845100	3.05258	0.00407341	Intron (ENSMUST00000047328/ENSMUSG00000039323, intron 1 of 3)	1	72848699	72852148	ENSMUSG00000039323	ENSMUST00000155703	Igfbp2
chr1	72985801	72986100	2.51019	0.00822219	Distal Intergenic	1	73015083	73015899	ENSMUSG00000026182	ENSMUST00000027374	Tnp1
chr1	73008601	73008900	-4.68926	0.00915612	Distal Intergenic	1	73015083	73015899	ENSMUSG00000026182	ENSMUST00000027374	Tnp1
chr1	73071301	73071600	2.11702	0.00363931	Distal Intergenic	1	73015083	73015899	ENSMUSG00000026182	ENSMUST00000027374	Tnp1
chr1	73112101	73112400	3.22592	0.00110698	Distal Intergenic	1	73015083	73015899	ENSMUSG00000026182	ENSMUST00000027374	Tnp1
chr1	73113301	73113600	-1.80583	0.00611715	Distal Intergenic	1	73015083	73015899	ENSMUSG00000026182	ENSMUST00000027374	Tnp1
chr1	73158301	73158600	-1.92004	0.00692357	Distal Intergenic	1	73015083	73015899	ENSMUSG00000026182	ENSMUST00000027374	Tnp1
chr1	73192801	73193100	-5.01181	0.00876312	Distal Intergenic	1	73015083	73015899	ENSMUSG00000026182	ENSMUST00000027374	Tnp1
chr1	73229101	73229700	-3.04889	0.00710256	Distal Intergenic	1	73392246	73392399	ENSMUSG00000098697	ENSMUST00000183977	NA
chr1	73233001	73233300	-5.41144	0.000872598	Distal Intergenic	1	73392246	73392399	ENSMUSG00000098697	ENSMUST00000183977	NA
chr1	73582201	73582500	-5.3385	0.000440916	Distal Intergenic	1	73763710	73763835	ENSMUSG00000088666	ENSMUST00000158041	NA
chr1	73586701	73587000	1.01636	0.00212175	Distal Intergenic	1	73763710	73763835	ENSMUSG00000088666	ENSMUST00000158041	NA
chr1	73627801	73628100	-4.94462	0.00823619	Distal Intergenic	1	73763710	73763835	ENSMUSG00000088666	ENSMUST00000158041	NA
chr1	73679401	73680000	-4.89102	0.00591178	Distal Intergenic	1	73763710	73763835	ENSMUSG00000088666	ENSMUST00000158041	NA
chr1	73926301	73926600	2.54613	0.0073247	Intron (ENSMUST00000169786/ENSMUSG00000055322, intron 25 of 34)	1	73855477	73855575	ENSMUSG00000098504	ENSMUST00000183826	Mir6351
chr1	73938601	73938900	-2.19262	0.00078574	Intron (ENSMUST00000169786/ENSMUSG00000055322, intron 21 of 34)	1	73855477	73855575	ENSMUSG00000098504	ENSMUST00000183826	Mir6351
chr1	73967101	73967400	2.36206	0.00474171	Intron (ENSMUST00000169786/ENSMUSG00000055322, intron 18 of 34)	1	73855477	73855575	ENSMUSG00000098504	ENSMUST00000183826	Mir6351
chr1	74138401	74138700	-3.54971	0.00286695	Intron (ENSMUST00000080167/ENSMUSG00000061815, intron 9 of 11)	1	74125579	74147773	ENSMUSG00000061815	ENSMUST00000127134	Rufy4
chr1	74143201	74143500	1.78324	0.00412711	Intron (ENSMUST00000080167/ENSMUSG00000061815, intron 10 of 11)	1	74153989	74160610	ENSMUSG00000026180	ENSMUST00000027372	Cxcr2
chr1	74186101	74186400	3.35437	0.0083651	Distal Intergenic	1	74191785	74194631	ENSMUSG00000048480	ENSMUST00000053389	Cxcr1
chr1	74310301	74310600	-1.96099	0.00340217	Intron (ENSMUST00000027370/ENSMUSG00000026179, intron 2 of 9)	1	74293910	74305622	ENSMUSG00000006301	ENSMUST00000130763	Tmbim1
chr1	74636101	74636400	-2.41354	0.00427043	3' UTR	1	74626465	74636894	ENSMUSG00000033276	ENSMUST00000123154	Stk36
chr1	74880901	74881500	-1.99887	0.00655906	Downstream (<1kb)	1	74882407	74884608	ENSMUSG00000055197	ENSMUST00000162938	Fev
chr1	75010201	75010500	2.38297	0.00392199	Intron (ENSMUST00000152855/ENSMUSG00000026162, intron 2 of 4)	1	74967139	75046639	ENSMUSG00000026162	ENSMUST00000152855	Nhej1
chr1	75468301	75468600	2.87417	0.00476345	Intron (ENSMUST00000113577/ENSMUSG00000033007, intron 1 of 8)	1	75474576	75478746	ENSMUSG00000032997	ENSMUST00000143496	Chpf
chr1	75473101	75473700	-2.6379	0.00477628	3' UTR	1	75474576	75478746	ENSMUSG00000032997	ENSMUST00000143496	Chpf
chr1	75504001	75504300	-1.60642	0.00668798	Promoter (<=1kb)	1	75496337	75503680	ENSMUSG00000026211	ENSMUST00000127507	Obsl1
chr1	75596701	75597000	-1.53088	0.00361965	Distal Intergenic	1	75624654	75626329	ENSMUSG00000082528	ENSMUST00000120832	NA
chr1	75600901	75601200	-1.10522	0.00407065	Distal Intergenic	1	75624654	75626329	ENSMUSG00000082528	ENSMUST00000120832	NA
chr1	75911101	75911400	2.91061	0.00984163	Distal Intergenic	1	75636390	75637179	ENSMUSG00000082012	ENSMUST00000121823	NA
chr1	76012801	76013100	-1.94977	0.000122728	Distal Intergenic	1	75636390	75637179	ENSMUSG00000082012	ENSMUST00000121823	NA
chr1	76132801	76133100	2.13603	0.00597751	Distal Intergenic	1	76509560	76509643	ENSMUSG00000098611	ENSMUST00000183584	Mir6343
chr1	76191301	76191600	2.34578	0.009705	Distal Intergenic	1	76509560	76509643	ENSMUSG00000098611	ENSMUST00000183584	Mir6343
chr1	76224901	76225200	2.27587	0.00366289	Distal Intergenic	1	76509560	76509643	ENSMUSG00000098611	ENSMUST00000183584	Mir6343
chr1	76324201	76324500	3.5587	0.00539224	Distal Intergenic	1	76509560	76509643	ENSMUSG00000098611	ENSMUST00000183584	Mir6343
chr1	76326901	76327500	-4.82145	0.00532764	Distal Intergenic	1	76509560	76509643	ENSMUSG00000098611	ENSMUST00000183584	Mir6343
chr1	76375201	76375500	3.21949	0.00855225	Distal Intergenic	1	76509560	76509643	ENSMUSG00000098611	ENSMUST00000183584	Mir6343
chr1	76487401	76487700	1.59478	0.00622961	Distal Intergenic	1	76509560	76509643	ENSMUSG00000098611	ENSMUST00000183584	Mir6343
chr1	76875901	76876500	5.01348	0.00243865	Distal Intergenic	1	77144753	77144846	ENSMUSG00000089326	ENSMUST00000158701	NA
chr1	77052601	77052900	5.24524	0.00330546	Distal Intergenic	1	77144753	77144846	ENSMUSG00000089326	ENSMUST00000158701	NA
chr1	77398201	77398500	-1.29894	0.00606186	Exon (ENSMUST00000027451/ENSMUSG00000026235, exon 8 of 18)	1	77496653	77496768	ENSMUSG00000099141	ENSMUST00000184495	Mir6352
chr1	77507101	77507400	1.12244	0.00214125	Exon (ENSMUST00000027451/ENSMUSG00000026235, exon 3 of 18)	1	77367185	77515088	ENSMUSG00000026235	ENSMUST00000027451	Epha4
chr1	77763301	77763600	-4.95448	0.00257552	Distal Intergenic	1	77898283	77898446	ENSMUSG00000065215	ENSMUST00000083281	LOC115487657
chr1	77941801	77942100	3.14646	0.00180369	Distal Intergenic	1	77898283	77898446	ENSMUSG00000065215	ENSMUST00000083281	LOC115487657
chr1	77980501	77980800	-3.14329	0.00164334	Distal Intergenic	1	77898283	77898446	ENSMUSG00000065215	ENSMUST00000083281	LOC115487657
chr1	78347701	78348000	-3.10913	0.00933033	Intron (ENSMUST00000036172/ENSMUSG00000032908, intron 1 of 4)	1	78310346	78420286	ENSMUSG00000032908	ENSMUST00000036172	Sgpp2
chr1	78498601	78498900	-1.29585	0.00861226	Exon (ENSMUST00000170511/ENSMUSG00000090486, exon 2 of 2)	1	78417958	78488859	ENSMUSG00000026245	ENSMUST00000170217	Farsb
chr1	78564301	78564600	3.54801	0.00374175	Distal Intergenic	1	78537628	78538173	ENSMUSG00000012187	ENSMUST00000125458	Mogat1
chr1	78617701	78618000	1.88604	0.00346082	Distal Intergenic	1	78657825	78706987	ENSMUSG00000032883	ENSMUST00000035779	Acsl3
chr1	78719101	78719400	-1.88884	0.00682754	Distal Intergenic	1	78696656	78701289	ENSMUSG00000032883	ENSMUST00000148608	Acsl3
chr1	78788701	78789000	2.35317	0.000569018	Distal Intergenic	1	78816949	78820024	ENSMUSG00000047330	ENSMUST00000057262	Kcne4
chr1	79255801	79256100	-3.56076	0.00177017	Distal Intergenic	1	79434669	79440090	ENSMUSG00000050711	ENSMUST00000049972	Scg2
chr1	79305301	79305600	-3.64048	0.000921165	Distal Intergenic	1	79434669	79440090	ENSMUSG00000050711	ENSMUST00000049972	Scg2
chr1	79487101	79487400	-4.82526	0.00657469	Distal Intergenic	1	79513739	79513864	ENSMUSG00000077782	ENSMUST00000104594	LOC115485787
chr1	79555201	79555500	-2.16766	0.00520679	Distal Intergenic	1	79513739	79513864	ENSMUSG00000077782	ENSMUST00000104594	LOC115485787
chr1	79623901	79624200	-2.10691	0.00625157	Intron (ENSMUST00000162342/ENSMUSG00000054702, intron 2 of 4)	1	79608845	79671965	ENSMUSG00000054702	ENSMUST00000159312	Ap1s3
chr1	79645201	79645500	-1.18816	0.00735522	Intron (ENSMUST00000162342/ENSMUSG00000054702, intron 1 of 4)	1	79608845	79671965	ENSMUSG00000054702	ENSMUST00000159312	Ap1s3
chr1	79875001	79875300	5.03916	0.00402631	Distal Intergenic	1	79815108	79858696	ENSMUSG00000026249	ENSMUST00000153862	Serpine2
chr1	79892101	79892400	4.89203	0.00358718	Distal Intergenic	1	79922536	79923426	ENSMUSG00000067106	ENSMUST00000165691	NA
chr1	80051701	80052000	3.36253	0.00903765	Distal Intergenic	1	80135466	80135572	ENSMUSG00000096297	ENSMUST00000179111	LOC115487702
chr1	80506201	80506500	-3.09612	0.00982119	Intron (ENSMUST00000077946/ENSMUSG00000038608, intron 53 of 55)	1	80383104	80385188	ENSMUSG00000090637	ENSMUST00000164487	NA
chr1	81058201	81058500	-4.84057	0.00554334	Distal Intergenic	1	81076950	81298934	ENSMUSG00000054976	ENSMUST00000137862	Nyap2
chr1	81062101	81062400	-2.15632	0.00552458	Distal Intergenic	1	81076950	81298934	ENSMUSG00000054976	ENSMUST00000137862	Nyap2
chr1	81829501	81830100	2.73892	0.00219755	Distal Intergenic	1	81741985	81742969	ENSMUSG00000087008	ENSMUST00000117185	NA
chr1	82057801	82058100	-3.79457	0.00854393	Distal Intergenic	1	82131916	82132019	ENSMUSG00000098797	ENSMUST00000183462	Mir6344
chr1	82116001	82116300	-4.71684	0.00832073	Distal Intergenic	1	82131916	82132019	ENSMUSG00000098797	ENSMUST00000183462	Mir6344
chr1	82242001	82242300	-2.97789	0.000703566	Intron (ENSMUST00000069799/ENSMUSG00000055980, intron 1 of 1)	1	82233112	82235933	ENSMUSG00000022591	ENSMUST00000023262	NA
chr1	82370401	82370700	-1.40573	0.00588903	Intron (ENSMUST00000027322/ENSMUSG00000026142, intron 5 of 6)	1	82396697	82396817	ENSMUSG00000096779	ENSMUST00000117032	NA
chr1	82406401	82406700	-4.95368	0.00459758	Intron (ENSMUST00000027322/ENSMUSG00000026142, intron 6 of 6)	1	82396697	82396817	ENSMUSG00000096779	ENSMUST00000117032	NA
chr1	82556401	82556700	3.81927	0.00221137	Intron (ENSMUST00000087050/ENSMUSG00000067158, intron 4 of 47)	1	82538527	82586792	ENSMUSG00000067158	ENSMUST00000135271	Col4a4
chr1	82674001	82674300	-5.21579	0.00259538	Exon (ENSMUST00000113457/ENSMUSG00000079465, exon 26 of 52)	1	82635013	82635110	ENSMUSG00000065055	ENSMUST00000083121	NA
chr1	82688701	82689000	-2.20566	0.00543761	Intron (ENSMUST00000113457/ENSMUSG00000079465, intron 34 of 51)	1	82715304	82718884	ENSMUSG00000079465	ENSMUST00000125563	Col4a3
chr1	82751701	82752000	1.49649	0.00506631	Promoter (1-2kb)	1	82750170	82751728	ENSMUSG00000026150	ENSMUST00000162573	Mff
chr1	82784701	82785000	-2.22274	0.00653507	Distal Intergenic	1	82757402	82768461	ENSMUSG00000026149	ENSMUST00000138787	Tm4sf20
chr1	82886701	82887000	-4.9298	0.00405176	Intron (ENSMUST00000063380/ENSMUSG00000026159, intron 10 of 12)	1	82839483	82896275	ENSMUSG00000026159	ENSMUST00000113444	Agfg1
chr1	83032201	83032500	-5.20066	0.00362195	Intron (ENSMUST00000045560/ENSMUSG00000038496, intron 1 of 6)	1	83013800	83038431	ENSMUSG00000038496	ENSMUST00000164473	Slc19a3
chr1	83892901	83893200	-3.15771	0.00200088	Distal Intergenic	1	83921918	83922041	ENSMUSG00000077736	ENSMUST00000104548	NA
chr1	84296101	84296400	2.29169	0.00671243	Intron (ENSMUST00000176559/ENSMUSG00000045658, intron 1 of 2)	1	84036296	84284645	ENSMUSG00000045658	ENSMUST00000168574	Pid1
chr1	84520201	84520500	-4.68926	0.00915616	Intron (ENSMUST00000049126/ENSMUSG00000036766, intron 5 of 12)	1	84107794	84364180	ENSMUSG00000045658	ENSMUST00000175996	Pid1
chr1	84810301	84810600	-1.99413	0.00757979	Intron (ENSMUST00000027421/ENSMUSG00000026219, intron 2 of 40)	1	84721189	84839304	ENSMUSG00000026219	ENSMUST00000027421	Trip12
chr1	84856801	84857100	-2.61277	0.0030839	Intron (ENSMUST00000097672/ENSMUSG00000073633, intron 1 of 3)	1	84866436	84900487	ENSMUSG00000073633	ENSMUST00000139562	Fbxo36
chr1	84913501	84913800	-2.37823	0.00467249	Intron (ENSMUST00000027422/ENSMUSG00000026220, intron 3 of 4)	1	84905898	84935125	ENSMUSG00000026220	ENSMUST00000027422	Slc16a14
chr1	84996601	84996900	-2.65528	0.00181232	Intron (ENSMUST00000159114/ENSMUSG00000052477, intron 2 of 2)	1	85012114	85012704	ENSMUSG00000064281	ENSMUST00000121059	NA
chr1	84997501	84997800	-1.37849	0.00324485	Intron (ENSMUST00000159114/ENSMUSG00000052477, intron 2 of 2)	1	85012114	85012704	ENSMUSG00000064281	ENSMUST00000121059	NA
chr1	85023601	85023900	-4.82274	0.00643321	Intron (ENSMUST00000159114/ENSMUSG00000052477, intron 2 of 2)	1	85012367	85012446	ENSMUSG00000098842	ENSMUST00000185101	NA
chr1	85093201	85093500	1.41827	0.00298257	Intron (ENSMUST00000159114/ENSMUSG00000052477, intron 2 of 2)	1	85100164	85100535	ENSMUSG00000073631	ENSMUST00000097669	NA
chr1	85137301	85137600	3.46436	0.00668977	Intron (ENSMUST00000159114/ENSMUSG00000052477, intron 2 of 2)	1	85156809	85157722	ENSMUSG00000089763	ENSMUST00000159600	NA
chr1	85138201	85138800	-3.54859	0.00627221	Intron (ENSMUST00000159114/ENSMUSG00000052477, intron 2 of 2)	1	85156809	85157722	ENSMUSG00000089763	ENSMUST00000159600	NA
chr1	85317301	85317600	-2.95501	0.00270464	Intron (ENSMUST00000162276/ENSMUSG00000091199, intron 1 of 3)	1	85326729	85342615	ENSMUSG00000089652	ENSMUST00000161923	NA
chr1	85332001	85332300	-5.0512	0.00271511	Intron (ENSMUST00000161923/ENSMUSG00000089652, intron 1 of 1)	1	85314350	85327306	ENSMUSG00000091199	ENSMUST00000166777	NA
chr1	85344601	85344900	3.04592	0.00793159	Promoter (2-3kb)	1	85332716	85342086	ENSMUSG00000089937	ENSMUST00000160010	NA
chr1	85506901	85507200	-5.27443	0.000695936	Distal Intergenic	1	85526602	85552178	ENSMUSG00000090186	ENSMUST00000159601	NA
chr1	85588201	85588500	-1.38265	0.00618741	Promoter (<=1kb)	1	85576899	85589191	ENSMUSG00000070034	ENSMUST00000128339	Sp110
chr1	85631101	85631400	3.64469	0.00275109	Promoter (1-2kb)	1	85632478	85644942	ENSMUSG00000070031	ENSMUST00000161497	Sp140
chr1	85765201	85765800	3.29418	0.00476094	Promoter (1-2kb)	1	85763794	85763871	ENSMUSG00000094834	ENSMUST00000175454	NA
chr1	85831801	85832100	-3.66843	0.00500313	Intron (ENSMUST00000113360/ENSMUSG00000036707, intron 2 of 8)	1	85794511	85850365	ENSMUSG00000036707	ENSMUST00000097666	Cab39
chr1	85860001	85860300	-2.68675	0.00954374	Distal Intergenic	1	85894281	85908675	ENSMUSG00000026223	ENSMUST00000027425	Itm2c
chr1	85974301	85974600	-3.06814	3.27561e-05	Distal Intergenic	1	85939537	85961055	ENSMUSG00000049608	ENSMUST00000086975	Gpr55
chr1	86106301	86106600	-5.14227	0.00236701	Intron (ENSMUST00000139715/ENSMUSG00000026229, intron 15 of 20)	1	86100101	86110672	ENSMUSG00000026228	ENSMUST00000155077	Htr2b
chr1	86158201	86158500	1.98748	0.00528014	Intron (ENSMUST00000135197/ENSMUSG00000094638, intron 4 of 5)	1	86154819	86177701	ENSMUSG00000062590	ENSMUST00000153653	Armc9
chr1	86161201	86161500	4.89577	0.00728818	Intron (ENSMUST00000135197/ENSMUSG00000094638, intron 5 of 5)	1	86154819	86177701	ENSMUSG00000062590	ENSMUST00000153653	Armc9
chr1	86161801	86162100	-2.43291	0.00190146	Intron (ENSMUST00000135197/ENSMUSG00000094638, intron 5 of 5)	1	86154819	86177701	ENSMUSG00000062590	ENSMUST00000153653	Armc9
chr1	86194201	86194800	2.13772	0.00335242	Promoter (1-2kb)	1	86196390	86252392	ENSMUSG00000062590	ENSMUST00000150059	Armc9
chr1	86258101	86258400	2.0479	0.00239814	Exon (ENSMUST00000135973/ENSMUSG00000062590, exon 22 of 22)	1	86244566	86269086	ENSMUSG00000062590	ENSMUST00000126579	Armc9
chr1	86279701	86280000	-2.68062	0.00540309	Intron (ENSMUST00000126385/ENSMUSG00000087538, intron 3 of 3)	1	86275509	86301375	ENSMUSG00000087538	ENSMUST00000126385	NA
chr1	86432401	86432700	-1.35595	0.00910446	Distal Intergenic	1	86426329	86428049	ENSMUSG00000036574	ENSMUST00000046004	Tex44
chr1	86445901	86446200	-2.99038	0.00068626	Distal Intergenic	1	86426329	86428049	ENSMUSG00000036574	ENSMUST00000046004	Tex44
chr1	86658601	86659200	2.36305	0.000858568	Distal Intergenic	1	86666293	86670573	ENSMUSG00000026241	ENSMUST00000027449	Nppc
chr1	86758501	86759100	2.3968	0.00416968	Intron (ENSMUST00000065694/ENSMUSG00000053333, intron 4 of 20)	1	86703804	87050097	ENSMUSG00000053333	ENSMUST00000168237	Dis3l2
chr1	87039001	87039300	-3.41584	0.00384425	Intron (ENSMUST00000065694/ENSMUSG00000053333, intron 14 of 20)	1	87086690	87089928	ENSMUSG00000026246	ENSMUST00000027455	Alppl2
chr1	87069001	87069300	-1.10798	0.00314767	Distal Intergenic	1	87086690	87089928	ENSMUSG00000026246	ENSMUST00000027455	Alppl2
chr1	87102301	87102600	1.59806	0.00660295	Promoter (<=1kb)	1	87098002	87101606	ENSMUSG00000079440	ENSMUST00000113270	Alpi
chr1	87172501	87172800	-1.37113	0.00772721	Distal Intergenic	1	87183313	87188405	ENSMUSG00000036480	ENSMUST00000044533	Prss56
chr1	87207301	87207600	-2.09523	0.00683054	Promoter (1-2kb)	1	87205811	87211835	ENSMUSG00000026253	ENSMUST00000027470	Chrng
chr1	87236701	87237000	-1.41597	0.00179134	Intron (ENSMUST00000076362/ENSMUSG00000026254, intron 6 of 6)	1	87251148	87251248	ENSMUSG00000088318	ENSMUST00000157693	NA
chr1	87281401	87281700	2.95645	0.0076116	Intron (ENSMUST00000118687/ENSMUSG00000026255, intron 1 of 4)	1	87264481	87265174	ENSMUSG00000089821	ENSMUST00000138844	NA
chr1	87378001	87378300	4.88213	0.00989229	Intron (ENSMUST00000027475/ENSMUSG00000048000, intron 6 of 28)	1	87386317	87407312	ENSMUSG00000048000	ENSMUST00000174535	Gigyf2
chr1	87408901	87409200	2.11804	0.00774054	Promoter (1-2kb)	1	87407379	87420342	ENSMUSG00000048000	ENSMUST00000173636	Gigyf2
chr1	87543601	87543900	-3.00563	0.00273437	Promoter (<=1kb)	1	87543635	87544692	ENSMUSG00000090994	ENSMUST00000172004	NA
chr1	87632101	87632400	-3.48144	0.00115836	Intron (ENSMUST00000169754/ENSMUSG00000026288, intron 1 of 26)	1	87621674	87667916	ENSMUSG00000026288	ENSMUST00000163576	Inpp5d
chr1	87654901	87655200	-1.60852	0.0015611	Intron (ENSMUST00000169754/ENSMUSG00000026288, intron 2 of 26)	1	87676239	87720502	ENSMUSG00000026288	ENSMUST00000167032	Inpp5d
chr1	87683101	87683400	-1.34697	0.00732624	Intron (ENSMUST00000169754/ENSMUSG00000026288, intron 8 of 26)	1	87676239	87720502	ENSMUSG00000026288	ENSMUST00000170300	Inpp5d
chr1	87691501	87691800	1.68606	0.00707076	Exon (ENSMUST00000169754/ENSMUSG00000026288, exon 10 of 27)	1	87676239	87720502	ENSMUSG00000026288	ENSMUST00000170300	Inpp5d
chr1	87727201	87727500	2.98321	0.0057624	Distal Intergenic	1	87709341	87712159	ENSMUSG00000026288	ENSMUST00000163548	Inpp5d
chr1	88220101	88220400	2.97673	0.00119278	Promoter (1-2kb)	1	88055393	88218584	ENSMUSG00000092220	ENSMUST00000173165	NA
chr1	88359301	88359600	-1.93052	0.00364004	Intron (ENSMUST00000113114/ENSMUSG00000036251, intron 20 of 28)	1	88347489	88352930	ENSMUSG00000085420	ENSMUST00000147594	NA
chr1	88438501	88438800	2.18597	0.00720537	Distal Intergenic	1	88407279	88426438	ENSMUSG00000026295	ENSMUST00000176708	Spp2
chr1	88587301	88587900	2.68082	0.00465896	Distal Intergenic	1	88501123	88509886	ENSMUSG00000062310	ENSMUST00000067625	Glrp1
chr1	88835101	88835400	3.63905	0.00690238	Distal Intergenic	1	88754954	88755709	ENSMUSG00000097398	ENSMUST00000180596	Platr5
chr1	88840501	88840800	-2.04753	0.00591132	Distal Intergenic	1	88754954	88755709	ENSMUSG00000097398	ENSMUST00000180596	Platr5
chr1	88979401	88979700	5.02518	0.00155605	Distal Intergenic	1	89070415	89155068	ENSMUSG00000036206	ENSMUST00000066279	Sh3bp4
chr1	89090401	89090700	-5.5244	0.000261454	Intron (ENSMUST00000066279/ENSMUSG00000036206, intron 1 of 5)	1	89070453	89112860	ENSMUSG00000036206	ENSMUST00000123745	Sh3bp4
chr1	89129401	89129700	-5.44325	0.000170978	Intron (ENSMUST00000066279/ENSMUSG00000036206, intron 2 of 5)	1	89070453	89112860	ENSMUSG00000036206	ENSMUST00000123745	Sh3bp4
chr1	89178901	89179200	-2.45181	0.00300645	Distal Intergenic	1	89070453	89112860	ENSMUSG00000036206	ENSMUST00000123745	Sh3bp4
chr1	89226301	89226600	5.02319	0.00353316	Distal Intergenic	1	89070453	89112860	ENSMUSG00000036206	ENSMUST00000123745	Sh3bp4
chr1	89560501	89560800	2.5707	0.00415964	Promoter (2-3kb)	1	89563360	89563474	ENSMUSG00000088371	ENSMUST00000157746	NA
chr1	89615701	89616000	-1.79871	0.00112637	Intron (ENSMUST00000027521/ENSMUSG00000055013, intron 3 of 17)	1	89563360	89563474	ENSMUSG00000088371	ENSMUST00000157746	NA
chr1	89657701	89658300	5.07792	0.001659	Intron (ENSMUST00000027521/ENSMUSG00000055013, intron 6 of 17)	1	89684802	89685112	ENSMUSG00000088775	ENSMUST00000158150	NA
chr1	89718001	89718300	-3.28877	0.00641661	Intron (ENSMUST00000027521/ENSMUSG00000055013, intron 9 of 17)	1	89684802	89685112	ENSMUSG00000088775	ENSMUST00000158150	NA
chr1	89961601	89961900	1.61696	0.00774255	Intron (ENSMUST00000097656/ENSMUSG00000067081, intron 4 of 5)	1	89927962	89933290	ENSMUSG00000034486	ENSMUST00000036954	Gbx2
chr1	89982001	89982300	1.4229	0.00694295	Intron (ENSMUST00000097656/ENSMUSG00000067081, intron 3 of 5)	1	89952678	90014577	ENSMUSG00000067081	ENSMUST00000086882	Asb18
chr1	90063301	90063600	3.21281	0.00830246	Intron (ENSMUST00000113094/ENSMUSG00000026301, intron 15 of 18)	1	89952591	90014666	ENSMUSG00000067081	ENSMUST00000097656	Asb18
chr1	90194701	90195000	-1.856	0.00802592	Distal Intergenic	1	90203980	90216751	ENSMUSG00000044337	ENSMUST00000065587	Ackr3
chr1	90298801	90299100	-3.15256	0.000689851	Distal Intergenic	1	90327312	90327418	ENSMUSG00000098368	ENSMUST00000184315	NA
chr1	90494401	90494700	2.09321	0.00328326	Distal Intergenic	1	90603425	90613341	ENSMUSG00000034432	ENSMUST00000036153	Cops8
chr1	90536401	90536700	-4.83131	0.00881153	Distal Intergenic	1	90603425	90613341	ENSMUSG00000034432	ENSMUST00000036153	Cops8
chr1	90538501	90538800	5.14795	0.00154859	Distal Intergenic	1	90603425	90613341	ENSMUSG00000034432	ENSMUST00000036153	Cops8
chr1	90555301	90555600	1.31588	0.00486241	Distal Intergenic	1	90603425	90613341	ENSMUSG00000034432	ENSMUST00000036153	Cops8
chr1	90626401	90626700	-1.75287	0.00376369	Distal Intergenic	1	90603425	90613341	ENSMUSG00000034432	ENSMUST00000036153	Cops8
chr1	90697801	90698100	1.45065	0.00346156	Distal Intergenic	1	90675161	90679793	ENSMUSG00000056128	ENSMUST00000070048	NA
chr1	90738001	90738300	-4.8591	0.00702416	Distal Intergenic	1	90767389	90773215	ENSMUSG00000048126	ENSMUST00000150769	Col6a3
chr1	90797701	90798000	1.86823	0.00680735	Promoter (2-3kb)	1	90793892	90794721	ENSMUSG00000048126	ENSMUST00000145750	Col6a3
chr1	90803701	90804000	-1.25188	0.00854629	Exon (ENSMUST00000056925/ENSMUSG00000048126, exon 10 of 44)	1	90793892	90794721	ENSMUSG00000048126	ENSMUST00000145750	Col6a3
chr1	90873901	90874200	-1.7193	0.00985529	Distal Intergenic	1	90765923	90843971	ENSMUSG00000048126	ENSMUST00000056925	Col6a3
chr1	91017901	91018200	-2.47118	0.00819046	Intron (ENSMUST00000068116/ENSMUSG00000026305, intron 1 of 12)	1	90998727	91128944	ENSMUSG00000026305	ENSMUST00000068116	Lrrfip1
chr1	91022701	91023000	-1.73732	0.00617721	Intron (ENSMUST00000068116/ENSMUSG00000026305, intron 1 of 12)	1	90998727	91128944	ENSMUSG00000026305	ENSMUST00000068116	Lrrfip1
chr1	91156201	91156500	-4.8282	0.00464561	Intron (ENSMUST00000094698/ENSMUSG00000070732, intron 5 of 15)	1	91145103	91170795	ENSMUSG00000070732	ENSMUST00000094698	Rbm44
chr1	91160101	91160700	-4.77357	0.00655851	Intron (ENSMUST00000094698/ENSMUSG00000070732, intron 8 of 15)	1	91145103	91170795	ENSMUSG00000070732	ENSMUST00000094698	Rbm44
chr1	91643701	91644000	-4.9852	0.00963778	Distal Intergenic	1	91541080	91559590	ENSMUSG00000026311	ENSMUST00000086843	Asb1
chr1	91701001	91701300	-1.5466	0.00258331	Distal Intergenic	1	91801461	91848028	ENSMUSG00000007805	ENSMUST00000007949	Twist2
chr1	92329201	92329500	-1.99799	0.00445128	Distal Intergenic	1	92439842	92460717	ENSMUSG00000026260	ENSMUST00000153897	Ndufa10
chr1	92621401	92621700	3.74617	0.00117475	Promoter (1-2kb)	1	92619881	92621001	ENSMUSG00000061616	ENSMUST00000081274	Olfr12
chr1	92652601	92652900	5.01189	0.00486151	Distal Intergenic	1	92644218	92648841	ENSMUSG00000044055	ENSMUST00000053144	Otos
chr1	92749501	92749800	1.71635	0.000150943	Distal Intergenic	1	92831645	92860198	ENSMUSG00000034220	ENSMUST00000045970	Gpc1
chr1	92873401	92873700	-1.00258	0.00660908	Intron (ENSMUST00000112998/ENSMUSG00000034212, intron 15 of 17)	1	92850378	92850443	ENSMUSG00000065470	ENSMUST00000083536	Mir149
chr1	92876701	92877000	1.50617	0.00585015	Intron (ENSMUST00000112998/ENSMUSG00000034212, intron 14 of 17)	1	92870129	92902906	ENSMUSG00000034212	ENSMUST00000112998	Ankmy1
chr1	92879101	92879400	-1.36751	0.0013552	Exon (ENSMUST00000112998/ENSMUSG00000034212, exon 12 of 18)	1	92870129	92902906	ENSMUSG00000034212	ENSMUST00000112998	Ankmy1
chr1	92913901	92914200	2.4711	0.00865613	Promoter (1-2kb)	1	92915844	92920572	ENSMUSG00000026269	ENSMUST00000178816	Rnpepl1
chr1	92939701	92940000	-1.43616	0.00700062	Promoter (2-3kb)	1	92942704	92943744	ENSMUSG00000026270	ENSMUST00000128429	Capn10
chr1	92940901	92941200	-2.14188	0.00166278	Promoter (1-2kb)	1	92942704	92943744	ENSMUSG00000026270	ENSMUST00000128429	Capn10
chr1	92973001	92973300	-4.83131	0.00881149	Promoter (<=1kb)	1	92973119	92986391	ENSMUSG00000026271	ENSMUST00000027489	Gpr35
chr1	93170401	93170700	-1.4877	0.00784545	Distal Intergenic	1	93151349	93160948	ENSMUSG00000034159	ENSMUST00000043718	Mab21l4
chr1	93270001	93270600	3.09643	0.00422184	Intron (ENSMUST00000062202/ENSMUSG00000047793, intron 8 of 30)	1	93274431	93282317	ENSMUSG00000047793	ENSMUST00000165843	Sned1
chr1	93272401	93272700	-4.8282	0.00464564	Promoter (1-2kb)	1	93274431	93282317	ENSMUSG00000047793	ENSMUST00000165843	Sned1
chr1	93375001	93375300	-1.03819	0.00857841	Promoter (1-2kb)	1	93373896	93403502	ENSMUSG00000034107	ENSMUST00000058682	Ano7
chr1	93714601	93714900	-1.4782	0.00928995	Exon (ENSMUST00000112905/ENSMUSG00000026279, exon 5 of 6)	1	93685694	93695762	ENSMUSG00000026278	ENSMUST00000027499	Bok
chr1	93725401	93725700	-2.44235	0.00836104	Intron (ENSMUST00000112905/ENSMUSG00000026279, intron 2 of 5)	1	93751500	93775683	ENSMUSG00000026280	ENSMUST00000149436	Atg4b
chr1	93892501	93892800	-1.46821	0.00874565	Distal Intergenic	1	93918437	93941239	ENSMUSG00000093805	ENSMUST00000178757	Gal3st2b
chr1	94021201	94021500	-2.19955	0.00324424	Promoter (<=1kb)	1	94020493	94028326	ENSMUSG00000034000	ENSMUST00000050890	Neu4
chr1	94105501	94105800	-1.56112	0.00666037	Distal Intergenic	1	94038307	94052553	ENSMUSG00000026285	ENSMUST00000027507	Pdcd1
chr1	94239301	94239600	-3.44358	0.00873821	Distal Intergenic	1	94038307	94052553	ENSMUSG00000026285	ENSMUST00000027507	Pdcd1
chr1	94507501	94507800	5.01737	0.00240334	Distal Intergenic	1	94615636	94615704	ENSMUSG00000077413	ENSMUST00000104225	LOC115487639
chr1	94664101	94664400	3.46413	0.00798715	Distal Intergenic	1	94615636	94615704	ENSMUSG00000077413	ENSMUST00000104225	LOC115487639
chr1	95550001	95550300	2.34826	0.00435988	Distal Intergenic	1	95498621	95499151	ENSMUSG00000081051	ENSMUST00000117288	NA
chr1	96447001	96447300	-4.84057	0.00554334	Distal Intergenic	1	96303146	96303255	ENSMUSG00000096585	ENSMUST00000180116	NA
chr1	96601201	96601500	-2.5068	0.00791812	Distal Intergenic	1	96617099	96617205	ENSMUSG00000095610	ENSMUST00000178491	LOC115487705
chr1	96607501	96607800	-2.47548	0.00619316	Distal Intergenic	1	96617099	96617205	ENSMUSG00000095610	ENSMUST00000178491	LOC115487705
chr1	96765001	96765300	1.3364	0.00595795	Promoter (2-3kb)	1	96762031	96762158	ENSMUSG00000077255	ENSMUST00000104067	LOC115485795
chr1	97011001	97011300	2.78133	0.00927211	Distal Intergenic	1	97001820	97002783	ENSMUSG00000097480	ENSMUST00000180888	NA
chr1	97246201	97246500	-5.36654	0.000505465	Distal Intergenic	1	97059038	97128253	ENSMUSG00000026331	ENSMUST00000027569	Slco6c1
chr1	97279801	97280100	1.42804	0.00354322	Distal Intergenic	1	97059038	97128253	ENSMUSG00000026331	ENSMUST00000027569	Slco6c1
chr1	97326001	97326300	3.56759	0.00973016	Distal Intergenic	1	97059038	97128253	ENSMUSG00000026331	ENSMUST00000027569	Slco6c1
chr1	97363501	97363800	-4.80532	0.00689491	Distal Intergenic	1	97059038	97128253	ENSMUSG00000026331	ENSMUST00000027569	Slco6c1
chr1	97419601	97420200	1.89094	0.000787157	Distal Intergenic	1	97643903	97661676	ENSMUSG00000044768	ENSMUST00000153115	D1Ertd622e
chr1	97692301	97692600	2.68066	0.00994232	Distal Intergenic	1	97706048	97715149	ENSMUSG00000040648	ENSMUST00000137758	Ppip5k2
chr1	97740001	97740300	2.17383	0.0094663	Intron (ENSMUST00000042509/ENSMUSG00000040648, intron 17 of 27)	1	97742171	97746136	ENSMUSG00000040648	ENSMUST00000152788	Ppip5k2
chr1	97858201	97858800	-2.60697	0.00456268	Intron (ENSMUST00000058762/ENSMUSG00000026335, intron 15 of 25)	1	97852925	97864464	ENSMUSG00000026335	ENSMUST00000161071	Pam
chr1	97879201	97879500	4.89237	0.00268369	Intron (ENSMUST00000058762/ENSMUSG00000026335, intron 14 of 25)	1	97852925	97864464	ENSMUSG00000026335	ENSMUST00000161071	Pam
chr1	98119501	98119800	1.86503	0.00320454	Distal Intergenic	1	98057973	98095646	ENSMUSG00000026335	ENSMUST00000163007	Pam
chr1	98158501	98158800	2.10951	0.00983099	Distal Intergenic	1	98057973	98095646	ENSMUSG00000026335	ENSMUST00000163007	Pam
chr1	98270401	98271000	1.19886	0.00541263	Distal Intergenic	1	98263523	98264506	ENSMUSG00000097608	ENSMUST00000180540	NA
chr1	98543101	98543400	-1.50508	0.0021765	Distal Intergenic	1	98549451	98549560	ENSMUSG00000096193	ENSMUST00000178484	NA
chr1	98784301	98784900	-4.95339	0.00859876	Distal Intergenic	1	99017364	99017463	ENSMUSG00000087804	ENSMUST00000157179	NA
chr1	98917501	98917800	5.03066	0.00222622	Distal Intergenic	1	99017364	99017463	ENSMUSG00000087804	ENSMUST00000157179	NA
chr1	99073501	99073800	5.00761	0.00749482	Distal Intergenic	1	99017364	99017463	ENSMUSG00000087804	ENSMUST00000157179	NA
chr1	99325801	99326100	-4.90335	0.00804239	Distal Intergenic	1	99017364	99017463	ENSMUSG00000087804	ENSMUST00000157179	NA
chr1	100417801	100418100	3.55888	0.00460047	Intron (ENSMUST00000086738/ENSMUSG00000067028, intron 19 of 23)	1	100252917	100253048	ENSMUSG00000087883	ENSMUST00000157258	LOC115485797
chr1	100776901	100777200	3.77228	0.0036125	Distal Intergenic	1	100861793	100861901	ENSMUSG00000077039	ENSMUST00000103851	NA
chr1	100788301	100788600	1.46989	0.00660981	Distal Intergenic	1	100861793	100861901	ENSMUSG00000077039	ENSMUST00000103851	NA
chr1	100874101	100874400	1.33852	0.00321548	Distal Intergenic	1	100861793	100861901	ENSMUSG00000077039	ENSMUST00000103851	NA
chr1	100917601	100917900	-4.90335	0.00804235	Distal Intergenic	1	100861793	100861901	ENSMUSG00000077039	ENSMUST00000103851	NA
chr1	100925701	100926000	2.20212	0.0066209	Distal Intergenic	1	100861793	100861901	ENSMUSG00000077039	ENSMUST00000103851	NA
chr1	101483701	101484000	1.79876	0.00779733	Distal Intergenic	1	100861793	100861901	ENSMUSG00000077039	ENSMUST00000103851	NA
chr1	101733001	101733300	-4.9445	0.00265176	Distal Intergenic	1	102106449	102106580	ENSMUSG00000077295	ENSMUST00000104107	LOC115485791
chr1	102291901	102292200	-2.06411	0.00905743	Distal Intergenic	1	102413923	102414021	ENSMUSG00000088510	ENSMUST00000157885	NA
chr1	102322801	102323100	2.24722	0.000885294	Distal Intergenic	1	102413923	102414021	ENSMUSG00000088510	ENSMUST00000157885	NA
chr1	102365401	102365700	1.47997	0.00222417	Distal Intergenic	1	102413923	102414021	ENSMUSG00000088510	ENSMUST00000157885	NA
chr1	102471001	102471300	5.02503	0.00527507	Distal Intergenic	1	102413923	102414021	ENSMUSG00000088510	ENSMUST00000157885	NA
chr1	102530101	102530400	4.91358	0.00951317	Distal Intergenic	1	102413923	102414021	ENSMUSG00000088510	ENSMUST00000157885	NA
chr1	103015501	103015800	3.74262	0.000691364	Distal Intergenic	1	102953415	102953548	ENSMUSG00000087908	ENSMUST00000157283	LOC115485796
chr1	103370401	103371000	-5.0059	0.00208993	Distal Intergenic	1	103236626	103236767	ENSMUSG00000088594	ENSMUST00000157969	NA
chr1	103781101	103781400	-2.42157	0.00958931	Distal Intergenic	1	103236626	103236767	ENSMUSG00000088594	ENSMUST00000157969	NA
chr1	103848901	103849200	-5.05859	0.0036048	Distal Intergenic	1	103236626	103236767	ENSMUSG00000088594	ENSMUST00000157969	NA
chr1	103887301	103887600	1.96866	0.00197132	Distal Intergenic	1	104485957	104486286	ENSMUSG00000088161	ENSMUST00000157536	NA
chr1	104008201	104008500	-2.46267	0.00880126	Distal Intergenic	1	104485957	104486286	ENSMUSG00000088161	ENSMUST00000157536	NA
chr1	104264701	104265000	-4.96845	0.00372743	Distal Intergenic	1	104485957	104486286	ENSMUSG00000088161	ENSMUST00000157536	NA
chr1	104351401	104351700	-4.9271	0.0085989	Distal Intergenic	1	104485957	104486286	ENSMUSG00000088161	ENSMUST00000157536	NA
chr1	104767501	104767800	2.32589	0.00930751	Promoter (<=1kb)	1	104768529	104995481	ENSMUSG00000050840	ENSMUST00000062528	Cdh20
chr1	104775301	104775600	-4.81054	0.00721919	Intron (ENSMUST00000062528/ENSMUSG00000050840, intron 1 of 11)	1	104768529	104995481	ENSMUSG00000050840	ENSMUST00000062528	Cdh20
chr1	105802501	105802800	-2.38373	0.00592073	Intron (ENSMUST00000027559/ENSMUSG00000026321, intron 1 of 9)	1	105780723	105847981	ENSMUSG00000026321	ENSMUST00000027559	Tnfrsf11a
chr1	105840601	105840900	3.34138	0.00843819	Intron (ENSMUST00000027559/ENSMUSG00000026321, intron 9 of 9)	1	105780723	105847981	ENSMUSG00000026321	ENSMUST00000027559	Tnfrsf11a
chr1	105888001	105888300	1.05992	0.00140039	Distal Intergenic	1	105945554	105945660	ENSMUSG00000089206	ENSMUST00000158581	LOC115487626
chr1	105909601	105909900	-5.44325	0.000170979	Distal Intergenic	1	105945554	105945660	ENSMUSG00000089206	ENSMUST00000158581	LOC115487626
chr1	106193101	106193400	4.89848	0.0046139	Intron (ENSMUST00000135810/ENSMUSG00000044340, intron 1 of 2)	1	106171752	106394250	ENSMUSG00000044340	ENSMUST00000061047	Phlpp1
chr1	106362301	106362600	-2.76742	0.00427443	Intron (ENSMUST00000061047/ENSMUSG00000044340, intron 10 of 16)	1	106317238	106319015	ENSMUSG00000044340	ENSMUST00000124895	Phlpp1
chr1	106424401	106424700	2.48267	0.000426087	Distal Intergenic	1	106317238	106319015	ENSMUSG00000044340	ENSMUST00000124895	Phlpp1
chr1	106676701	106677300	4.27226	0.00193675	Intron (ENSMUST00000112751/ENSMUSG00000057329, intron 1 of 1)	1	106538178	106714274	ENSMUSG00000057329	ENSMUST00000112751	Bcl2
chr1	106971901	106972200	-4.68068	0.00974596	Distal Intergenic	1	106980984	107001195	ENSMUSG00000048775	ENSMUST00000027564	Serpinb13
chr1	107242201	107242500	-3.66341	0.0011972	Intron (ENSMUST00000166100/ENSMUSG00000073602, intron 1 of 7)	1	107253553	107254290	ENSMUSG00000081114	ENSMUST00000120323	NA
chr1	107315101	107315400	-4.93981	0.00448682	Distal Intergenic	1	107290341	107302354	ENSMUSG00000084189	ENSMUST00000122463	NA
chr1	107355901	107356500	-5.35236	0.00160372	Distal Intergenic	1	107361929	107380475	ENSMUSG00000026327	ENSMUST00000027566	Serpinb11
chr1	107478301	107478600	-4.68926	0.0091562	Distal Intergenic	1	107511423	107525598	ENSMUSG00000062345	ENSMUST00000009356	Serpinb2
chr1	107739901	107740200	-2.2848	0.00734328	Distal Intergenic	1	107756602	107756708	ENSMUSG00000096241	ENSMUST00000179841	LOC115487706
chr1	107758201	107758500	2.79053	0.00184161	Promoter (1-2kb)	1	107756602	107756708	ENSMUSG00000096241	ENSMUST00000179841	LOC115487706
chr1	107977801	107978100	3.21281	0.00830245	Distal Intergenic	1	107892974	107893105	ENSMUSG00000077237	ENSMUST00000104049	LOC115485786
chr1	108095101	108095400	1.87732	0.00744564	Distal Intergenic	1	107892974	107893105	ENSMUSG00000077237	ENSMUST00000104049	LOC115485786
chr1	108330001	108330300	1.68192	0.00481345	Distal Intergenic	1	107892974	107893105	ENSMUSG00000077237	ENSMUST00000104049	LOC115485786
chr1	108332401	108332700	1.50473	0.00675376	Distal Intergenic	1	107892974	107893105	ENSMUSG00000077237	ENSMUST00000104049	LOC115485786
chr1	108709801	108710100	-3.41263	0.00666943	Distal Intergenic	1	107892974	107893105	ENSMUSG00000077237	ENSMUST00000104049	LOC115485786
chr1	109269901	109270200	2.66332	0.000826964	Distal Intergenic	1	109623008	109623137	ENSMUSG00000089037	ENSMUST00000158412	LOC115485815
chr1	109396201	109396500	-3.52723	0.00453749	Distal Intergenic	1	109623008	109623137	ENSMUSG00000089037	ENSMUST00000158412	LOC115485815
chr1	109543201	109543500	2.76946	0.00968867	Distal Intergenic	1	109623008	109623137	ENSMUSG00000089037	ENSMUST00000158412	LOC115485815
chr1	109549501	109549800	-3.1237	0.00984672	Distal Intergenic	1	109623008	109623137	ENSMUSG00000089037	ENSMUST00000158412	LOC115485815
chr1	109875301	109875600	-3.21545	0.00568978	Distal Intergenic	1	109804760	109805044	ENSMUSG00000084741	ENSMUST00000122792	NA
chr1	110352901	110353500	-3.36062	0.00554488	Distal Intergenic	1	110099295	110138058	ENSMUSG00000026312	ENSMUST00000134301	Cdh7
chr1	110590501	110590800	4.89203	0.00358717	Distal Intergenic	1	110889195	110977372	ENSMUSG00000047216	ENSMUST00000094626	Cdh19
chr1	111392101	111392400	-2.56567	0.00367807	Distal Intergenic	1	110889195	110977372	ENSMUSG00000047216	ENSMUST00000094626	Cdh19
chr1	112059301	112059600	2.86158	0.006079	Distal Intergenic	1	111858702	111864909	ENSMUSG00000038702	ENSMUST00000035462	Dsel
chr1	112146301	112146600	-2.6615	0.00163771	Distal Intergenic	1	111858702	111864909	ENSMUSG00000038702	ENSMUST00000035462	Dsel
chr1	112294201	112294500	-4.68926	0.00915623	Distal Intergenic	1	112467911	112468046	ENSMUSG00000088691	ENSMUST00000158066	LOC115485769
chr1	112346101	112346400	-3.20546	0.00757459	Distal Intergenic	1	112467911	112468046	ENSMUSG00000088691	ENSMUST00000158066	LOC115485769
chr1	112381801	112382100	-4.93794	0.00391564	Distal Intergenic	1	112467911	112468046	ENSMUSG00000088691	ENSMUST00000158066	LOC115485769
chr1	112492501	112493100	-5.10226	0.00385827	Distal Intergenic	1	112467911	112468046	ENSMUSG00000088691	ENSMUST00000158066	LOC115485769
chr1	112911301	112911600	3.04656	8.23344e-05	Distal Intergenic	1	112467911	112468046	ENSMUSG00000088691	ENSMUST00000158066	LOC115485769
chr1	113380801	113381100	-5.41144	0.000872598	Distal Intergenic	1	113717914	113718047	ENSMUSG00000084546	ENSMUST00000122597	NA
chr1	113457001	113457300	4.88997	0.00250823	Distal Intergenic	1	113717914	113718047	ENSMUSG00000084546	ENSMUST00000122597	NA
chr1	113467801	113468100	-1.23027	0.00910808	Distal Intergenic	1	113717914	113718047	ENSMUSG00000084546	ENSMUST00000122597	NA
chr1	113600701	113601000	-5.15314	0.00130895	Distal Intergenic	1	113717914	113718047	ENSMUSG00000084546	ENSMUST00000122597	NA
chr1	113751901	113752200	5.02518	0.00155604	Distal Intergenic	1	113717914	113718047	ENSMUSG00000084546	ENSMUST00000122597	NA
chr1	113898001	113898300	-3.19228	0.0098567	Intron (ENSMUST00000180837/ENSMUSG00000097648, intron 2 of 2)	1	113891385	113964134	ENSMUSG00000097648	ENSMUST00000180837	NA
chr1	114022801	114023100	-5.34565	0.000299635	Distal Intergenic	1	113891385	113964134	ENSMUSG00000097648	ENSMUST00000180837	NA
chr1	114319501	114319800	2.98133	0.00856771	Distal Intergenic	1	113891385	113964134	ENSMUSG00000097648	ENSMUST00000180837	NA
chr1	114470101	114470400	2.3534	0.00029335	Distal Intergenic	1	113891385	113964134	ENSMUSG00000097648	ENSMUST00000180837	NA
chr1	114609001	114609300	1.31095	0.00772626	Distal Intergenic	1	113891385	113964134	ENSMUSG00000097648	ENSMUST00000180837	NA
chr1	114666301	114666600	4.89237	0.00268368	Distal Intergenic	1	113891385	113964134	ENSMUSG00000097648	ENSMUST00000180837	NA
chr1	114772501	114772800	5.35805	0.00096092	Distal Intergenic	1	113891385	113964134	ENSMUSG00000097648	ENSMUST00000180837	NA
chr1	114817201	114817500	-5.1563	0.00205997	Distal Intergenic	1	113891385	113964134	ENSMUSG00000097648	ENSMUST00000180837	NA
chr1	115000801	115001100	5.37098	0.00663508	Distal Intergenic	1	115684756	116582026	ENSMUSG00000070695	ENSMUST00000043725	Cntnap5a
chr1	115340701	115341000	4.1415	0.00205055	Distal Intergenic	1	115684756	116582026	ENSMUSG00000070695	ENSMUST00000043725	Cntnap5a
chr1	116051401	116051700	3.05126	0.0025159	Intron (ENSMUST00000043725/ENSMUSG00000070695, intron 3 of 23)	1	116394342	116394413	ENSMUSG00000092948	ENSMUST00000175207	NA
chr1	116449201	116449500	-2.68743	0.00504749	Intron (ENSMUST00000043725/ENSMUSG00000070695, intron 18 of 23)	1	116394342	116394413	ENSMUSG00000092948	ENSMUST00000175207	NA
chr1	116457901	116458200	-4.85112	0.00973449	Intron (ENSMUST00000043725/ENSMUSG00000070695, intron 19 of 23)	1	116394342	116394413	ENSMUSG00000092948	ENSMUST00000175207	NA
chr1	116514901	116515200	4.89203	0.00358715	Intron (ENSMUST00000043725/ENSMUSG00000070695, intron 19 of 23)	1	116394342	116394413	ENSMUSG00000092948	ENSMUST00000175207	NA
chr1	116763301	116763600	2.77715	0.00826237	Distal Intergenic	1	116803193	116821850	ENSMUSG00000094429	ENSMUST00000179777	NA
chr1	116771101	116771400	5.14795	0.00154858	Distal Intergenic	1	116803193	116821850	ENSMUSG00000094429	ENSMUST00000179777	NA
chr1	117090301	117090600	1.48323	0.00940427	Distal Intergenic	1	116803193	116821850	ENSMUSG00000094429	ENSMUST00000179777	NA
chr1	117205501	117205800	1.48993	0.00949998	Distal Intergenic	1	117536301	117536464	ENSMUSG00000065865	ENSMUST00000083931	LOC115487666
chr1	117258001	117258300	-3.02209	0.00441987	Distal Intergenic	1	117536301	117536464	ENSMUSG00000065865	ENSMUST00000083931	LOC115487666
chr1	117587701	117588000	2.56696	0.00238946	Distal Intergenic	1	117561230	117561339	ENSMUSG00000098815	ENSMUST00000184268	NA
chr1	117687001	117687300	2.647	0.00640495	Distal Intergenic	1	117561230	117561339	ENSMUSG00000098815	ENSMUST00000184268	NA
chr1	118215901	118216200	-3.10557	0.00940433	Distal Intergenic	1	118298517	118311132	ENSMUSG00000026374	ENSMUST00000027623	Tsn
chr1	118269001	118269300	-1.03796	0.0028674	Distal Intergenic	1	118298517	118311132	ENSMUSG00000026374	ENSMUST00000027623	Tsn
chr1	118625401	118626000	1.92684	0.00488438	Promoter (1-2kb)	1	118627945	118685167	ENSMUSG00000026380	ENSMUST00000027629	Tfcp2l1
chr1	118629601	118629900	2.29559	0.00975586	Promoter (1-2kb)	1	118627945	118685167	ENSMUSG00000026380	ENSMUST00000027629	Tfcp2l1
chr1	118643401	118643700	2.39102	0.00642845	Intron (ENSMUST00000027629/ENSMUSG00000026380, intron 2 of 14)	1	118638288	118638404	ENSMUSG00000089601	ENSMUST00000158976	NA
chr1	118949701	118950000	4.89841	0.00386812	Intron (ENSMUST00000062483/ENSMUSG00000048402, intron 2 of 13)	1	118954220	118954300	ENSMUSG00000098273	ENSMUST00000183982	Mir6346
chr1	118989001	118989600	-1.79582	0.00512393	Intron (ENSMUST00000062483/ENSMUSG00000048402, intron 2 of 13)	1	118868042	118982588	ENSMUSG00000048402	ENSMUST00000159678	Gli2
chr1	118991701	118992000	1.57095	0.00211878	Intron (ENSMUST00000062483/ENSMUSG00000048402, intron 2 of 13)	1	118868042	118982588	ENSMUSG00000048402	ENSMUST00000159678	Gli2
chr1	119253001	119253300	-3.8884	0.000821025	Distal Intergenic	1	119157586	119158565	ENSMUSG00000096939	ENSMUST00000181691	NA
chr1	119280901	119281200	-3.06151	0.000685508	Distal Intergenic	1	119157586	119158565	ENSMUSG00000096939	ENSMUST00000181691	NA
chr1	119290801	119291100	-2.22693	0.00013633	Distal Intergenic	1	119415465	119422248	ENSMUSG00000037035	ENSMUST00000038765	Inhbb
chr1	119351701	119352000	-1.29659	0.00634191	Distal Intergenic	1	119415465	119422248	ENSMUSG00000037035	ENSMUST00000038765	Inhbb
chr1	119442001	119442300	-4.71861	0.0073043	Distal Intergenic	1	119415465	119422248	ENSMUSG00000037035	ENSMUST00000038765	Inhbb
chr1	119449501	119449800	-2.29335	0.00870044	Distal Intergenic	1	119415465	119422248	ENSMUSG00000037035	ENSMUST00000038765	Inhbb
chr1	119747401	119747700	2.86158	0.00607895	Intron (ENSMUST00000064091/ENSMUSG00000026384, intron 8 of 26)	1	119692824	119741436	ENSMUSG00000026384	ENSMUST00000164269	Ptpn4
chr1	119818801	119819400	-5.05186	0.00189858	Promoter (1-2kb)	1	119817763	119818125	ENSMUSG00000090277	ENSMUST00000163928	NA
chr1	119966401	119967000	-3.99155	0.0016888	Intron (ENSMUST00000174370/ENSMUSG00000036962, intron 6 of 23)	1	119986795	119987314	ENSMUSG00000092245	ENSMUST00000174509	NA
chr1	120039601	120040200	3.21937	0.0016344	Intron (ENSMUST00000072886/ENSMUSG00000026387, intron 5 of 13)	1	120006980	120063528	ENSMUSG00000026387	ENSMUST00000072886	Sctr
chr1	120070201	120070500	-2.95801	0.00693	Intron (ENSMUST00000056089/ENSMUSG00000050777, intron 1 of 1)	1	120067377	120074074	ENSMUSG00000050777	ENSMUST00000056089	Tmem37
chr1	120454501	120454800	5.16983	0.00512776	Distal Intergenic	1	120474538	120505084	ENSMUSG00000026390	ENSMUST00000027639	Marco
chr1	120521701	120522000	-4.95424	0.00686824	Distal Intergenic	1	120474538	120505084	ENSMUSG00000026390	ENSMUST00000027639	Marco
chr1	120556501	120556800	-2.59434	0.00728944	Distal Intergenic	1	120602418	120609296	ENSMUSG00000058665	ENSMUST00000079721	En1
chr1	120672601	120672900	-2.45666	0.00739784	Distal Intergenic	1	120602418	120609296	ENSMUSG00000058665	ENSMUST00000079721	En1
chr1	120695701	120696000	1.13924	0.00991866	Distal Intergenic	1	120602418	120609296	ENSMUSG00000058665	ENSMUST00000079721	En1
chr1	120742201	120742500	-4.91809	0.00712929	Distal Intergenic	1	120602418	120609296	ENSMUSG00000058665	ENSMUST00000079721	En1
chr1	120816901	120817500	5.08865	0.00355731	Distal Intergenic	1	120602418	120609296	ENSMUSG00000058665	ENSMUST00000079721	En1
chr1	120879601	120879900	3.75845	0.00155564	Distal Intergenic	1	121087405	121120956	ENSMUSG00000097881	ENSMUST00000181433	Celrr
chr1	120897601	120897900	-2.95174	0.0096939	Distal Intergenic	1	121087405	121120956	ENSMUSG00000097881	ENSMUST00000181433	Celrr
chr1	121100701	121101000	-3.31346	0.00337899	Intron (ENSMUST00000181433/ENSMUSG00000097881, intron 2 of 4)	1	121087527	121088932	ENSMUSG00000097881	ENSMUST00000181183	Celrr
chr1	121271101	121271400	-2.49781	0.000731273	Distal Intergenic	1	121305893	121307318	ENSMUSG00000003721	ENSMUST00000159528	Insig2
chr1	121343401	121343700	-3.30818	0.00514911	Distal Intergenic	1	121305522	121332589	ENSMUSG00000003721	ENSMUST00000071064	Insig2
chr1	121374601	121374900	3.1263	0.00168441	Distal Intergenic	1	121305522	121332589	ENSMUSG00000003721	ENSMUST00000071064	Insig2
chr1	122770501	122770800	-2.9229	0.00127224	Distal Intergenic	1	122553173	122553316	ENSMUSG00000089190	ENSMUST00000158565	LOC115487653
chr1	123092101	123092400	-4.91838	0.00528797	Promoter (2-3kb)	1	123095384	123095443	ENSMUSG00000088912	ENSMUST00000158287	NA
chr1	124029901	124030200	4.88997	0.00250821	Intron (ENSMUST00000112603/ENSMUSG00000036815, intron 1 of 25)	1	124044823	124046412	ENSMUSG00000073586	ENSMUST00000097605	NA
chr1	124120201	124120500	-1.32419	0.00135749	Distal Intergenic	1	123332142	124045559	ENSMUSG00000036815	ENSMUST00000112606	Dpp10
chr1	124694101	124694400	-2.7829	0.00990618	Distal Intergenic	1	124490856	124490959	ENSMUSG00000065340	ENSMUST00000083406	LOC115487585
chr1	124974901	124975200	3.44542	0.00651306	Distal Intergenic	1	125392905	125435727	ENSMUSG00000026341	ENSMUST00000027579	Actr3
chr1	124990501	124990800	1.9694	0.00509729	Distal Intergenic	1	125392905	125435727	ENSMUSG00000026341	ENSMUST00000027579	Actr3
chr1	125102701	125103000	-3.22475	0.00668838	Distal Intergenic	1	125392905	125435727	ENSMUSG00000026341	ENSMUST00000027579	Actr3
chr1	125254201	125254500	-2.09318	0.00580827	Distal Intergenic	1	125392905	125435727	ENSMUSG00000026341	ENSMUST00000027579	Actr3
chr1	125280001	125280300	1.48614	0.00891333	Distal Intergenic	1	125392905	125435727	ENSMUSG00000026341	ENSMUST00000027579	Actr3
chr1	125365201	125365500	2.19988	0.00644802	Distal Intergenic	1	125392905	125435727	ENSMUSG00000026341	ENSMUST00000027579	Actr3
chr1	125572201	125572500	-4.68926	0.00915627	Exon (ENSMUST00000027580/ENSMUSG00000026342, exon 7 of 16)	1	125561016	125595684	ENSMUSG00000026342	ENSMUST00000027580	Slc35f5
chr1	125668501	125668800	2.32246	0.00269926	Distal Intergenic	1	125676995	125873862	ENSMUSG00000026343	ENSMUST00000027581	Gpr39
chr1	125697001	125697300	-2.74969	0.00610712	Intron (ENSMUST00000027581/ENSMUSG00000026343, intron 1 of 1)	1	125676995	125873862	ENSMUSG00000026343	ENSMUST00000027581	Gpr39
chr1	125698201	125698500	3.33714	0.00644999	Intron (ENSMUST00000027581/ENSMUSG00000026343, intron 1 of 1)	1	125676995	125873862	ENSMUSG00000026343	ENSMUST00000027581	Gpr39
chr1	125699401	125699700	2.45617	0.00440765	Intron (ENSMUST00000027581/ENSMUSG00000026343, intron 1 of 1)	1	125676995	125873862	ENSMUSG00000026343	ENSMUST00000027581	Gpr39
chr1	125839501	125840100	-1.37104	0.00481638	Promoter (<=1kb)	1	125840003	125873173	ENSMUSG00000026343	ENSMUST00000159359	Gpr39
chr1	125979001	125979300	-5.02874	0.0040806	Intron (ENSMUST00000161954/ENSMUSG00000049690, intron 13 of 14)	1	125914319	125965200	ENSMUSG00000049690	ENSMUST00000160736	Nckap5
chr1	126096901	126097200	2.25656	0.00812967	Intron (ENSMUST00000161954/ENSMUSG00000049690, intron 8 of 14)	1	126027877	126035125	ENSMUSG00000049690	ENSMUST00000159934	Nckap5
chr1	126272101	126272400	4.88722	0.00334258	Intron (ENSMUST00000161954/ENSMUSG00000049690, intron 3 of 14)	1	125914743	126448456	ENSMUSG00000049690	ENSMUST00000057846	Nckap5
chr1	126355801	126356100	2.34113	0.00365556	Intron (ENSMUST00000161954/ENSMUSG00000049690, intron 3 of 14)	1	125914743	126448456	ENSMUSG00000049690	ENSMUST00000057846	Nckap5
chr1	126357301	126357600	-1.60631	0.00435959	Intron (ENSMUST00000161954/ENSMUSG00000049690, intron 3 of 14)	1	125914743	126448456	ENSMUSG00000049690	ENSMUST00000057846	Nckap5
chr1	126579001	126579300	-1.99818	0.00613096	Intron (ENSMUST00000094609/ENSMUSG00000049690, intron 2 of 12)	1	125913620	126492927	ENSMUSG00000049690	ENSMUST00000161954	Nckap5
chr1	126585601	126585900	-2.09983	0.00332458	Intron (ENSMUST00000094609/ENSMUSG00000049690, intron 2 of 12)	1	125913620	126492927	ENSMUSG00000049690	ENSMUST00000161954	Nckap5
chr1	126606301	126606600	-3.63376	0.00222602	Intron (ENSMUST00000094609/ENSMUSG00000049690, intron 2 of 12)	1	125913620	126492927	ENSMUSG00000049690	ENSMUST00000161954	Nckap5
chr1	126622801	126623100	2.00621	0.000210826	Intron (ENSMUST00000094609/ENSMUSG00000049690, intron 2 of 12)	1	126525039	126738190	ENSMUSG00000049690	ENSMUST00000162664	Nckap5
chr1	126934801	126935100	3.08512	0.00608893	Distal Intergenic	1	126222627	126830799	ENSMUSG00000049690	ENSMUST00000162646	Nckap5
chr1	126953401	126953700	-1.36379	0.00691511	Distal Intergenic	1	126222627	126830799	ENSMUSG00000049690	ENSMUST00000162646	Nckap5
chr1	127253101	127253700	-2.71845	0.00560017	Intron (ENSMUST00000038361/ENSMUSG00000036155, intron 2 of 17)	1	127204986	127482972	ENSMUSG00000036155	ENSMUST00000038361	Mgat5
chr1	127313401	127313700	-2.9231	0.00187412	Intron (ENSMUST00000038361/ENSMUSG00000036155, intron 3 of 17)	1	127306762	127483704	ENSMUSG00000036155	ENSMUST00000171405	Mgat5
chr1	127412101	127412400	-2.41916	0.00662226	Exon (ENSMUST00000038361/ENSMUSG00000036155, exon 12 of 18)	1	127375131	127375239	ENSMUSG00000065687	ENSMUST00000083753	LOC115487646
chr1	127479601	127479900	1.8044	0.00893598	Exon (ENSMUST00000038361/ENSMUSG00000036155, exon 17 of 18)	1	127491361	127500344	ENSMUSG00000026347	ENSMUST00000160111	Tmem163
chr1	127499701	127500000	-4.90336	0.00804232	Promoter (<=1kb)	1	127491361	127500344	ENSMUSG00000026347	ENSMUST00000160111	Tmem163
chr1	127662601	127662900	-2.46254	0.00193411	Intron (ENSMUST00000027585/ENSMUSG00000026347, intron 2 of 8)	1	127486546	127678096	ENSMUSG00000026347	ENSMUST00000027585	Tmem163
chr1	127721701	127722000	5.27213	0.00377995	Distal Intergenic	1	127729413	127767564	ENSMUSG00000026348	ENSMUST00000038006	Acmsd
chr1	127884301	127884600	-2.70482	0.00882616	Intron (ENSMUST00000037649/ENSMUSG00000036104, intron 3 of 23)	1	127868802	127904033	ENSMUSG00000036104	ENSMUST00000142662	Rab3gap1
chr1	128258701	128259000	-2.59781	0.00325078	Exon (ENSMUST00000027592/ENSMUSG00000026353, exon 5 of 13)	1	128244181	128279377	ENSMUSG00000026353	ENSMUST00000027592	Ubxn4
chr1	128283601	128283900	3.44207	0.00456205	Downstream (<1kb)	1	128287572	128292264	ENSMUSG00000026354	ENSMUST00000162067	Lct
chr1	128349601	128349900	5.25079	0.0034195	Intron (ENSMUST00000027601/ENSMUSG00000026355, intron 4 of 16)	1	128331591	128359656	ENSMUSG00000026355	ENSMUST00000027601	Mcm6
chr1	128466901	128467200	-4.8282	0.00464566	Distal Intergenic	1	128490040	128490173	ENSMUSG00000088196	ENSMUST00000157571	LOC115485767
chr1	128618701	128619000	-5.28037	0.00150614	Distal Intergenic	1	128589099	128592293	ENSMUSG00000045382	ENSMUST00000142893	Cxcr4
chr1	128686501	128687100	-2.0594	0.00065996	Distal Intergenic	1	128770599	128774421	ENSMUSG00000097283	ENSMUST00000181951	NA
chr1	128872201	128872500	-4.70169	0.00852878	Distal Intergenic	1	128885909	128886019	ENSMUSG00000064737	ENSMUST00000082803	LOC115487593
chr1	128952601	128952900	-5.16989	0.000881778	Distal Intergenic	1	128885909	128886019	ENSMUSG00000064737	ENSMUST00000082803	LOC115487593
chr1	129020101	129020700	5.08901	0.00368825	Distal Intergenic	1	128885909	128886019	ENSMUSG00000064737	ENSMUST00000082803	LOC115487593
chr1	129584401	129584700	-4.95368	0.00459757	Intron (ENSMUST00000073527/ENSMUSG00000042581, intron 2 of 27)	1	129537511	129629046	ENSMUSG00000042581	ENSMUST00000152305	Thsd7b
chr1	130169101	130169400	5.14795	0.00154858	Intron (ENSMUST00000073527/ENSMUSG00000042581, intron 20 of 27)	1	130163846	130165398	ENSMUSG00000042581	ENSMUST00000143130	Thsd7b
chr1	130455001	130455300	3.04613	0.004647	Promoter (2-3kb)	1	130446661	130452416	ENSMUSG00000026399	ENSMUST00000140400	Cd55
chr1	130487701	130488000	-3.33707	0.00645634	Intron (ENSMUST00000125681/ENSMUSG00000085526, intron 1 of 4)	1	130439027	130462744	ENSMUSG00000026399	ENSMUST00000027650	Cd55
chr1	130515301	130515600	2.49841	0.0054604	Intron (ENSMUST00000125681/ENSMUSG00000085526, intron 1 of 4)	1	130439027	130462744	ENSMUSG00000026399	ENSMUST00000027650	Cd55
chr1	130651201	130651500	-3.3078	0.00344019	Promoter (2-3kb)	1	130636814	130648419	ENSMUSG00000026405	ENSMUST00000171642	C4bp
chr1	130706101	130706400	2.98457	0.00531934	Intron (ENSMUST00000171479/ENSMUSG00000026409, intron 8 of 15)	1	130697017	130714576	ENSMUSG00000026409	ENSMUST00000169659	Pfkfb2
chr1	131041501	131041800	-2.59726	0.00262679	Distal Intergenic	1	131019845	131024974	ENSMUSG00000016529	ENSMUST00000016673	Il10
chr1	131160901	131161500	1.12609	0.00599473	3' UTR	1	131166379	131171510	ENSMUSG00000026427	ENSMUST00000153651	Eif2d
[truncated: 17,801 more rows]

## Sheet: 6-hr
chr	start	end	edgeR.logFC	edgeR.p.value	annotation	geneChr	geneStart	geneEnd	geneId	transcriptId	SYMBOL
[truncated: 23,587 more rows]

## Sheet: 24-hr
chr	start	end	edgeR.logFC	edgeR.p.value	annotation	geneChr	geneStart	geneEnd	geneId	transcriptId	SYMBOL
[truncated: 26,018 more rows]

[truncated: 1 more sheets: 72-hr]
