# Supplementary material for: Integrative analysis of DNA methylation and gene expression reveals key molecular signatures in acute myocardial infarction
Source: Clin Epigenetics. 2022 Mar 27;14:46. doi: 10.1186/s13148-022-01267-x (PMC8958792; doi:10.1186/s13148-022-01267-x)
Supplement: Supplementary file 3 — Additional file 3. Differential expressed genes. [file 13148_2022_1267_MOESM3_ESM.xlsx]

## Sheet: 10-min
Gene_name	logFC	P.Value
2610035D17Rik	1.18474	0.00752725
4933434E20Rik	1.2028	0.000477601
8430408G22Rik	1.49322	0.00120557
9430062P05Rik	-1.07849	0.00553834
Acacb	1.33541	0.0374233
Adcy9	1.12386	0.029731
Adgrg1	1.30545	0.00150467
Adra1b	1.09169	0.0353749
Aebp1	-1.50823	5.43057e-05
Agtpbp1	1.38309	0.00970909
Ak1	1.18215	0.0311068
Ankzf1	1.22838	0.0285752
Anxa13	1.12815	0.00369392
Apold1	1.08939	0.000217202
Arhgef7	1.15473	0.00134867
Ash2l	1.00277	0.0123582
Capn15	-1.70488	0.00364118
Cast	1.01112	0.00712868
Ccl12	-1.56497	0.0228168
Cd79a	1.20386	0.00830022
Cdkn1a	1.46849	0.00967849
Ciart	-1.04028	0.0125526
Clasp1	-2.00597	0.00606629
Clcc1	1.20036	7.17819e-05
Col5a3	1.24006	6.46349e-05
Cuedc1	-1.64363	0.00870007
Cyp1a1	-3.34434	0.000651378
Dusp1	1.23945	0.000118433
Eef1a2	-1.77417	0.0305979
Egr1	1.86035	4.02438e-05
Eif4enif1	1.09156	0.000222023
Ercc5	1.39991	0.00501246
Errfi1	1.13595	0.00159908
Esam	1.17776	0.0206811
Fam49b	1.37217	0.00989468
Fbn1	1.16427	0.000112012
Fos	3.32373	3.04844e-05
Gm11223	1.11785	0.000649878
Gm12226	1.53327	5.87137e-05
Gm12960	1.32802	0.0298527
Gm13092	1.01874	0.0015204
Gm13340	1.8627	0.000429293
Gm14267	1.20246	0.0089242
Gm15501	1.12636	0.0082258
Gm16271	-1.28836	0.0148696
Gm22918	-1.19854	0.000153813
Gm26794	1.25367	0.00702144
Gm44126	1.57385	0.0286986
Gm44949	-1.05028	0.000278507
Gm7327	1.42734	0.0180099
Gm8186	1.16094	0.000427851
Gm9955	1.00365	0.0134938
Gtf3c2	1.02971	0.0254428
Herc2	1.18549	0.0349347
Il1r1	-1.09526	0.0127786
Inpp4a	1.5695	0.000612329
Ints14	1.35539	0.0125033
Junb	1.16928	0.000117396
Kmt5a	-1.27133	0.000271216
Larp4b	-1.49143	0.0450526
Lats1	1.07049	0.0432262
Lonrf1	-1.11032	0.0115637
Lpl	2.45354	0.00612721
Mapkapk5	-1.75907	0.00137097
Mest	1.00366	0.000715549
Mief1	-1.00591	0.00315028
Mir22hg	1.46053	0.00357385
Mir7031	-1.01401	0.00496754
Mpdz	1.02331	0.032875
mt-Te	-1.28265	0.0302437
mt-Ts1	-1.12996	0.0487769
Mvd	-1.08269	0.0304633
Nkain4	-1.0632	0.00371961
Nr4a1	2.53668	8.46514e-05
Nrgn	1.21499	0.0155493
Nudt22	-1.02176	0.0169937
Numb	1.2429	0.040797
Papln	1.38243	0.00182009
Pcdhga2	1.33842	0.00141903
Pde7b	1.34455	0.0163646
Pdk4	1.77463	0.0115384
Pdpr	1.34974	0.0376019
Pdzrn3	1.05445	0.00252175
Per2	-1.36796	0.00174711
Per3	-1.19286	0.00322313
Pitpna	1.30623	0.0357807
Ppbp	2.00872	0.00782811
Rapgef4	2.04238	0.0289849
Rasl11a	1.24752	0.000704322
Rassf1	1.33909	0.00365129
Rbm45	1.49073	0.00804306
Rgs6	1.24569	0.00443182
Rpl36-ps3	1.16965	0.0200742
Rpl36a-ps1	1.05998	0.00223802
Rtl10	1.04477	0.0038429
S100a9	1.66561	0.020005
Scarna2	1.0941	0.00727306
Sdr42e1	1.18698	0.0016941
Sec24c	-1.03672	0.00841087
Sema3b	-1.42941	0.001407
Sema6d	1.44577	0.00826384
Serpine1	1.01961	0.0394255
Setdb1	-1.27045	0.0450066
Sgk1	1.06619	0.0231241
Sidt2	1.1918	0.00342601
Slc25a22	1.65674	0.0103324
Slc41a3	1.83421	3.80101e-05
Sltm	-1.00588	0.00330558
Spon2	1.70796	4.12273e-06
Tacc2	-1.36749	0.00893406
Taok3	1.1181	0.0038532
Tbccd1	1.10842	0.0286639
Timm29	1.25332	0.0452128
Tmem219	-1.17854	0.00170631
Tnks1bp1	1.2048	0.0245385
Trp53i11	1.16899	0.0464412
Ucp3	2.1293	0.00657606
Upp1	1.05283	0.0450145
Usp25	1.35637	0.00655958
Vps9d1	-1.18602	0.038714
Wnk1	1.75054	0.000654234
Zfp697	-1.06667	0.00253674
Zfp777	1.02305	0.00741276

## Sheet: 1-hr
Gene_name	logFC	P.Value
4732491K20Rik	-1.02586	0.00850381
8430408G22Rik	1.97145	4.35724e-06
Abra	1.22779	8.05902e-06
AC153911.1	-1.45514	0.00175277
Adamts1	1.36846	5.42201e-05
Adcy9	1.26898	0.0107905
Adgrg1	1.29302	0.0211267
Ahsg	1.10888	0.00426933
Ambra1	1.08827	0.00827101
Ap1g1	-1.54732	0.0366506
Apold1	3.21085	3.2994e-06
Arrdc1	-1.09765	0.0016848
Atf3	4.83225	2.34816e-07
Atp1b1	-1.43312	0.0123861
Atp9b	-1.05949	0.00178653
Atpif1	-1.43157	0.00336681
Btg2	2.86681	3.09582e-07
Capn1	1.10008	0.000342216
Car8	-1.23162	0.0110272
Ccl2	1.59993	1.08401e-05
Ccl7	1.34806	2.8228e-05
Cdk5rap1	1.39721	0.0012458
Cdkn1a	1.94857	0.00114122
Cebpb	1.19185	0.00135053
Cebpd	1.62256	2.53932e-05
Cntfr	1.04033	0.0182943
Crat	2.09429	0.0113785
Crim1	1.03467	0.0295355
Ctgf	1.47537	5.08569e-05
Cuta	1.06355	0.0231175
Cxcl1	4.37403	2.80502e-07
Cyr61	3.02259	1.19649e-06
Dcun1d2	1.02158	0.0010752
Ddit4	1.72578	0.000145924
Dgka	-1.03102	0.0357136
Dnajc28	-1.19606	0.0104398
Dtx2	1.12774	0.0151228
Dusp1	2.55967	4.42658e-06
Edrf1	1.53121	0.00453361
Egr1	4.78596	6.87037e-08
Enc1	1.16463	0.00177227
Ercc5	1.29782	0.0138187
Errfi1	1.74727	5.52374e-05
Fam46a	1.03685	0.0020608
Fgf9	1.09272	0.00436803
Fos	7.21748	5.59816e-07
Fosl2	1.32749	8.16789e-05
Gadd45b	1.29356	0.000815235
Gadd45g	1.59048	5.73781e-05
Gdi2	-1.43378	0.0238022
Gem	1.46724	0.00176041
Gigyf1	-1.21229	0.0122566
Gm12112	1.19733	0.0224601
Gm12174	-1.36274	0.00307694
Gm12191	1.35391	0.00636679
Gm12411	-1.02386	0.0224866
Gm13339	-1.10101	0.0284013
Gm17024	1.21576	0.00245169
Gm26202	-1.10357	0.0149469
Gm26794	1.23112	0.0136932
Gm26917	2.21079	2.77637e-06
Gm4617	-1.10877	0.00147407
Gm8116	1.10142	0.00551137
Gm8494	1.42104	0.000230896
Hnrnpu	-1.02532	0.0128901
Hspa1a	1.73042	0.00178373
Hspa1b	1.50668	0.0209856
Idh3g	-2.11126	7.56897e-07
Ier2	2.48345	1.22233e-05
Ier5	1.54173	0.00014674
Il3ra	-1.02141	0.0229797
Irs2	1.66803	0.000686388
Jdp2	1.02937	0.0214656
Jun	2.53736	4.63472e-06
Junb	3.68182	1.04367e-07
Jund	1.08687	0.000442414
Kansl2-ps	-1.08103	0.0240526
Kcne4	1.0831	0.000367845
Klf10	1.35534	0.0477159
Klf4	1.35594	1.01123e-05
Maff	1.31297	0.000140327
mt-Nd2	1.20834	0.00568133
mt-Te	-1.34545	0.00185097
mt-Tq	1.45758	0.00976611
Mt2	1.27121	0.000279038
Myo10	1.10038	0.0134493
Nfil3	1.04155	0.0189025
Nfkbia	1.28673	1.39836e-05
Nkain4	-1.56676	0.000395169
Nr4a1	6.04588	4.20073e-07
Nrgn	1.05821	0.00223938
Otud1	2.40942	1.77329e-05
Paf1	1.54392	0.0158735
Pdk4	1.52325	0.00158161
Ppbp	1.64762	0.0148451
Ppp1r15a	1.40148	6.4605e-05
Ptger4	1.32532	0.000955778
Ptpru	1.02072	0.000272525
Rabgef1	1.43791	0.0239534
Rapgef1	1.37059	0.00131346
Rasd1	2.93039	2.29899e-06
Rgs2	1.1803	0.005966
Rhob	1.12318	2.44373e-05
Rpl21	-3.2423	9.12121e-05
Rpl23a	2.66568	0.00254858
Rpl30-ps1	1.39686	0.0126539
Rpl30-ps10	1.54022	0.0236572
Rpl30-ps8	1.48984	0.0234309
Rpl30-ps9	1.57941	0.0195132
Scarna2	1.40143	0.000742893
Sema4a	-1.02285	0.0227007
Serpine1	1.94018	0.00200443
Sgk1	1.45812	5.45084e-05
Shoc2	1.47636	0.0323115
Sidt2	1.07278	0.00857068
Sik1	2.1503	5.90366e-05
Snora34	-1.40307	0.0473073
Socs3	3.07319	6.88827e-08
Son	1.11284	0.00584708
Spag9	1.24022	0.000233146
Spry4	1.22416	0.000155574
Srsf7	-1.10778	0.00056773
Tapbp	1.42809	0.000566656
Tfdp1	-1.50056	0.015378
Tgfbr1	1.2073	0.0256412
Thbs1	1.5816	0.00337665
Timm29	1.36324	0.0409595
Txnip	1.11602	0.000175147
Unc13b	1.13689	0.00505448
Usp25	1.20428	0.0347778
Wnk1	1.38661	0.00930301
Zdhhc14	-1.0252	0.02023
Zfp27	-1.27963	0.0449303
Zfp36	3.31088	8.98224e-08
Zfp788	-1.28445	0.0127945

## Sheet: 6-hr
Gene_name	logFC	P.Value
1110002E22Rik	-1.70478	0.0227314
1110019D14Rik	-1.24029	0.0075173
1110038B12Rik	1.49417	0.00728796
1190005I06Rik	-1.51184	0.000173559
1810032O08Rik	1.35828	0.000254894
1810055G02Rik	1.3115	0.0016735
2200002D01Rik	2.17805	0.000228419
2210407C18Rik	2.75057	0.00129018
2310014F06Rik	1.6157	0.036332
2310020H05Rik	-1.22098	0.00222868
2310069G16Rik	-1.22151	0.0038979
2410006H16Rik	1.1757	6.22443e-05
2500002B13Rik	-1.0298	0.00749238
2610507I01Rik	-1.14154	0.00890996
2700081O15Rik	-1.6477	0.0498763
2900026A02Rik	1.17374	0.0257014
3425401B19Rik	-1.10615	0.00098271
3830406C13Rik	-1.19226	0.0296246
4930430F08Rik	-1.05016	0.000858692
4931414P19Rik	-1.17853	0.00830819
4932422M17Rik	-1.36223	0.00121127
5430416N02Rik	1.59596	0.000978328
6430571L13Rik	-1.44	0.00273208
8430408G22Rik	2.01276	0.000578019
9530082P21Rik	-1.39417	0.000470237
A430033K04Rik	-1.04237	0.00305621
A430046D13Rik	-1.46537	0.000102578
Abca6	-1.32468	0.000768485
Abca8a	-1.39972	0.0141086
Abhd14b	-1.7205	0.00678719
Abra	2.43011	0.000378385
AC102435.3	-1.05582	0.0259201
AC153524.4	-1.48259	0.0039468
AC158630.2	-1.61147	0.00333894
Acer2	1.45079	9.74502e-05
Ackr4	-1.88485	0.00109883
Actg1	1.0183	0.0107691
Actn1	1.58528	0.000221926
Ada	1.79999	0.000166537
Adamts1	2.58196	0.000256545
Adamts10	-1.03812	0.00723366
Adamts9	1.75621	0.0362651
Adgrg1	1.8614	0.0214278
Adh1	1.47759	0.000212359
Adm	1.59721	0.000442874
Ahsg	2.17234	0.000541814
AI464131	-1.01625	0.00851061
AI467606	1.26442	0.003493
AI480526	-1.73631	0.0106012
Aif1	-1.22726	0.00127772
Aldh1a2	2.70031	3.80251e-05
Alox5ap	1.40914	0.00118256
Alpl	-1.63598	0.000340254
Amigo3	-1.13256	0.00211399
Angpt2	1.31949	0.00197261
Angptl2	-1.14875	0.000241041
Ankrd1	2.02981	0.000335958
Ankrd23	1.42153	0.000236334
Ankrd28	1.19664	0.0491994
Anks1	-1.04922	0.0181212
Antxr1	-1.20569	0.00069713
Anxa2	1.16398	0.00704123
Apbb1ip	1.17248	0.000767042
Apcdd1	-1.19784	0.00709837
Aplnr	-2.66303	6.1819e-06
Apod	1.40822	0.000122436
Apold1	2.76888	0.000286131
Appl2	-1.00774	0.00948606
Arf6	1.29618	0.00339623
Arhgap18	-1.0496	0.000263972
Arid5a	1.97845	0.000270668
Arpc1b	1.04306	0.000723257
Asap2	-1.04642	0.0149814
Asb2	-1.71919	1.18197e-05
Asb4	1.67588	0.000317237
Asns	1.6839	5.54698e-05
Atcayos	-1.1349	0.0018206
Atf3	4.75408	2.41662e-05
Atf4	1.18579	0.000255414
Atp8b1	1.50799	0.00105605
Atp8b2	1.2813	0.0242892
B3gnt3	1.16433	0.000413109
B3gnt9	-1.47849	0.0161066
B3gntl1	-1.00559	0.00970171
B4galt3	1.01611	0.0265502
B4galt5	1.66094	0.000276037
Basp1	2.07643	0.00595958
Batf	1.71625	0.00215586
BC051226	-1.6392	0.0128942
Bcl2a1b	1.8776	0.015279
Bcl3	3.0032	3.03988e-05
Bhlhe40	1.05843	0.00599974
Birc3	1.39841	0.00262609
Btg1	1.54143	0.00140583
Btg2	2.56452	2.84214e-05
C1qtnf2	-1.94291	3.79497e-06
C4b	1.02134	0.000959651
C5ar1	1.11962	0.0161728
Cacna1g	-1.29407	0.00145703
Car4	1.14023	0.00115703
Car7	-1.84411	0.000172429
Car8	-1.28201	0.000174942
Casp4	2.10823	0.000151722
Ccdc127	-1.0658	0.000879765
Ccdc3	-1.11679	0.00107992
Ccdc69	-1.16744	0.00114347
Ccdc88c	-1.16559	0.00274472
Ccl11	1.60252	0.000354848
Ccl12	1.47532	0.00349748
Ccl2	4.31926	5.1589e-07
Ccl6	2.38887	0.00269795
Ccl7	3.6423	3.84942e-07
Ccl9	1.97861	0.000886008
Cd14	2.99644	0.00304154
Cd163	1.24916	0.0394731
Cd24a	2.47016	0.00136433
Cd300ld5	-1.10765	0.00143657
Cd44	1.43108	0.000625777
Cd52	1.11346	0.0376225
Cd53	2.11264	0.00580813
Cdc42ep4	1.29881	0.000383819
Cdkn1a	4.13759	2.31533e-06
Cdkn1c	-1.05904	0.00167466
Cdv3-ps	1.24626	9.47884e-05
Ceacam1	-1.28991	0.000474936
Cebpb	1.56285	0.00334764
Cebpd	2.69073	1.41003e-05
Cercam	-1.21184	0.0014381
Cgref1	1.34039	0.000446977
Ch25h	5.36318	2.36502e-07
Chd3	-1.26534	0.00412452
Chst1	1.15649	0.00427439
Cited4	-1.04626	0.000854376
Cldn15	1.18774	0.012276
Cldn5	1.96634	0.000246686
Clec3b	-1.00885	0.000409401
Clec4n	2.49679	0.000493299
Clptm1	-1.45426	0.0380839
Cmip	1.25366	0.00105917
Cmpk2	-1.40228	0.000336985
Cnksr1	2.05793	0.000176709
Cntfr	1.89195	8.83734e-05
Col4a1	1.10256	0.00263835
Col4a2	1.03746	0.000841611
Colq	-1.11962	0.00195517
Coro1a	1.33232	0.00256952
Coro6	-1.5119	0.000750171
Cpne8	1.22008	0.00328624
Crat	1.95494	0.00346309
Crhr2	-1.55314	0.000353228
Crlf2	1.11369	0.00394185
Csf2ra	1.06569	0.0434966
Ctdp1	1.15806	0.000485708
Ctf1	-1.31072	0.0399293
Ctgf	3.46081	8.76863e-05
Ctla2a	2.59918	0.000177153
Ctla2b	1.75197	0.0003943
Cxcl1	5.69288	1.82068e-05
Cxcl14	1.08468	0.000570666
Cyb561	1.24848	0.0402491
Cyb5d2	-1.0314	0.00321386
Cyp1a1	-4.34292	5.10477e-05
Cyp1b1	1.87643	7.04338e-05
Cyp2j9	-1.22933	0.000880206
Cyp2u1	-1.08725	0.00222381
Cyr61	2.86854	0.000334441
D830024N08Rik	-1.2364	0.00286816
D830026I12Rik	-1.07574	0.0163844
Dbn1	1.94302	0.000242634
Dbp	-1.99977	6.29135e-06
Ddit4	1.10741	0.00283659
Ddx21	1.00307	0.000654881
Dhx36	1.00479	0.0118255
Dnajb1	1.29707	0.0110185
Dnajc28	-1.63944	0.00015117
Dok3	2.15873	8.16111e-06
Dok4	-1.30628	5.36023e-05
Dusp1	1.10043	0.0144119
Dusp19	-1.0595	6.77615e-05
Dusp27	1.03589	0.00840372
Dusp4	1.08032	0.0026443
Dusp5	2.41655	0.00058516
E2f3	1.02651	0.0307081
E330017L17Rik	-1.09016	0.00167361
Ecm2	-1.06	0.000124628
Ecscr	1.17015	0.000287421
Ednrb	1.04306	0.00778079
Efhd2	1.88319	0.000542445
Efna5	1.41408	4.33059e-05
Efs	-1.13114	0.000272816
Egr1	3.96799	3.10162e-05
Eif1a	1.99974	1.62361e-05
Ell2	1.54037	0.000167827
Emp1	1.96784	0.00105854
Enc1	1.79907	0.000234049
Entpd1	1.24556	0.00408604
Entpd5	-1.15564	0.000158329
Epb41l4a	-1.30654	1.02153e-05
Epha2	1.29858	0.00100423
Ephb1	-1.43838	0.000181631
Ephx1	-1.02323	8.40442e-05
Epop	1.14333	0.00199001
Eps8	1.25616	0.00104883
Eps8l1	-1.11216	0.0331442
Ercc5	1.22361	0.0144921
Erdr1	1.73658	0.0424933
Ero1l	1.20035	0.000325876
Errfi1	1.98928	0.000744021
Etl4	-1.34069	0.0104138
Extl1	-1.22854	0.00162157
Fam107a	1.5054	0.00158616
Fam107b	1.69895	0.00669916
Fam117b	1.1324	0.00135021
Fam189a2	1.00696	0.00660271
Fam46a	1.63642	0.000122835
Fam49b	1.71796	0.00607459
Fam78a	-1.66197	0.000550943
Fap	-1.15742	0.00172819
Fbxw7	-1.29908	0.00198133
Fcer1g	1.27298	0.00455247
Fcgr2b	2.26666	8.45388e-05
Fcgr3	1.1502	0.00447203
Fcho2	-1.15976	0.0105752
Fem1b	1.03977	0.00150569
Fgf18	1.06521	0.0117029
Fgf2	1.36003	0.000715821
Fgl2	3.03884	2.95875e-05
Fibin	-1.21974	0.00015552
Fkbp2	-1.17686	0.0123543
Fkbp5	3.16041	1.22153e-06
Flna	-1.2175	0.00884991
Flnc	2.15808	0.00199322
Fmo2	1.27016	0.00169358
Fos	5.47907	4.62728e-05
Fosl2	3.05378	5.03435e-05
Frat2	1.74911	0.00400184
Frzb	1.19378	0.00409192
Fstl3	2.47518	8.57728e-05
Fv1	-1.16779	0.00880041
Gadd45b	1.56941	0.00222544
Gadd45g	2.70543	0.000181006
Gal3st3	-2.21472	0.000716833
Galm	-1.51989	6.40639e-05
Galnt18	1.16924	0.000193163
Gamt	-1.21304	2.4333e-05
Gapdh	-1.91123	0.00347171
Gbp5	-1.01412	0.00261486
Gbp7	-1.07046	0.00107039
Gch1	1.11609	0.00275017
Gcnt2	1.89988	2.78911e-05
Gda	1.79276	2.95732e-05
Gdf15	3.67402	3.1696e-05
Gem	1.16187	0.024574
Gfpt2	1.80998	0.000170909
Gipc3	-1.49527	1.21397e-05
Glipr1	1.18413	0.0311174
Glipr2	1.64241	0.0104092
Glul	1.43376	2.14423e-05
Gm10045	-1.85337	0.00406793
Gm10076	-1.53231	0.00599265
Gm10180	-1.91828	0.000125904
Gm10591	-1.22894	0.0251677
Gm10638	1.27617	0.00392806
Gm10736	-1.77969	0.0275316
Gm11843	2.12657	0.00106618
Gm12002	-1.0059	0.000296843
Gm12112	1.42255	0.00145862
Gm12226	1.3198	0.0262889
Gm12411	-2.0504	0.00941095
Gm12960	1.82215	0.0103683
Gm13889	3.33108	0.0342314
Gm14097	-1.00237	0.0230569
Gm15361	1.06919	0.0478744
Gm15502	-1.42388	0.00769113
Gm15801	1.03481	0.000397221
Gm16439	1.10237	0.00111492
Gm16536	-1.12308	0.000955733
Gm17300	1.14463	0.000177193
Gm17428	-1.53351	0.0241382
Gm26917	1.25351	0.0127216
Gm28651	-1.29512	0.0002181
Gm29246	-1.37176	0.000516536
Gm31105	-1.10557	0.0355571
Gm39214	-1.1777	0.000832211
Gm43185	-1.31393	0.027634
Gm44087	-1.44359	0.000918879
Gm4482	-1.31299	0.00381744
Gm5637	1.24947	5.29262e-05
Gm694	2.1416	0.000219009
Gm7665	1.40103	0.00283673
Gm8783	1.02426	0.000545871
Gm9791	1.08471	0.0331692
Gm9887	1.45695	0.00750847
Gm9899	1.11508	0.00857785
Gm9910	1.57028	0.000842403
Gmfg	1.11753	0.0294858
Gnl3	1.29361	7.46149e-05
Gpm6a	-1.01167	0.00225358
Gpr157	-1.04929	0.0103308
Gpr22	-1.19669	0.0136091
Gprc5a	3.00145	2.78902e-05
Gpt	-1.03274	0.0240612
Grrp1	2.32765	0.000133287
Gsg1l	-1.02575	0.00410483
Gstt3	-1.23313	0.00188428
Gulp1	-1.14634	0.0022678
H19	1.09798	0.0113196
H3f3a-ps2	1.09509	0.018521
H3f3b	1.07444	0.000887173
Hacd4	-1.46576	0.000132852
Hadh	-1.07423	0.0293783
Haus4	-1.17667	0.0259228
Hbegf	3.74456	1.25706e-05
Hck	1.03469	0.0105205
Hcls1	1.11798	0.00755359
Hddc3	-1.1601	0.00280894
Heatr1	1.05007	0.00328375
Hilpda	2.24299	1.05784e-05
Hist3h2a	-1.81485	0.000437779
Hjurp	-1.34927	0.00710309
Hlf	-1.56915	0.000243971
Hmox1	4.17595	2.94258e-07
Hsp25-ps1	2.20011	0.00167691
Hsp90aa1	1.16138	0.0054993
Hspa1a	5.56459	4.1196e-05
Hspa1b	5.48766	7.15751e-05
Hspb1	1.49184	0.0284101
Htra3	-1.26385	0.000144732
Icam1	1.91479	0.000128031
Id2	1.70687	0.0176501
Ier2	1.66191	0.000161138
Ier3	2.06456	0.000193504
Ier5	1.70306	0.000707819
Ier5l	1.32775	0.000413618
Ifi204	1.42718	0.00024693
Ifi205	1.66895	0.00206101
Ifi211	1.10244	0.00098615
Ifitm1	2.06575	0.000254117
Ifrd1	1.72113	0.00018601
Igsf6	1.34922	0.00171961
Il17ra	2.72881	6.8839e-05
Il4ra	2.99508	2.61197e-05
Il6ra	1.08111	0.0100701
Inhbb	4.96772	3.4793e-06
Inmt	-1.44799	0.00178981
Inpp5d	1.19895	0.0223384
Irak3	1.07496	0.00148386
Irf8	1.23015	0.00122494
Irs2	1.59171	0.000228988
Irx4	-1.25303	0.00133568
Islr	-1.51296	0.000241652
Itga5	2.04927	0.000530732
Itgam	2.45047	0.000896188
Itgb1	1.11939	0.0398161
Itgb2	1.50296	0.0054969
Itgb3	1.80135	0.00225864
Itgb6	-1.61259	5.27435e-05
Itih5	-1.05549	0.000789496
Itpkc	2.06146	0.00060932
Jak2	1.08087	0.00266658
Jph1	2.28989	0.00102669
Jun	1.401	0.00344972
Junb	3.63944	5.80232e-06
Kbtbd11	1.02653	0.00816664
Kbtbd12	-1.69947	0.00113641
Kbtbd13	-1.05833	0.00735512
Kcne4	2.1076	0.000196033
Kcnj11	-1.04032	0.000530277
Kcnj3	-1.81816	0.0469481
Kcnj5	-1.46368	0.000543481
Kcnn2	-1.10562	0.00157749
Kctd11	1.42376	0.000704166
Kif26a	-1.31143	0.000676275
Klf10	1.47417	0.0309077
Klhdc8a	-1.517	3.51316e-05
Klhl2	1.51388	2.53171e-05
Klhl3	-1.10271	0.00136281
Klhl30	-1.24684	0.000314871
Klhl40	2.23481	0.00344559
Klhl41	1.55358	0.00118815
Klk8	-1.89802	0.00417959
Kmt5a	-1.43762	0.00364751
Krt222	-1.07653	0.000710355
Lbp	1.27675	0.000188885
Letm2	-1.46915	0.000717301
Lgals3	2.16078	0.00252505
Lgr6	-1.65117	0.00322302
Limk1	1.12903	0.000579693
Lims2	1.5229	0.00797198
Lingo3	-1.35789	0.00580623
Lipe	1.05497	0.00360924
Litaf	1.95369	0.00502832
Lmcd1	2.00407	0.000561816
Lmnb1	1.42536	0.0232986
Lmod3	-2.11648	9.81585e-06
Lox	2.73474	2.03367e-05
Lpcat1	-1.2288	0.000852988
Lpin1	-1.20593	0.0345992
Lpin3	1.06126	0.000770434
Lrrc14b	-1.85766	0.000225637
Lrrc15	-1.79502	0.000983868
Lrrc20	-1.27377	0.00616604
Lrrc4b	-2.27747	1.3154e-05
Lrrc58	1.15017	0.0288333
Lrrc61	-1.01477	0.003873
Lsmem1	-1.43108	5.43069e-05
Ltc4s	-1.39885	0.0109878
Maff	2.79301	2.73069e-05
Mafk	1.47561	0.000205542
Magix	-1.31406	0.00238618
Mamdc2	-1.48339	5.20089e-05
Manba	-1.06349	0.00110987
Map2k3	1.01223	0.0347042
Map3k4	-1.42878	0.00126128
Map3k6	2.25397	8.89885e-06
Map3k8	1.56468	0.00108985
Mapk8ip1	-1.06089	0.000802196
Mark3	-1.78201	0.00988
Mdga1	-1.33631	0.00420847
Med20	-1.36867	7.62548e-05
Medag	1.2338	0.000127387
Mettl17	-1.67373	0.0141431
Mfap3l	-1.24981	0.0133011
Mfsd4b3	-1.185	0.00531328
Mfsd7b	1.55806	0.00982588
Mief1	-1.07247	0.00763695
Mir208b	-1.20697	0.0224689
Mir22hg	2.43188	1.29502e-05
Mir5136	1.57833	0.00086091
Mlh3	-1.12706	0.00371246
Mmp11	-1.23047	0.000200918
Mmp14	1.17692	0.0054309
Mmp15	-1.58593	2.0881e-05
Mmp19	1.91291	0.000365854
Mmp23	-1.2332	7.06425e-05
Mmp3	1.87086	0.000225293
Mob3c	1.00378	0.000922121
Mpped2	-1.10988	0.00701036
Mpv17	-1.08945	0.0149705
Mrpl38	-1.37387	0.0178392
Ms4a4a	2.85115	1.03688e-05
Ms4a6c	1.7567	0.000656359
Ms4a6d	3.00132	8.89014e-06
mt-Nd2	1.13532	0.0395557
Mt1	3.68731	2.20698e-08
Mt2	6.80399	3.35481e-09
Mthfd2	1.61848	0.000158822
Mtus1	1.28008	0.000202644
Mustn1	1.30788	4.35408e-05
Mvd	-1.07788	0.0128088
Mvp	1.5466	0.0485027
Mxd1	1.95816	0.0045033
Mycn	-1.00062	0.00401028
Myd88	1.56795	1.93245e-05
Myh7b	-1.49216	0.0339334
Myot	1.07737	0.0272595
Nab2	1.3411	0.000459509
Nat8f1	-1.08606	0.0343026
Ncf1	1.87795	0.000655963
Nek6	1.6458	0.00029858
Nfil3	2.01958	0.0047841
Nfkbia	1.10855	0.00470667
Nfkbie	1.04811	0.0107494
Nmb	-1.47387	0.000108152
Nmrk2	3.67385	2.1787e-05
Nop58	1.07205	0.000864856
Npm1	1.17581	0.00629456
Nr4a1	4.06526	6.03897e-05
Nrep	-1.09696	0.000188317
Nts	2.11413	0.000548748
Nuak1	1.52071	0.00464345
Ogn	-1.07939	0.00068398
Olfml2a	-1.44527	0.000329342
Osgin1	1.29625	0.00160351
Osmr	1.13037	0.00121392
Otud1	3.16757	0.000229299
P2ry2	2.0423	0.0277362
Paf1	1.37742	0.0112727
Pak6	1.27822	0.000114693
Paqr7	-1.5555	0.0106842
Pard6b	1.59949	0.00199498
Pawr	1.14685	0.00214108
Pcdh12	-1.71154	0.000249573
Pcdhga2	1.07493	0.020633
Pcsk6	-1.09337	0.000213568
Pde4a	-1.20525	0.000557164
Pde4b	2.43093	0.002219
Pdk4	3.97325	1.70748e-06
Pdp1	-1.10073	8.70847e-05
Pdpn	2.30136	0.000187226
Pdzd3	-1.05413	0.00413935
Pdzrn3	1.33069	8.22133e-05
Per3	-1.7721	0.000367759
Pfkfb2	-1.48503	0.00252658
Pfkfb3	1.72335	0.000486976
Pfkp	1.22194	0.000100197
Pgf	3.21442	8.60017e-06
Pgm1	1.69755	0.000558693
Phlda1	1.29858	0.00539827
Phyhip	-1.24159	0.0454702
Picalm	1.14899	0.00104162
Pigh	-1.06168	0.000540913
Pik3ip1	-1.05981	0.0140446
Pim1	1.63076	0.00022794
Pim3	1.04045	0.000508435
Pla2g7	1.39398	0.00487609
Plaur	2.80958	0.00312471
Pld4	-1.00764	0.000190715
Plek	2.59754	0.00251482
Plekhf1	-1.03764	0.000854031
Plekho2	1.18644	0.00218789
Plin2	1.37283	0.000333678
Plpp7	-1.06723	0.00328162
Plscr1	2.14113	0.000116511
Pltp	-1.00043	6.59617e-05
Plxna2	1.04801	0.000995075
Pnmal2	-1.2605	0.00138392
Pnmt	1.04678	0.00394172
Pnrc1	1.00251	9.48795e-05
Pomgnt2	-1.05765	0.000364276
Ppan	1.3365	0.00274187
Ppbp	2.91728	0.00405996
Ppcdc	-1.38417	0.00243579
Ppip5k2	-1.07672	0.024236
Ppp1r15a	2.1477	8.71034e-05
Ppp1r16b	-1.5012	0.00067727
Ppp1r18	1.55833	6.74883e-05
Pqlc1	1.23457	0.023222
Prkcd	1.31731	0.000192839
Procr	2.12997	0.000626365
Prpsap2	-1.09425	0.0449443
Psat1	1.32361	0.00293986
Ptafr	1.65637	0.0224528
Ptpn12	1.12496	0.0014952
Ptpn2	1.10474	0.00215722
Ptprf	1.52731	2.78905e-05
Ptrh1	1.23287	0.000100405
Pvr	1.4016	0.000329989
Pxdc1	1.63871	0.00033355
Pygl	1.23792	0.0311645
Qsox1	1.03354	0.000139315
Rab27a	1.20396	0.000195061
Rabgef1	2.09019	0.00211944
Rarb	-1.49725	1.06203e-05
Rarg	-1.05367	0.00106084
Rasd1	2.42752	0.000446231
Rasgef1b	1.09555	0.00822971
Rasgrp3	-1.5258	0.000223377
Rasl11a	1.3882	0.00296902
Rasl11b	1.4635	0.00266603
Rassf1	2.1772	0.000814091
Rassf4	1.32676	0.000456513
Rbm18	1.06513	0.000507975
Rbms1	-1.01635	0.00260395
Rcan1	2.39799	7.10194e-06
Rccd1	-1.41165	8.57542e-05
Rcor1	1.11522	0.0484012
Rcor2	-2.47668	9.53859e-05
Rell1	2.27098	0.000446776
Retnla	-1.19767	0.0245082
Rhbdd3	-1.02714	0.0169802
Rhobtb2	-1.17911	0.00118291
Rhoc	1.20045	0.000293773
Rhoj	1.23118	0.000357316
Rhou	1.5271	0.000122076
Rhpn2	-1.23766	0.000408025
Rnd1	3.09052	1.92633e-05
Rnf115	1.25338	0.00202031
Rnf207	-1.27643	0.000709745
Rnf39	2.6303	0.000930264
Rpa3	-1.23838	0.000927593
Rpl21	-4.11646	8.77882e-05
Rpl36a-ps1	1.21857	0.000180029
Rprd2	1.08929	0.000483755
Rrad	1.45972	7.78739e-05
Rras2	1.20517	0.00221306
Rrp12	1.38208	0.000312204
Rsad1	-1.37424	0.0130769
Rtn4r	-1.56969	0.00508448
Rtn4rl2	1.65303	0.00011485
S100a11	1.09879	0.00243675
S100a9	6.55759	5.29728e-05
Sat1	2.23259	5.48572e-07
Sbno1	1.9206	0.000137301
Scd2	-1.34875	0.0050197
Scrn1	-1.05833	0.00352903
Sdc4	2.02016	0.000504783
Sdcbp2	1.04834	0.00741284
Sec24b	1.22886	0.019861
Selplg	1.83136	0.0067213
Sema3f	1.5397	0.00428277
Sema4c	1.07521	0.00198485
Sema6b	1.73597	0.00173048
Serpina3n	5.00874	4.47028e-07
Serpine1	4.69121	7.46892e-05
Sertad1	1.61203	9.98573e-05
Sesn2	1.4163	0.000339662
Sgk1	1.1404	0.000207633
Sgk3	-1.60772	0.00372103
Sh3pxd2b	1.6221	0.0022158
Shb	1.18914	0.00426169
Shoc2	2.07547	0.00545214
Sik1	1.57127	0.00125227
Ska2	-1.11848	0.00110677
Sla	1.92221	0.000717865
Slamf9	-1.16847	0.00441837
Slc10a6	3.27084	5.42585e-07
Slc15a3	1.33223	0.0151708
Slc22a23	-1.03549	0.00132612
Slc23a2	1.19386	0.028056
Slc25a25	1.49646	0.000697871
Slc25a29	-1.14723	0.00372703
Slc2a1	2.37457	7.99766e-06
Slc2a12	-1.02402	0.000360613
Slc38a2	1.68011	0.000165621
Slc39a14	1.22605	0.00203836
Slc3a2	1.37545	2.18601e-05
Slc45a3	1.38199	0.00123358
Slc7a5	2.33382	1.80337e-05
Slf1	-1.52609	0.00510894
Slfn2	1.27223	0.00908469
Smad1	1.14166	0.000461797
Snai1	1.84602	8.3754e-06
Snai3	-1.46664	0.0170764
Snhg15	1.80002	0.000515976
Snora31	1.13608	0.0487235
Snora57	1.65689	0.00296002
Snord69	1.19902	0.00982075
Snord72	1.1754	0.0327922
Snurf	-1.13588	0.00936744
Socs1	1.36909	0.0250725
Socs3	4.70714	1.24019e-05
Sowahc	1.67405	0.000101693
Sox4	-1.08662	0.000318748
Spag9	1.19679	0.0390494
Spi1	1.3735	0.0029179
Spice1	-1.03894	0.000799607
Spock2	1.64217	8.17317e-05
Spry4	1.80663	0.00148449
Srgn	1.40431	0.0296609
Srsf10	1.04009	0.00728067
Srxn1	1.00542	0.000298346
St5	-1.47024	0.000493941
St8sia4	-1.09598	0.00113604
Stat3	1.30063	0.000570213
Stc1	1.69855	0.000872877
Stc2	-1.48805	0.000218702
Steap4	1.07238	0.000126668
Stmn2	-1.33435	0.000101597
Sugp2	-1.01252	0.0185908
Synj2	1.04624	0.000107085
Syt12	4.60841	1.13411e-08
Syt7	-1.07519	0.00769359
Tacc2	1.51769	0.00842371
Tbl1xr1	1.2954	0.0274324
Tbx5	1.83857	0.0188604
Tbxa2r	-1.28886	9.19041e-05
Tcf15	-1.00452	0.0205185
Tcf23	1.52297	0.000319939
Tcta	-1.0881	0.000221143
Tecrl	1.25901	0.00180351
Tes	1.45151	0.0118008
Tfpi2	1.22208	0.00403547
Tfrc	-1.19115	0.00349243
Tgfb2	1.27142	0.00248956
Tgfbi	1.06717	0.00165681
Tgif1	1.4957	0.00057574
Thbs1	4.95145	8.33757e-05
Thbs4	2.50856	0.000106036
Themis2	1.07862	0.0086023
Timp1	5.37662	7.30684e-07
Tinagl1	1.46774	1.45165e-05
Tiparp	1.80993	0.00128743
Tldc1	-1.35481	0.00112023
Tlr2	1.64613	0.0394323
Tlr4	1.3554	0.000474813
Tmem106c	-1.08127	0.0371168
Tmem126b	-1.18892	0.0013962
Tmem173	2.03012	4.94807e-05
Tmem181b-ps	-1.24346	0.0075168
Tmem220	-1.04661	0.000116114
Tmem38b	1.06525	0.000147848
Tmem86a	-1.57312	0.00185558
Tmtc2	-1.17774	0.00201193
Tnfaip3	1.31701	0.0189607
Tnfaip6	2.64127	0.000445201
Tnfrsf10b	1.62882	0.000480571
Tnfrsf12a	2.2941	7.94341e-05
Tnfrsf1a	1.31647	3.84464e-05
Tnfsf10	-1.46869	6.69538e-05
Tnfsf9	1.23276	0.000197477
Tnip2	1.18255	0.00072396
Tomm40	1.11651	0.000192827
Tppp	-1.05164	0.00139313
Tppp3	-1.03957	0.00109095
Tprkb	-1.05515	0.0104021
Trib1	1.10574	0.00737067
Tril	-1.09485	0.000755294
Trim14	-1.21963	0.00205959
Trmt1l	-1.00628	0.000380053
Trpc3	-1.06533	0.00246939
Tsc22d1	1.06532	0.000250247
Ttc30a1	-1.11368	0.00620078
Tubb6	1.81719	0.000125411
Txnip	1.22056	0.000233072
Tyrobp	1.13085	0.0283068
Uck2	2.9344	4.72888e-06
Ucp2	1.47712	1.079e-05
Ucp3	2.01524	0.000343279
Ugcg	1.16827	0.00109425
Ugdh	1.52595	0.00190306
Upp1	1.2905	0.000304999
Usp13	-1.13865	0.0122111
Vav1	1.70066	0.00418726
Wfdc17	1.84281	0.00733885
Wscd1	-1.30539	8.91308e-06
Xirp1	2.00612	0.00445742
Ylpm1	-1.35618	0.000917035
Zbtb16	1.58085	0.003823
Zc3h12a	1.31781	0.00430373
Zfp36	2.72115	0.000221915
Zfp414	-1.02765	0.00466497
Zfp422-ps	-1.10489	0.0105954
Zfp593	1.54573	0.000229642
Zfp623	-1.28114	0.00164594
Zfp652	-1.09795	0.00426826
Zfp697	1.18672	0.0249486
Zfp775	-1.41386	0.000568342
Zfp948	1.14886	0.00384397
Zgpat	-1.25343	0.0158662
Zswim4	1.42069	6.41557e-05

## Sheet: 24-hr
Gene_name	logFC	P.Value
0610040J01Rik	-1.02166	0.0485585
1110002E22Rik	-2.36444	0.00998963
1110019D14Rik	-1.08219	0.00165442
1110038B12Rik	2.36469	0.000357211
1600002H07Rik	1.07266	0.000841183
1700017B05Rik	1.4149	0.00137751
1700040L02Rik	-1.06127	0.00237953
1810011H11Rik	1.37322	0.00590312
1810032O08Rik	1.43842	0.00248025
1810044D09Rik	-1.33308	0.0285484
1810049J17Rik	1.16188	0.00111761
1810055G02Rik	1.72664	0.000455264
1810059H22Rik	-1.00061	0.019575
2010204K13Rik	2.04586	0.0010814
2200002D01Rik	3.67743	2.87697e-06
2210407C18Rik	2.62738	1.60635e-05
2310030G06Rik	1.02117	0.00107458
2310040G24Rik	-1.15598	0.00867587
2310057M21Rik	1.12773	0.00167382
2410006H16Rik	1.27396	0.00291106
2610001J05Rik	1.82915	0.00276878
2610524H06Rik	1.71646	0.00541519
2900076A07Rik	-1.52063	0.00167158
3110082I17Rik	1.33588	0.000422592
4930533O14Rik	1.1022	0.000268822
4932422M17Rik	-1.08742	0.00657826
5430416N02Rik	1.53189	0.0128363
6330562C20Rik	1.00635	0.0177105
8430408G22Rik	1.0359	0.0021616
9030617O03Rik	-1.22782	0.000139116
9130401M01Rik	1.1068	0.0278237
9530082P21Rik	-1.0445	0.000534602
A530016L24Rik	-1.32783	0.00302056
AA414768	1.19358	0.00114022
Aacs	1.56061	0.0002133
Abca8a	-1.37508	0.00207256
Abcc9	-1.36182	0.00146893
Abcd3	1.05452	0.000242162
Abcg1	1.57775	0.000193566
AC102435.3	-2.10739	0.00290581
AC105169.1	1.03723	0.00179972
AC121872.2	1.0196	0.000528387
AC122273.2	1.02199	0.000305001
AC126687.1	1.08918	0.0398486
AC129016.2	1.21945	0.00102116
AC152949.2	1.24591	0.00364381
AC153366.1	-1.40648	0.00965378
AC153524.4	-1.09103	0.0136249
AC154176.1	1.59755	0.00102062
AC154767.3	1.58251	7.96259e-05
AC163289.2	-1.17524	0.0226234
AC165273.4	-1.21367	0.00140833
Acad11	-1.09016	0.00562072
Acot9	1.2233	4.67565e-05
Acta1	1.04717	0.0188342
Actb	2.02407	0.000212939
Actg1	1.59761	0.000794808
Actn1	2.09054	5.19272e-05
Actr2	1.20182	0.000276597
Actr3	1.25773	0.00052826
Actr3b	-1.10158	0.0181591
Ada	1.69499	0.000372907
Adam19	1.19817	0.0105908
Adam9	1.21268	8.44411e-05
Adamts1	1.79811	0.000164573
Adamts2	1.1124	0.000911471
Adamts9	1.11705	0.0188853
Adap1	1.27128	0.00176313
Adgre1	1.14812	0.000556036
Adm	1.06403	0.00905143
Adss	1.38122	0.00127816
Aebp1	2.28378	5.40147e-05
Agpat4	1.42392	0.00278339
Ahnak2	1.05841	0.000819602
AI467606	2.33911	0.000192307
AI480526	-1.02936	0.0125412
Aif1	1.43816	0.000215219
Airn	1.45065	0.00193965
Akr1b8	2.39661	8.80639e-06
AL591207.1	1.32854	0.00930033
AL607105.1	1.12724	0.0119481
Aldh18a1	1.28	0.00011339
Aldh1a2	4.21813	4.99388e-06
Aldh3b1	2.01325	0.000105043
Alg8	1.67447	0.000164805
Alox5ap	2.40157	0.000691977
Anapc15	1.19095	0.000374083
Angpt2	1.56837	0.0106097
Ankrd1	2.69422	1.2152e-06
Ankrd10	1.00514	0.0163776
Ankrd23	1.86774	0.00056824
Ankrd28	1.20564	0.0124026
Ankrd37	1.66221	0.00183449
Ano1	-1.15586	0.0285735
Anp32b	1.60519	0.00117184
Anxa1	1.3743	0.000117781
Anxa2	2.44864	0.000266774
Anxa4	1.37134	4.9144e-05
Anxa7	1.46208	5.01801e-05
Ap1g2	1.56073	0.00625952
Ap3s1-ps1	1.09983	0.00637427
Ap5z1	1.15327	0.0138787
Apbb1ip	2.4886	0.000108502
Apln	1.96941	0.0018053
Aplnr	-1.33156	0.0199153
Apobec1	1.25867	0.00928942
Apold1	1.5775	0.000154515
Aprt	1.81181	0.000158849
Arf3	1.03206	0.000481875
Arf6	1.34341	0.000277398
Arfgap3	1.06453	0.00125529
Arhgap22	1.0435	0.00519388
Arhgap45	2.92625	0.000320769
Arhgdia	1.39881	0.000197421
Arhgdib	1.35645	0.000160226
Arhgef7	1.19973	0.00208649
Arid3a	1.29276	0.0158774
Arl4c	1.54364	0.000311897
Arl8a	1.11084	0.000909486
Armc7	2.02633	0.000913968
Arpc1b	1.96786	7.57013e-05
Arpc4	1.32707	0.000183022
Arpc5	1.47601	0.00020225
Arrb2	1.14411	0.00283891
Asb14	-1.3548	0.00138501
Ascc2	1.53274	0.000748586
Ascc3	1.13238	0.000411486
Ash2l	1.60808	0.00230168
Asns	2.30889	0.000441406
Ass1	1.25649	0.00122
Atcayos	-1.24801	0.000359228
Atf3	3.12929	1.20594e-05
Atf4	1.30951	0.00118657
Atic	1.06788	0.000320861
Atp10a	1.39935	0.00332543
Atp13a3	1.16224	0.000237323
Atp6v1a	1.28632	0.00214565
Atp6v1h	1.12317	0.00132848
Atp8b1	1.43821	0.000310637
Atp9a	-1.56235	0.0148547
Atxn10	1.17024	9.18196e-05
B3galt6	1.32354	0.00617766
B4galt3	1.41261	0.00624049
B4galt5	2.00431	4.00086e-05
Basp1	4.16026	0.00017803
Batf	1.69827	0.00865857
Bax	1.44062	0.000408664
Bcl2a1b	4.47005	2.29025e-05
Bcl3	2.37852	0.000932389
BE692007	1.90911	2.00946e-05
Birc3	1.24585	0.0127604
Bmp2	1.74427	0.0014715
Bmp2k	1.19627	0.00142214
Bok	1.12943	0.00263507
Bop1	1.20129	0.000177861
Brms1	1.31496	0.000625233
Brsk1	1.21688	0.00470327
Btg1	1.86114	0.00439433
Btg2	1.60422	0.000292002
C1qtnf6	1.12744	0.00357853
C3ar1	2.59791	4.46023e-06
C5ar1	2.30609	0.000770857
Camk1d	1.15918	0.00308158
Camk2n2	1.33468	0.00616163
Camkk2	1.36098	0.00260682
Cap1	1.29179	0.000939601
Capg	2.48037	8.8611e-06
Capza1	1.1765	0.000392893
Car14	-1.51197	0.00034029
Casp3	1.6063	0.000178722
Casp4	1.78944	0.00153986
Casp8	1.52217	0.000728254
Cavin3	1.16232	0.000863148
Cc2d1a	1.00704	0.0491779
Ccdc134	1.06586	0.00222728
Ccdc86	1.23388	0.0022928
Ccdc88a	1.04847	0.00293833
Ccdc88b	3.10984	0.000526583
Ccl12	2.00126	0.00107723
Ccl2	4.88966	1.09423e-05
Ccl6	4.04234	2.80598e-05
Ccl7	4.13581	1.00105e-05
Ccl9	3.70149	1.25474e-05
Cd14	3.16928	0.00342338
Cd24a	3.6669	0.000182331
Cd300c2	2.05213	2.55099e-05
Cd300ld	1.58649	0.00126962
Cd37	2.23179	0.000983033
Cd44	1.84786	9.21351e-05
Cd47	1.44895	0.00330843
Cd48	1.93522	2.56856e-05
Cd52	3.28211	1.29948e-05
Cd53	3.03638	0.000202432
Cd63	1.37624	0.000115658
Cd63-ps	1.4888	0.000127137
Cd68	2.35534	2.46007e-05
Cd86	1.06634	0.00684469
Cda	1.76857	8.10075e-05
Cdc42	1.12169	0.00310689
Cdc42se1	1.24164	0.000789371
Cdca7	2.47231	2.47424e-05
Cdk2ap2	1.1728	0.00118224
Cdkn1a	3.08424	0.000130258
Cdkn1c	-1.52219	0.00150434
Cdnf	-1.0848	0.00347162
Cdr2	1.49845	0.000157525
Ceacam1	-1.30373	0.00196075
Cebpa	1.43492	0.000393179
Cebpb	1.74728	0.00178921
Cebpd	1.79305	1.80003e-05
Ces1d	-1.39106	0.00192198
Cfl1	1.59017	0.000182577
Cfp	3.21906	7.5384e-06
Cgref1	2.19851	2.41681e-05
Ch25h	4.36628	1.57705e-05
Chaf1a	1.24828	0.00428869
Chst1	1.80576	0.000714338
Chsy1	1.12801	0.00286052
Ckap4	1.67075	5.98013e-05
Cklf	1.53253	0.0165308
Cks1b	1.85148	3.70492e-05
Cks2	2.44962	6.67473e-05
Cldn15	1.14926	0.00463283
Cldn5	1.37492	0.00228345
Clec12a	1.51676	0.000546624
Clec3b	-1.37285	0.00687562
Clec4a1	1.47841	0.000170278
Clec4a2	2.32729	5.10113e-05
Clec4a3	2.04108	3.60222e-05
Clec4n	3.68597	0.000255389
Clec5a	2.64119	0.00110229
Clic1	1.94967	4.7655e-05
Clic4	1.08194	0.000192545
Clic5	1.1959	5.02711e-05
Clp1	1.02716	0.0105811
Clta	1.04023	0.000287428
Cltb	1.17726	0.000159656
Cltc	1.29488	0.000124743
Clu	1.80789	0.000689441
Cmbl	-1.27154	0.00135953
Cmip	1.37509	0.00173441
Cmtr2	1.03832	0.00613366
Cnbd2	1.36713	0.000976637
Cndp2	1.37157	6.78435e-05
Cnksr1	1.88377	0.000160964
Cnn1	1.47252	0.0144814
Cnn2	1.19212	0.00106108
Cog7	-1.20091	0.0212074
Col18a1	1.22335	0.0235833
Col1a1	1.40692	0.00338358
Col3a1	1.53397	0.0016287
Col4a1	1.22992	0.001435
Col4a2	1.21774	0.00103583
Col5a2	1.65821	0.000206005
Col5a3	1.19088	0.00146019
Col8a1	1.63634	0.00058473
Colq	-1.29091	0.00841209
Comtd1	1.20737	0.00362965
Coq8b	1.18833	0.000105519
Coro1a	3.06995	2.99912e-05
Cotl1	3.11292	9.49407e-06
Cpne2	1.31542	0.000601222
Crat	1.84693	0.0330122
Creb3l1	1.05313	0.0117092
Creld2	1.87409	0.00015276
Crhr2	-1.14146	0.00278372
Crim1	1.12462	0.0302187
Crlf2	1.55572	0.00106198
Cryab	1.13094	0.00079606
Crybb1	-1.24691	0.00106937
Csf2ra	2.93487	9.41129e-05
Csrp3	1.08346	0.00197361
Cstb	1.86815	0.000217787
Cstf2	1.15324	0.00694893
Ctdp1	1.36208	0.000812996
Ctgf	3.44536	4.70546e-07
Ctla2a	2.22853	6.59779e-05
Ctla2b	1.64931	3.29144e-05
Ctps	1.5244	8.39968e-05
Ctsc	1.57257	0.00012284
Ctss	2.88075	3.12183e-06
Ctsz	1.66399	0.000180966
Cttn	1.16425	0.000362859
Cuta	1.41633	0.00382878
Cxcl1	4.21295	0.000216389
Cxcr4	1.55698	0.00530617
Cyb561	1.54153	0.0188066
Cyb561d2	1.10537	0.000406212
Cyba	1.18796	0.00166875
Cybb	1.4139	0.00032485
Cyp27a1	-1.27479	0.000891611
Cyr61	1.99191	0.000594848
Cyth4	2.65409	0.000128558
Cytl1	-1.54434	0.00117654
D330025C20Rik	1.09809	0.0118329
D3Ertd751e	-1.32743	0.0170804
D830024N08Rik	-1.10194	0.00161141
Dab2	1.47846	0.000484462
Dap	1.02824	0.00352783
Dbn1	2.24263	1.84478e-05
Dbndd2	1.26254	0.00503659
Dbp	-1.51193	0.00597312
Dck	1.36389	4.89486e-05
Ddah1	1.6556	0.000288831
Ddx21	1.33918	0.000890433
Ddx31	1.21988	0.000789258
Ddx39	1.46547	0.000672533
Def6	1.69644	0.00106064
Dennd4a	1.30312	0.00183294
Dgat2	-1.03542	0.00101601
Dgke	1.21038	0.000139494
Dhrs7c	-1.28806	0.00626175
Dhx36	1.12088	0.00829637
Dhx58	1.15994	0.00183307
Dnaic1	-1.9917	6.61108e-06
Dnajc28	-2.12412	0.000515341
Dnph1	1.19382	0.000261007
Doc2g	-1.20574	0.012618
Dok1	1.89241	0.000226987
Dok2	2.50778	3.86765e-06
Dok3	3.11856	5.75326e-05
Dpep1	-1.04739	0.000877088
Dpysl3	1.97116	6.39721e-06
Dus3l	1.02918	0.0014408
Dusp4	1.14022	0.0070961
Dusp5	2.21085	0.000522684
Dusp6	1.0782	0.00434646
Dynll1	1.43765	0.000119915
E2f3	1.18819	0.014923
E330011O21Rik	-1.23834	0.0138879
E4f1	1.228	0.0139912
Eaf1	1.08772	0.00248564
Ecm1	1.59567	0.000711737
Ecm2	-1.3516	0.00686113
Ecscr	1.38689	0.00228794
Eda2r	1.08237	0.00224775
Edem1	1.54187	0.000382606
Edn1	1.0307	0.0157271
Eef1a1	1.19703	0.000286718
Eef1a2	-2.9404	2.82751e-05
Eef1e1	1.53684	3.27619e-05
Efcab2	-1.26362	0.000415792
Efemp1	-1.08048	0.00368183
Efemp2	1.58165	0.000231777
Efhd2	2.58085	1.96901e-05
Efnb3	-1.26307	0.0200066
Egr1	1.83449	0.00355194
Ehd4	1.11688	0.000111039
Eif1a	2.1903	3.01741e-05
Eif3m	1.80685	0.0133672
Eif4a-ps4	1.28646	0.000234632
Eif4a1	1.34962	0.000962297
Eif4ebp1	1.04517	0.000388544
Eif6	1.44396	0.000142178
Elf4	1.29092	0.000219675
Ell2	1.2817	0.000496518
Elovl1	1.15213	0.000231975
Emilin1	2.4392	0.00941135
Emp1	1.87115	0.0001307
Emp3	1.49122	0.000458032
Enah	1.50238	0.0220955
Enc1	1.4292	0.00036483
Eno1	1.81107	0.00631083
Eno1b	1.76215	0.000131663
Enpp1	1.0197	0.00214122
Enpp5	-1.19786	0.0274022
Entpd2	-1.38562	0.000127535
Epop	1.05291	0.00594475
Eps8	1.08244	0.00575374
Epsti1	2.16427	4.49202e-05
Erdr1	1.79589	0.0429324
Erlin1	1.1161	0.00858493
Ero1l	1.81784	0.0169458
Errfi1	1.35233	0.00145573
Esd	1.12805	0.000245285
Esyt1	1.05697	0.000291476
Evi2a	1.72376	0.00110989
Exo5	1.05608	0.00301221
Exoc5	1.00753	0.00056633
Exosc2	1.05625	0.00517887
F13a1	1.68172	0.000908667
F2rl1	1.25348	0.0103035
Faap20	1.15832	0.000297509
Faap24	1.5597	0.000604833
Fads3	1.28362	4.86399e-05
Fam107b	1.67619	0.00168039
Fam111a	1.7541	0.000279798
Fam129b	1.62484	0.000530474
Fam131a	-1.33798	0.0440739
Fam173a	1.15217	0.0370295
Fam198b	1.98381	0.00230916
Fam206a	1.19907	0.00124106
Fam46a	1.45708	8.86795e-05
Fam49b	2.89731	0.000232522
Fam57a	1.00461	0.000932417
Fam81a	-1.08491	0.00203282
Fam91a1	1.01634	0.000815002
Farp1	1.09697	0.000986817
Fbl	1.19971	0.00126747
Fbln1	-1.08746	0.00451722
Fbn1	1.59167	0.000170481
Fbxl22	-1.29579	0.044543
Fbxw17	1.20062	0.00113066
Fcer1g	2.76039	4.05307e-05
Fcgr1	3.12552	2.57723e-05
Fcgr2b	2.89542	0.000752957
Fcgr3	2.26608	0.000846698
Fermt3	2.40948	0.000136723
Fgf18	1.41507	0.00132578
Fgf2	1.01035	0.00605683
Fgl2	2.16857	5.11334e-05
Fhl1	1.74413	0.0128335
Fhl3	1.10509	0.00445274
Filip1l	1.0739	0.0145462
Fkbp10	1.16918	0.000273501
Fkbp11	2.13272	3.20721e-05
Fkbp5	1.94024	0.00083143
Flnc	2.24355	4.26718e-06
Fmnl1	1.01945	0.0207559
Fmo5	-1.20635	0.0499469
Fn1	2.20496	0.00114011
Fnbp4	1.11359	0.0196294
Fos	3.23194	0.000158974
Fosl2	2.10828	0.000294214
Foxn2	1.34298	0.0385968
Foxs1	1.07031	0.00179945
Fpgs	1.43328	0.000581959
Frzb	1.50459	0.00245279
Fscn1	1.0426	0.00841459
Fstl1	1.07284	0.00194016
Fstl3	3.9235	1.37898e-07
Ftl1	1.70422	0.000201712
Ftl2-ps	1.9007	6.32717e-05
Fxyd5	2.45771	7.15984e-06
Fzd1	1.36404	0.000312836
G6pdx	1.66316	8.01382e-05
Gadd45g	2.0972	0.00031752
Gal3st3	-1.14102	0.00422924
Galk1	1.05752	0.00104181
Galns	1.698	0.000436283
Gas2l1	1.06805	0.0114676
Gas5	1.27085	0.00115191
Gck	-1.23558	0.024382
Gclm	1.05616	0.00102244
Gcnt2	1.40868	0.0071918
Gda	1.84889	0.000862685
Gdf15	4.49272	3.89831e-05
Gfpt1	1.14468	0.00872916
Ggt7	1.30176	0.000306414
Gkap1	1.86959	0.018777
Gla	1.4487	0.000207834
Glipr1	2.32034	3.88334e-05
Glipr2	3.21781	0.000219356
Glul	1.06974	0.000199623
Gm10036	1.08196	0.0294816
Gm10076	-1.43768	0.00482784
Gm10080	1.12788	0.0181024
Gm10156	1.59472	0.000448134
Gm10260	1.20478	0.0216251
Gm10275	1.21991	0.000184519
Gm10288	1.14045	0.0141247
Gm10591	-1.39415	0.0264845
Gm10705	1.28037	0.0428129
Gm10736	-1.64568	0.00387202
Gm11353	1.08925	0.0163287
Gm11478	1.00027	0.0299957
Gm11752	-1.12263	0.000753358
Gm11843	2.36731	0.00329126
Gm11847	1.14192	0.000413437
Gm11899	-1.05214	0.0326024
Gm12167	-1.15398	0.00308273
Gm12715	1.59918	0.0013001
Gm12751	1.09428	0.000222957
Gm12854	1.56742	0.00671443
Gm12918	1.19918	0.00712478
Gm12960	2.26487	0.00266845
Gm12996	-1.25359	0.00627361
Gm13054	3.6313	8.5523e-05
Gm13111	-1.10516	0.00498963
Gm13340	1.097	0.0379471
Gm13408	1.39562	0.0107283
Gm13436	1.15121	0.0121643
Gm13456	1.32966	0.0021503
Gm13493	1.65912	0.00306332
Gm14005	1.3655	0.000741734
Gm14150	1.50405	0.000276691
Gm14261	-1.173	0.0188998
Gm14410	1.09652	0.00541723
Gm14681	1.27942	0.0015662
Gm15361	1.37865	0.00970642
Gm15706	1.10896	0.000357879
Gm15710	1.20188	0.011153
Gm15899	1.45141	0.0019072
Gm15972	-1.00836	0.00616902
Gm16439	1.20374	0.00123781
Gm17046	1.28277	6.45513e-05
Gm17281	-1.34677	0.00734448
Gm17300	1.58024	0.00259498
Gm17383	1.50265	0.000933938
Gm20498	2.18967	8.665e-05
Gm21451	1.93931	1.77795e-05
Gm22009	-1.67581	0.000101481
Gm22133	1.8629	0.000186042
Gm2225	1.08191	0.0308151
Gm26377	1.38671	0.00165724
Gm26917	1.59105	0.000279266
Gm27288	1.04531	0.0173879
Gm28609	-1.95451	6.42356e-05
Gm28651	-1.17589	0.0109555
Gm2a	1.31697	0.000140486
Gm31105	-1.60262	0.00243215
Gm3646	-1.25297	0.0119063
Gm3756	1.62918	0.000493871
Gm3788	1.53778	0.00332669
Gm39214	-1.50647	0.0318321
Gm40457	-1.47941	0.00380339
Gm4202	1.10772	0.00278253
Gm42067	-1.03554	0.0426568
Gm42940	-1.15965	0.00266851
Gm4430	1.32466	0.000627293
Gm44510	1.13156	0.0151613
Gm4540	1.13163	0.0409547
Gm45494	-1.21384	0.0278162
Gm45670	-2.30431	0.00502618
Gm5424	1.36318	0.00105706
Gm5561	1.28783	0.00934125
Gm5566	1.02232	0.00592372
Gm5637	2.21201	1.04731e-05
Gm5940	1.04922	0.000683982
Gm6139	1.02991	0.0187467
Gm6169	1.35009	0.000307677
Gm6180	1.49029	0.00658697
Gm6485	1.08009	0.0164897
Gm6793	1.05489	0.00381964
Gm694	1.93024	8.78555e-05
Gm7332	1.26416	0.00221837
Gm7429	1.28613	0.00323353
Gm7665	2.45009	0.000103654
Gm7803	1.00219	0.0116096
Gm7862	1.15113	0.000676027
Gm7993	1.18825	0.000136884
Gm8186	1.28043	0.00218506
Gm8292	1.12255	0.0309166
Gm8451	1.08961	0.0159634
Gm8494	1.08528	0.0120978
Gm8730	1.15744	0.0180976
Gm8797	1.38227	3.67517e-05
Gm8822	1.21691	0.00187043
Gm8991	1.02363	0.000604228
Gm9234	1.53456	0.000411564
Gm9396	1.35317	0.00322623
Gm9531	1.11423	0.00750152
Gm9791	1.51666	0.000288071
Gm9844	1.79849	0.000154273
Gm9887	1.47635	8.48524e-05
Gm9910	1.04426	0.00337773
Gmds	1.08632	0.00118538
Gmfg	2.40241	0.000356268
Gmppb	1.19508	0.0159087
Gnb3	-1.39723	0.000371031
Gng2	1.28667	6.6261e-05
Gnl3	1.26776	0.00159794
Golt1b	1.11568	0.000137453
Gpatch4	1.07618	0.0181493
Gpc3	-1.01607	0.00379607
Gpn2	1.066	0.00188469
Gpr65	1.8382	2.80891e-05
Gprc5a	2.34337	0.000977172
Gprc5b	1.01149	0.00231888
Gpt	-2.44891	0.00105135
Gpx1	1.47046	0.000193541
Grap	1.11654	0.00502198
Grrp1	1.59216	0.000944929
Grwd1	1.53202	0.00552936
Gsn	-1.07142	0.00303054
Gsr	1.73797	0.00287006
Gstcd	1.79263	2.65866e-05
Gtf3c5	1.01858	0.0410655
H13	1.1207	0.00160729
H19	1.00062	0.00135649
H2-DMa	1.41432	0.000147449
H2-DMb1	1.30369	0.00155154
H3f3c	1.01981	0.00132454
Haus6	1.05588	0.000130076
Hbegf	2.59546	7.82871e-06
Hck	3.04476	8.61582e-05
Hcls1	2.1185	0.000389762
Hcn2	-1.30873	0.00370133
Hdac11	-1.09495	0.00277384
Hdgf	1.02275	0.000398315
Heatr1	1.49398	0.000388488
Hectd4	-1.28526	0.0226152
Hgh1	1.19549	0.00138701
Hilpda	2.48987	0.00818335
Hlf	-1.2728	0.00325682
Hmces	1.09265	0.0034565
Hmga1	1.23314	0.00137068
Hmgb1	1.62975	0.040186
Hmgcs2	-1.0672	0.0100569
Hmox1	4.42071	0.000127092
Hn1l	2.26411	9.47263e-06
Hnrnpc	1.07112	0.00219127
Hnrnpd	1.0909	0.00100522
Hps3	1.31432	0.0160891
Hrc	-1.09916	0.00137795
Hsp25-ps1	2.71952	1.0475e-05
Hsp90aa1	1.52136	0.000100238
Hspa13	1.0288	0.000309064
Hspa1a	2.73018	0.000963578
Hspa1b	2.79369	0.000775434
Hspa1l	1.4836	1.89315e-05
Hspa5	1.83972	0.00762596
Hspb1	2.49215	3.42874e-06
Hspb11	1.04153	0.000575867
Htra3	-1.172	0.00857071
Icam1	1.31454	0.00818535
Id2	1.98464	0.0107983
Ier2	1.27792	0.00541465
Ier3	1.94249	0.000777463
Ier5	1.5812	0.000896368
Ier5l	1.49786	0.00235612
Ifi204	1.9775	0.00133779
Ifi207	1.28964	0.000865708
Ifi211	1.21247	0.000775004
Ifi30	2.4219	8.82888e-06
Ifitm1	1.3931	0.00748906
Ifitm3	1.13206	0.000699872
Ifnar2	1.08049	0.00219949
Ifrd1	1.21467	0.000193705
Igfbp3	1.34793	0.00143961
Igfbp6	-1.23251	0.000268693
Igsf1	-1.33858	0.0167127
Igsf6	2.79762	0.00145806
Il10ra	2.03146	0.00126468
Il17ra	1.70692	0.00159206
Il1rap	1.48595	0.0162512
Il4ra	2.6221	0.000492843
Il6ra	1.66865	0.00312009
Impdh2	1.11526	0.000671264
Ing2	1.00491	0.000275208
Inhbb	3.94798	0.000200818
Inmt	-2.97787	0.000599921
Inpp4a	1.38625	0.000162469
Inpp5d	1.97836	0.000906011
Iqgap1	1.15471	0.00255077
Iqgap2	1.36818	0.000250006
Irak2	1.18166	0.00761488
Irak4	1.17739	0.000311457
Irf5	2.55471	9.85134e-06
Irf8	1.76638	0.000143485
Isg15	1.48166	0.00788878
Isg20l2	1.03076	0.00137398
Islr	-1.67212	0.0013804
Itga5	2.20674	7.0079e-05
Itga7	1.38131	3.61567e-05
Itgam	3.92621	0.000343878
Itgb1	1.68278	9.28979e-05
Itgb2	3.53588	6.96925e-05
Itgb3	2.57116	0.000240348
Itgbl1	-1.649	0.00489577
Itm2a	-1.07428	0.00308593
Itpkc	1.68977	0.00281813
Itsn2	1.80087	0.00880463
Jam2	-1.0752	0.0226919
Jazf1	1.10604	0.000243062
Jdp2	1.58917	0.00442055
Jph1	1.24543	0.0190144
Jun	1.18219	0.00130832
Junb	2.70273	0.000748432
Kbtbd11	1.24775	0.00376388
Kbtbd13	-1.25219	0.00167484
Kcnd2	-1.38818	0.0012741
Kcne4	1.56904	0.000351229
Kcnip2	-1.34397	0.0420382
Kctd11	2.03788	0.000121567
Kdelr2	1.00792	0.00225762
Kdelr3	1.05467	0.00263878
Kif1b	-1.05724	0.0490414
Klf10	1.71966	0.0322214
Klf16	1.39762	0.000632936
Klhdc3	1.00707	0.00108385
Klhdc8a	-1.16898	0.0371762
Klhl2	1.32392	0.000552479
Klhl40	1.51578	2.10278e-05
Klhl41	1.33444	9.36376e-05
Kpnb1	1.05249	0.000526246
Krt222	-1.01044	0.0227906
Ky	-1.36853	0.0117034
Lamb3	-1.26857	0.00549476
Laptm5	2.32758	0.00011427
Lasp1	1.13717	0.00150572
Lats1	1.55247	0.000345438
Ldlr	1.38412	0.000133521
Lfng	1.58437	0.00138959
Lgals3	5.1683	3.32892e-06
Lgmn	1.58762	9.52147e-06
Lhfpl2	1.61067	0.00163014
Limk1	1.47735	7.32982e-05
Lingo3	-1.42575	0.00456288
Litaf	2.21396	0.000324973
Lix1	-1.43981	0.000886373
Llph	1.09322	0.00112897
Llph-ps2	1.61779	0.000233315
Lmcd1	1.58019	0.000439559
Lmna	1.27209	0.000249757
Lmnb1	2.01204	0.000770573
Lmnb2	1.15326	0.00053495
Lmod3	-1.26026	0.0148051
Lox	2.87432	9.34221e-05
Loxl1	1.52443	0.000645909
Loxl2	1.37309	0.00320593
Lpcat2	2.15801	0.00401384
Lpcat4	1.55405	0.000584936
Lpin3	1.06996	0.000382284
Lrmp	1.90069	2.65131e-05
Lrp12	1.19278	0.000114316
Lrrc14b	-1.708	0.0174806
Lrrc15	-2.34701	0.00967087
Lrrc25	1.9228	0.000163612
Lrrc27	-1.84919	0.000362408
Lrrc32	1.02821	0.00458879
Lrrc4b	-1.45787	0.002722
Lrrc59	1.72782	4.32374e-05
Lrrfip1	1.40804	0.0389678
Lrrn4cl	-1.24312	0.00320685
Lrtm1	-1.90262	0.0102486
Lsmem1	-1.56898	0.00303522
Lsp1	1.38599	0.00165744
Lst1	2.16228	0.000297906
Luc7l2	1.08813	0.00366176
Lxn	1.3428	0.000699991
Ly86	1.4733	0.000163241
Lyn	1.07566	0.00329134
Lynx1	-1.1287	0.00268799
Lypd2	-1.09807	0.00153392
Lysmd4	1.87105	0.000230064
Lyz2	1.72877	2.00279e-05
Maf	1.366	0.000283175
Mafb	1.77018	0.00010852
Maff	1.92309	0.000406327
Mafk	1.33529	0.00035748
Mak16	1.25668	0.000738285
Mamdc2	-1.27618	0.000153015
Man1a	1.04251	0.000549121
Manf	1.81182	6.85747e-06
Map1b	1.55178	0.000171406
Map2k3	1.06211	0.0307402
Map2k6	-1.42086	0.00332524
Map3k14	1.07876	0.00213382
Map3k6	1.2449	0.00254965
Map3k8	1.12627	0.0264336
Mapk11	1.52813	0.00155759
Marcksl1	1.93024	0.00748595
Mast3	1.04688	0.00642979
Mcm2	1.09133	0.00229668
Mcm3	1.43788	0.000964519
Mcm4	1.31524	0.000598367
Mcm5	2.07123	0.0015431
Mcm6	1.82161	0.000407859
Mcub	2.20311	0.00026469
Mdga1	-1.48201	0.000215868
Me2	1.02587	0.00231484
Med11	1.08898	0.000369687
Medag	1.36788	0.000224616
Meig1	-1.34832	1.51394e-05
Meis3	1.24189	0.0300376
Meox1	1.52701	0.000716149
Mertk	1.30933	0.00183433
Mest	2.20631	0.000150277
Metrn	1.05388	0.00366584
Metrnl	1.30735	0.000391521
Mettl1	1.0936	0.000137088
Mfap5	1.15697	0.00103647
Mfsd10	1.04998	0.00129858
Mfsd13a	1.01003	0.000420358
Mfsd7b	1.47466	0.0135903
Mgat2	1.15031	0.000977804
Mir208b	-1.96362	0.0163282
Mir22hg	1.79006	0.0103243
Mir3091	1.62855	0.00317232
Mir5136	2.43824	0.000934416
Mir703	1.30208	0.0018789
Mis12	1.07487	0.000442075
Mllt11	2.28363	6.91515e-06
Mmp14	2.35245	0.000472214
Mmp19	3.35777	0.000102565
Mmp3	2.76452	7.18863e-06
Mob1a	1.0319	0.00209783
Mob3a	1.96143	0.000653521
Mob3c	1.11401	0.000789046
Mogs	1.36015	0.000213637
Morf4l2	1.00122	0.00818105
Mpst	-1.07671	0.0256163
Mrc1	1.17172	0.000880227
Mrip-ps	1.24642	0.000338751
Mrto4	1.14891	0.000407346
Ms4a4a	2.1057	0.00485048
Ms4a6b	1.67628	0.000993072
Ms4a6c	2.95229	2.54676e-05
Ms4a6d	3.74164	3.97579e-06
Ms4a7	1.18816	0.0066659
Msn	1.84345	0.000106013
mt-Nd1	-1.72421	0.0493295
mt-Te	-1.80768	0.000782881
mt-Ts1	-1.41265	0.0301894
Mt1	2.20719	4.42137e-05
Mt2	5.01924	5.99691e-06
Mtdh	1.00638	0.011864
Mthfd2	3.1926	3.0818e-05
Mthfsl	1.40546	0.0119864
Mtus1	1.29371	5.56464e-05
Mvp	2.18755	0.00531663
Mxd1	1.82599	0.0326237
Mybbp1a	1.11599	0.000671342
Mybpc2	1.15079	0.000254215
Myd88	1.57037	0.000597348
Myh11	-1.07999	0.00571748
Myh7	4.26597	0.0135277
Myh7b	-1.8218	0.00593041
Myh9	1.18332	0.0018944
Myl6	1.31749	0.000204143
Myo1c	1.02031	0.00045517
Myo1g	2.75636	2.50931e-05
Nab2	1.42518	0.000857508
Nabp1	1.37102	6.06476e-05
Nans	1.33164	0.000106061
Nars	1.10393	0.000815841
Ncf1	3.71941	0.000226078
Ncf4	3.15242	0.000319037
Nckap1l	2.37578	0.000122986
Ncs1	1.1632	0.00118324
Ndufaf6	-1.36454	0.00359927
Neat1	1.10166	0.00450579
Necap2	1.26144	0.00199438
Nectin1	1.13006	0.00351807
Nek6	1.69244	0.0227478
Nepro	1.02939	0.00348728
Neurl3	1.30352	0.0209655
Nfil3	1.58073	0.00362216
Nfkb2	1.30553	0.00135266
Nfkbie	2.0909	0.00221583
Nhp2	1.57966	4.85235e-05
Nifk	1.27612	8.50656e-05
Nip7	1.09284	0.000993628
Nipsnap3b	1.74141	1.44787e-05
Nmrk2	5.17542	8.42965e-08
Nnmt	1.19756	0.000816405
Noc2l	1.25387	0.000432717
Nol10	1.26787	0.000477231
Nol12	1.71344	0.000105166
Nop16	1.35272	9.20056e-05
Nop2	1.11992	0.00124528
Nop58	1.26997	7.08322e-05
Npl	1.64669	0.000378905
Npm1	1.92589	0.000248669
Nppa	2.59176	0.000181613
Nr2c2ap	1.78274	0.000341615
Nr4a1	3.19317	7.37524e-06
Nradd	1.88393	0.000524354
Nras	1.10194	0.000199977
Nt5c	1.32576	0.000570313
Ntf3	-1.4336	0.000668984
Nts	1.0754	0.00227088
Nuak1	1.14624	0.008775
Nubp1	1.56391	0.000166407
Nucb2	1.45997	0.000655524
Numb	1.60314	0.0151634
Nup35	1.12277	0.000207415
Nupr1	1.33318	0.00204213
Oas1a	1.41249	0.000658667
Oas1g	1.7598	0.00209288
Oaz1-ps	2.69337	0.0245234
Ogn	-1.2436	0.0110761
Olfml2b	1.17321	0.00137903
Ormdl2	1.31632	3.59299e-05
Osbpl5	1.06679	0.0167464
Osgin1	1.40564	0.027268
Osmr	1.00289	0.000290814
Ostc	1.23459	4.25878e-05
Otud1	1.1705	0.000386784
Otulin	1.21906	8.84771e-05
P2rx7	1.00569	0.0293684
P2ry2	1.54292	0.0487494
P2ry6	1.59892	0.000202754
P4hb	1.27876	0.000211645
Pabpc1	1.43628	0.000230407
Pag1	1.02762	0.0105836
Pak4	1.33546	0.00021905
Pak6	1.43455	1.23071e-05
Pard6b	1.12786	9.04215e-05
Pcdh1	1.22047	0.00911541
Pcdhga10	1.49795	6.81554e-05
Pcsk6	-1.30291	0.0125608
Pde4b	1.63174	0.00519137
Pde4c	-1.15958	0.00200837
Pdia3	1.10171	0.000263041
Pdia4	1.68297	7.82604e-05
Pdia5	1.04022	0.000112496
Pdia6	1.48794	1.6285e-05
Pdk3	2.14114	7.03299e-05
Pdk4	1.36486	0.0285054
Pdlim1	1.09367	0.00029874
Pdlim3	1.27782	0.000888869
Pdpn	3.66861	5.60997e-06
Pdzrn3	1.39582	0.000687548
Pf4	1.75513	0.000158744
Pfkfb2	-1.1251	0.00770776
Pfkp	1.6118	0.000203542
Pgam1	1.25602	0.0016113
Pgd	1.62579	0.000474799
Pgf	2.57589	0.000637457
Pgghg	1.19058	0.000152327
Pgm1	1.5015	0.00107743
Pgm3	1.59971	0.00048661
Pgs1	1.26234	0.000723109
Phkg1	-1.35657	0.00185331
Phlda3	1.39066	0.000620072
Pi4k2b	1.74729	4.92202e-05
Pigf	1.14227	0.00574612
Pik3ap1	2.41632	0.000316979
Pim1	1.18055	0.0265113
Pirt	1.26415	0.00585952
Pla2g4a	2.07288	8.92231e-06
Pla2g5	-1.30287	0.00218754
Pla2g7	2.0626	0.00426804
Plaur	3.17206	0.00079209
Plcb2	1.17605	0.000173017
Plcg2	1.10951	0.000502191
Pld4	1.07472	0.000499874
Plek	3.6058	0.000109087
Plekho1	1.23744	0.00623069
Plekho2	1.50227	0.002678
Plin2	2.19297	0.00174948
Plod3	1.20342	0.000196571
Plp2	3.26337	0.000108771
Plpp2	2.01627	0.000528847
Plpp5	1.09388	0.0177692
Plscr1	1.1047	0.000736003
Plvap	1.20473	0.00277654
Pm20d1	-1.16245	0.0142081
Pmepa1	1.02294	0.00109007
Pnp	1.1811	0.00279113
Poc1b	1.01599	0.00536752
Pold4	1.00589	0.0012654
Polr3e	1.12138	0.00682135
Polr3g	1.03064	0.000980071
Pop7	1.08166	0.000871726
Postn	2.26734	7.56118e-06
Ppan	1.88948	0.000421579
Ppara	-1.2871	0.0421166
Ppbp	3.52164	0.00251815
Ppia	1.52772	9.57836e-05
Ppm1e	1.00261	0.00174182
Ppp1r14b	1.66915	5.30789e-05
Ppp1r15a	1.37384	0.00508631
Ppp1r18	1.24	0.00129813
Ppp1r3e	1.07336	0.00209045
Pqlc1	1.22646	0.0363526
Praf2	1.39682	0.000207346
Prelid1	1.60076	0.000146207
Prelp	-1.01588	0.00260235
Prim1	1.03173	0.00340388
Prim2	1.11285	0.00726324
Prkcd	1.69095	0.000198913
Prmt1	1.00742	0.000770933
Prmt2	1.16231	0.00041295
Prmt3	1.01637	0.000151573
Procr	2.60689	0.000217479
Prx	1.27471	0.000451707
Psat1	3.26614	2.87552e-05
Psmd11	1.10017	0.000199155
Psph	1.53138	0.000937457
Ptafr	2.77501	0.00235603
Ptpn1	1.14632	0.0406269
Ptpn12	1.196	0.00195016
Ptpn2	1.34779	0.00117503
Ptpn6	2.69684	0.000189289
Ptpn9	1.0188	0.000258556
Ptprf	2.31007	2.86095e-05
Ptrh1	2.40134	9.31069e-05
Ptrh2	1.25928	0.00474494
Pum2	1.17729	0.00485347
Pum3	1.32562	0.000166672
Pus7	1.2549	0.00440434
Pus7l	1.60299	0.000507876
Pvr	1.58009	0.00015544
Pxdc1	1.16694	0.000472457
Pxn	1.14736	0.00423366
Pygl	2.36956	0.00590542
Qsox1	1.37888	3.45058e-05
R3hdm2	-1.52498	0.00291063
Rab27a	1.03216	0.000881907
Rab31	1.10675	0.000347935
Rab33b	1.16043	0.00435355
Rab3a	-1.24982	0.00156052
Rab4b	1.21892	0.000357956
Rab5c	1.05174	0.000590684
Rab7b	1.47639	0.00257335
Rab8b	1.22842	0.000746556
Rabgef1	1.77313	0.0111608
Rac2	3.0556	5.53769e-05
Ran	1.04778	0.000513798
Ranbp1	1.14206	0.000251829
Rangap1	1.11404	0.00033981
Rap1b	1.26967	0.000342427
Rap2a	1.31221	0.000431197
Rap2b	1.60358	0.000110514
Rapgef1	1.83188	0.00354929
Rasl11b	1.48411	0.000158762
Rassf2	1.59689	0.000211582
Rassf4	1.11784	0.000557135
Rbbp8	1.09693	0.000891195
Rbfox1	-1.33316	0.0349462
Rbfox2	1.74424	0.000403273
Rbm10	1.86237	0.00146746
Rbm19	1.01178	0.00182224
Rbm3	1.70199	0.000460797
Rbm3-ps	1.32549	0.000851555
Rbm34	1.18204	0.0073577
Rbm45	1.41901	0.0229722
Rbmx2	1.09694	0.000230356
Rbpsuh-rs3	1.2737	0.000415234
Rcan1	1.97408	1.61408e-05
Rcc1	1.18145	0.0222127
Rcc2	1.18331	0.0132329
Rce1	1.03826	0.00456517
Rdh10	1.51874	0.00123569
Rell1	1.20044	0.00571696
Renbp	1.17857	0.00472226
Retnla	-2.37295	7.30305e-05
Rfc3	1.25076	0.000571859
Rgs10	1.08367	0.00457987
Rgs19	1.6558	0.000148438
Rhoc	1.92682	1.93291e-05
Rhod	1.084	0.000907188
Rhog	1.40986	0.0019692
Rhou	1.64788	0.000162314
Rinl	2.12018	0.00260569
Riox1	1.39992	0.000675078
Rmnd1	-1.19884	0.00029709
Rnaseh2a	1.56175	0.00551083
Rnd1	3.32181	9.2481e-05
Rnf207	-1.26943	0.0110997
Rnps1	1.03102	0.00313804
Rpf2	1.06799	8.94198e-05
Rpl10	1.0037	0.000284097
Rpl10-ps1	1.23913	0.000275828
Rpl10-ps3	1.19904	0.000231508
Rpl10-ps5	1.15431	0.000523301
Rpl10-ps6	1.7369	0.00906678
Rpl12	1.13733	0.000283541
Rpl13-ps6	1.10102	0.00796333
Rpl18-ps2	1.25665	0.00389389
Rpl19	1.12216	0.00554792
Rpl21	-2.69284	0.00543134
Rpl3	1.43355	5.71184e-05
Rpl3-ps1	1.55694	0.000254652
Rpl3-ps2	1.33335	0.000752014
Rpl30-ps9	1.24768	0.0422736
Rpl31-ps11	1.68929	1.65222e-05
Rpl31-ps13	1.0327	0.0261713
Rpl35a-ps5	1.09777	0.015727
Rpl36-ps3	1.35895	0.00199417
Rpl36a-ps1	1.56513	0.00748405
Rpl36a-ps3	1.32192	0.00137419
Rpl3l	-1.11473	0.00647117
Rpl7l1	1.07939	0.0245685
Rpn2	1.07009	0.00183499
Rpp25	1.63898	0.00439521
Rps12	1.00499	0.00460952
Rps12-ps9	1.1688	0.0185678
Rps15a-ps3	1.26384	0.0147929
Rps15a-ps6	1.03523	0.0133818
Rps18-ps3	1.19611	0.0459076
Rps23-ps2	1.14112	0.047778
Rps27a-ps2	1.04278	0.00316056
Rps3a2	1.01528	0.0236922
Rps6ka3	2.05884	0.000199144
Rpsa	1.48401	2.85167e-05
Rpsa-ps9	1.37367	0.00637976
Rras2	2.42351	4.67873e-06
Rrp12	1.86811	5.00226e-05
Rrp15	1.02505	0.0011717
Rrp1b	1.2311	0.00649607
Rrp7a	1.08641	0.000515299
Rtl10	1.12004	0.00133185
Rtn2	-1.04844	0.000542954
Rtn4	1.18785	0.0135129
Rtn4r	-1.59227	0.00408407
S100a10	1.58825	2.76439e-05
S100a11	2.16889	6.24297e-05
S100a4	3.95308	6.64405e-07
S100a6	2.08195	1.65882e-05
S1pr2	1.03257	0.00188318
Samd1	1.89617	0.00031644
Sap30	1.06089	0.000383701
Sat1	1.54444	0.00159821
Sbk1	1.13694	0.0010184
Sbk2	-1.66355	0.0028175
Scaf8	-1.15216	0.0467016
Scamp4	1.06499	0.00200792
Scara5	-1.52738	0.00542896
Scgb3a1	1.20544	0.00168
Scn4b	-1.8801	5.87548e-05
Scx	1.74117	1.91968e-05
Scyl2	1.03108	0.0119745
Sdad1	1.19377	0.000420506
Sdc1	2.23939	0.00216385
Sdc4	1.59807	0.00704108
Sdcbp	1.25643	0.00175887
Sdcbp2	1.38915	0.000286688
Sdf2l1	2.68169	2.72369e-06
Sdr39u1	-1.49157	0.000173811
Sec23b	1.08441	0.0013888
Sec24b	1.14989	0.0367898
Sec61a1	1.42075	0.000637699
Sec61b	1.73356	4.28704e-05
Selplg	3.08383	0.000464979
Sema3f	1.14799	0.00984116
Sema6b	1.09519	0.0382851
2021-09-11	1.05671	0.00138248
2021-09-04	-1.28309	0.00252225
Sergef	1.27279	0.000573841
Serp1	1.5932	0.000356859
Serpina3n	4.37858	7.31177e-05
Serpinb1a	3.40875	7.24857e-06
Serpine1	4.71598	2.91677e-05
Sertad1	1.64739	0.00116595
Sesn2	1.88542	0.00109116
Sfswap	1.17394	0.0236634
Sfxn3	1.18702	0.000480378
Sfxn5	1.08875	0.00448948
Sgpl1	1.14507	0.0377447
Sh3bgrl3	1.89177	0.00011835
Sh3bp1	1.06386	0.00284178
Sh3kbp1	-1.25823	0.0306705
Sh3pxd2b	2.30556	0.000260032
Shb	1.46134	9.4507e-05
Shisa3	1.647	0.00235965
Shisa4	1.49278	0.000140304
Shisa5	1.10866	0.00256569
Shoc2	1.80319	0.0109975
Shroom3	1.32324	0.0204444
Sidt2	1.09598	0.0137579
Sik1	1.53293	0.000256244
Sirpa	1.1463	0.000744709
Sirt3	-1.02532	0.00281901
Skap2	1.69383	0.000187621
Sla	3.03021	0.000343711
Slc10a3	1.32948	0.000463683
Slc10a6	1.6418	0.0157824
Slc11a1	2.27688	0.00913874
Slc12a9	1.02527	0.00123096
Slc15a3	2.52164	0.000667007
Slc19a1	1.03958	0.000257554
Slc20a1	1.18956	0.0119149
Slc23a2	1.1818	0.0189897
Slc25a1	1.08971	0.00274956
Slc25a13	-1.06611	0.035038
Slc25a24	1.39158	0.000514424
Slc25a25	1.28409	0.000756849
Slc29a3	1.02226	0.00271213
Slc2a1	2.5033	0.000430638
Slc2a4	-1.19779	0.0100824
Slc30a4	1.04814	0.000423816
Slc35b4	1.05187	0.000655575
Slc35e4	1.32999	0.000308402
Slc36a2	-1.10342	0.00999491
Slc37a2	1.27928	0.000549049
Slc38a2	1.33247	0.000159306
Slc38a3	-1.07431	0.0239266
Slc39a1	1.23097	3.73371e-05
Slc39a13	1.0506	0.00187268
Slc39a14	1.48385	0.00133755
Slc39a6	1.97375	5.19356e-05
Slc39a7	1.50188	0.00125304
Slc3a2	1.49516	0.00046725
Slc43a3	-2.05798	8.18455e-05
Slc52a2	1.07089	0.00163376
Slc6a6	1.24031	0.000251496
Slc7a5	2.92495	4.05193e-05
Slc7a6os	1.13841	0.00319991
Slc7a8	2.52413	1.80906e-05
Slc9a3r1	1.22705	0.00773123
Slco2a1	1.02825	0.00254985
Slco2b1	-1.02312	0.00270538
Slfn2	2.28577	0.00256243
Slmap	1.0853	0.00608127
Smap1	1.01063	0.015723
Smco1	-1.77997	0.00336377
Smg9	1.66229	0.0146158
Smim3	1.18811	0.00072566
Smn1	1.13499	0.000286914
Smpdl3b	1.10713	0.0423524
Smyd5	1.07395	0.000779461
Snai1	2.63451	0.000111207
Snai3	-2.19383	2.15505e-05
Snhg1	1.21208	0.00255082
Snhg12	1.05589	0.0242478
Snhg15	2.41277	0.000208827
Snhg17	1.22432	0.0311619
Snora31	1.60735	0.0076573
Snora57	2.42354	0.000936277
Snrpa1	1.17668	0.000211318
Snrpd1	1.13893	0.000817408
Snx10	1.02781	0.00551505
Snx7	1.11464	0.000640199
Soat1	2.11184	0.000295974
Socs1	1.60158	0.00965264
Socs3	3.39548	0.000616922
Sorcs2	-1.1856	0.00207123
Sorl1	1.32887	0.00108823
Sowahc	1.25327	0.0144035
Sox6os	-1.98686	0.000198714
Sp140	1.135	0.00673451
Spag9	1.51311	0.000720502
Sparc	1.15459	0.000620296
Spg21	1.16257	0.000210921
Spi1	2.79816	0.000193636
Spidr	1.09771	0.00543492
Spout1	1.17903	0.000105133
Spry4	1.20211	0.00109754
Spsb2	1.62491	0.000418504
Sra1	1.61372	0.000296071
Srebf1	1.04243	0.00406114
Srgn	1.92768	0.015609
Srm	1.66941	6.51622e-05
Srrm1	1.21158	0.01913
Srsf4	1.3195	0.0325778
Srsf9	1.46486	0.00169754
Srxn1	1.60508	0.00129077
Ssh3	1.81956	0.000435656
Ssr2	1.12774	0.000193925
St6galnac4	1.27196	0.00382576
Stambpl1	1.09767	0.0121351
Star	3.35911	4.26892e-07
Stat3	1.27304	6.49289e-05
Stbd1	1.00938	0.00109395
Stc1	1.38431	0.00198315
Stk17b	1.21885	0.000671561
Stk24	1.11226	0.00403131
Stk4	1.01295	0.000533962
Stt3a	1.2711	0.000210153
Syncrip	1.03255	0.000183837
Syt11	1.15485	0.0322888
Syt12	3.71165	2.02257e-07
Tada3	1.23112	0.0126597
Tagln2	1.25665	0.000156932
Tango2	-1.96047	0.000394175
Taok3	1.29884	0.0018585
Tapbp	1.08283	0.0160125
Tapt1	1.26747	0.0313996
Tbc1d9	1.01474	0.000784312
Tbcd	1.7294	0.0380471
Tbl1xr1	1.43783	0.0290946
Tbxas1	1.50458	2.97962e-05
Tcea3	-1.096	0.00799158
Tcirg1	1.10348	0.00279051
Tdg	1.76924	0.00336453
Tdrkh	-1.00024	0.0110711
Tec	1.23327	0.00923523
Tes	1.8768	0.00301985
Tfpi2	1.75845	0.00376392
Tgfb1	1.06304	0.00311134
Tgfb1i1	1.12519	0.00444786
Tgfb2	1.77337	0.000101474
Tgfbi	3.01652	3.30724e-05
Tgif1	2.21542	0.000226145
Tgm2	1.68713	8.10681e-06
Tgtp1	-1.17888	0.000487125
Tgtp2	-1.17756	0.000708738
Thap7	1.03383	0.00162427
Thbs1	4.72217	0.000869506
Thbs4	2.83682	0.000550544
Them6	-1.18609	0.00322008
Themis2	1.91596	0.0017255
Tifa	1.5857	0.000300254
Tifab	2.35059	3.67532e-06
Timp1	7.51487	2.02155e-07
Tkt	1.88147	0.000346569
Tldc1	-1.30458	0.0385053
Tlr2	2.1215	0.005095
Tlr4	1.77794	0.000217639
Tm6sf1	1.11964	0.000137526
Tmbim1	1.56695	1.39391e-05
Tmed2	1.35132	7.03937e-05
Tmem120a	1.17433	5.13759e-05
Tmem138	1.14847	0.00729398
Tmem154	1.4561	0.0115781
Tmem158	1.57975	0.00011743
Tmem167	1.07341	0.00034371
Tmem173	1.91499	0.000272015
Tmem183a	1.36504	0.00110813
Tmem39a	1.50705	0.00751708
Tmem43	1.04032	0.000325995
Tmem45a	1.53998	0.000483775
Tmem51	1.02262	0.00893182
Tmem62	1.52001	0.000915254
Tmem97	1.10461	0.00120718
Tmod4	-1.05299	0.0151704
Tmsb10	1.71634	0.000103464
Tmsb4x	1.0469	0.000441465
Tnfaip6	2.23078	0.001196
Tnfaip8l2	2.31091	4.5311e-05
Tnfrsf10b	1.51074	0.00209721
Tnfrsf11a	1.58595	0.000150349
Tnfrsf12a	2.40182	6.79511e-06
Tnfrsf1a	1.1995	0.00142372
Tnfrsf1b	1.83155	0.00316046
Tnfsf9	1.76929	0.00113876
Tnip2	1.18194	0.00248499
Tnks1bp1	1.45489	0.000127467
Togaram1	1.04308	0.00116501
Tomm40	1.19236	0.0139732
Tpd52l1	-1.39314	0.000907106
Tpm3	1.55407	0.0171189
Tpm3-rs7	1.46251	0.00116238
Tpm4	1.53344	0.000432968
Tppp	-1.03087	0.0112483
Tradd	1.17767	0.00578659
Traf3	1.48721	0.0122504
Traf6	1.08447	0.000427985
Tram2	1.18108	0.00017228
Trib1	1.03831	0.00556725
Trim16	1.3401	0.000132607
Trim27	1.1349	0.000418974
Trim47	1.09053	0.0017363
Trim7	-1.01333	0.00205651
Trmt10a	1.25519	0.000288077
Trmt61a	1.05879	0.00169703
Trp53i11	1.6561	0.00844996
Tsku	1.42338	0.000181406
Tspan14	1.24627	0.00314461
Tspan4	1.09853	0.000895144
Tspan9	1.55999	0.000227976
Tspo	1.31073	0.000178986
Tsr1	1.31384	0.000660068
Ttc27	1.26018	0.0266438
Ttll1	-1.44658	0.00136637
Ttll11	1.05093	0.0011765
Ttll12	1.07965	0.0014728
Tuba1a	1.32779	0.000688262
Tuba1b	1.81247	6.53844e-05
Tuba1c	1.7818	6.22299e-05
Tubb2a	1.83738	0.000135401
Tubb2b	2.45052	8.75656e-05
Tubb5	1.41156	0.000457558
Tubb6	2.54421	2.40404e-05
Tulp4	1.42967	0.00190546
Twist1	1.22419	0.00113013
Txn1	1.08122	0.000239408
Txndc5	1.26481	6.12323e-05
Txnrd1	1.16406	0.00233392
Tyrobp	2.65182	0.000113254
Tyw1	1.06558	0.0413615
Uaca	-1.16344	0.0122653
Uba5	1.00658	0.00032216
Ubr3	1.01568	0.000613767
Ubr4	2.05888	0.0230598
Uck2	3.19899	3.77518e-07
Ucp2	1.63503	8.86286e-05
Ugdh	1.62619	0.00128295
Ugt1a7c	1.68721	0.0256032
Umps	1.08901	0.00568627
Ung	-1.08556	0.042221
Upp1	1.85392	2.64015e-05
Uso1	1.12713	0.00817353
Usp20	1.10209	0.0158729
Usp25	1.08565	0.0363686
Ust	1.02023	0.00108993
Utp18	1.10358	0.00461086
Utp20	1.20262	0.000519302
Utp23	1.0588	0.000677863
Vars	1.01675	0.0013152
Vasp	1.39415	0.00282757
Vat1	1.18483	0.000392674
Vav1	3.4041	0.000109964
Vcpkmt	1.07206	0.00082224
Vgll3	1.18642	0.000975677
Vps33b	1.47201	0.0105434
Vps37c	1.42916	0.000214389
Vps51	1.36189	0.0416214
Vwa5a	1.34842	0.000711071
Was	2.22366	8.59963e-05
Wdr1	1.31888	0.00452433
Wdr33	1.47418	0.0075162
Wdr46	1.49142	0.000207157
Wdr55	1.10281	0.000473158
Wdr6	1.561	0.0286871
Wdr70	1.00025	0.00107498
Wdr74	1.17711	0.00557189
Wfdc17	2.36091	0.000432317
Whrn	-1.32269	0.0186034
Wnt9a	1.49765	0.00653041
Xbp1	1.34695	0.000493488
Xirp1	1.04562	0.00299077
Xirp2	2.44613	4.18532e-06
Xpo6	1.48279	0.0297944
Xpot	1.69013	0.00677375
Yrdc	1.46734	0.000415148
Ywhaz	1.08744	0.000811331
Zbtb22	1.36016	0.000227072
Zc3h12a	1.21186	0.0074923
Zc3h7a	1.08319	0.0481571
Zc3hav1	1.01102	0.0165467
Zdhhc12	1.13427	0.00595486
Zdhhc13	1.08081	0.000101265
Zdhhc20	1.06359	0.0023098
Zeb2	1.12236	0.000423247
Zfc3h1	1.105	0.00140599
Zfp36	1.44118	0.000789103
Zfp469	1.1779	0.000912985
Zfp593	1.92014	7.50071e-05
Zfp623	-1.46314	0.0042054
Zfp948	1.14607	0.00661918
Zfp954	1.44714	0.00076584
Zmat3	1.03131	0.000691447
Zwint	1.0271	0.000222145
Zyx	1.13999	0.00263632

## Sheet: 72-hr
Gene_name	logFC	P.Value
0610009O20Rik	-1.05287	8.62522e-05
0610010F05Rik	1.46782	0.000510205
1110008F13Rik	1.24927	7.54399e-05
1110025M09Rik	1.65992	0.00100011
1110038B12Rik	3.45025	1.34697e-05
1110059E24Rik	1.15061	4.20531e-05
1110065P20Rik	1.00195	0.000264692
1500011B03Rik	1.89077	1.51441e-05
1500015A07Rik	1.16658	0.00699329
1600002H07Rik	1.59838	0.000414241
1600012H06Rik	2.09991	6.21611e-06
1700017B05Rik	2.84155	2.54078e-07
1700037H04Rik	2.75937	0.000448201
1700040L02Rik	-1.33864	0.00195807
1700058P15Rik	1.52791	0.00594788
1700066M21Rik	1.97091	9.5334e-06
1700123O20Rik	1.77748	4.0023e-06
1810009A15Rik	1.29526	0.000229221
1810011H11Rik	4.60022	1.631e-07
1810030O07Rik	1.19062	1.86767e-05
1810032O08Rik	1.62462	0.000117301
1810049J17Rik	1.29852	0.0131734
1810055G02Rik	2.52614	2.46474e-05
1810059H22Rik	-1.10238	0.00104001
2010204K13Rik	1.98593	0.000623082
2010315B03Rik	1.37604	0.000839432
2200002D01Rik	3.78019	4.94395e-07
2210407C18Rik	2.68932	8.25953e-06
2310001H17Rik	1.13077	0.000818073
2310009B15Rik	1.0763	0.000549218
2310011J03Rik	1.14296	7.55942e-05
2310022B05Rik	1.33644	1.32154e-05
2310061I04Rik	-1.05186	0.00404392
2410006H16Rik	2.82393	5.69322e-07
2410089E03Rik	1.33595	0.000191457
2510009E07Rik	1.53067	4.26677e-05
2610001J05Rik	2.11176	0.0012453
2610002M06Rik	1.20245	4.51296e-05
2610203C20Rik	1.80607	0.000217183
2610203C22Rik	1.29061	8.91866e-06
2610524H06Rik	3.86977	5.27949e-06
2700049A03Rik	1.06693	0.000115994
2700062C07Rik	1.33677	1.31623e-05
2810402E24Rik	1.09845	3.08757e-05
2810405F17Rik	1.084	0.0102962
2810468N07Rik	1.18037	0.00547519
3110040N11Rik	1.74074	0.0276362
3110062M04Rik	1.01149	0.00188258
3110082I17Rik	1.69641	8.82084e-05
4930533O14Rik	1.93108	6.32259e-06
4930579G24Rik	2.34299	7.49884e-05
4930599N23Rik	1.55196	1.39456e-05
4931406C07Rik	1.80565	2.45155e-06
4933421O10Rik	1.25535	0.00213941
4933439C10Rik	1.28769	0.00672166
5031439G07Rik	1.92554	1.13763e-06
5330438D12Rik	1.34633	0.0079407
5430416N02Rik	2.04686	7.4077e-05
5530601H04Rik	1.69944	2.13713e-05
5730480H06Rik	1.46038	0.000248926
5730508B09Rik	1.50401	1.71828e-05
6330562C20Rik	1.33047	0.00083256
6430548M08Rik	1.15156	1.70299e-05
6530402F18Rik	1.27194	0.000412766
9030624J02Rik	1.36824	1.00748e-05
9130023H24Rik	1.21048	4.46191e-05
9130401M01Rik	1.80859	0.00292631
9130604C24Rik	1.35101	0.0128008
9230114K14Rik	1.01507	0.0129428
9530068E07Rik	1.11757	4.549e-05
9930111J21Rik2	1.34368	7.57044e-05
A230050P20Rik	1.25488	0.000224443
A430046D13Rik	-1.20087	0.000139884
A4galt	1.57137	6.84794e-05
A530016L24Rik	-1.86498	0.00641909
A830080D01Rik	1.71	8.67838e-05
A930006K02Rik	1.0481	0.000165656
A930035D04Rik	1.1585	0.0215524
AA414768	3.54975	4.97598e-07
Aaas	1.31662	6.17501e-05
Aacs	2.83134	1.27954e-06
Aars	1.30324	7.54343e-05
Aatf	1.21374	1.7598e-05
Abca1	2.9086	5.90033e-07
Abca3	1.11033	0.0268041
Abca5	1.07824	0.000438188
Abcc1	1.13396	0.000125418
Abcc5	1.54877	0.0207362
Abcc9	-1.35648	0.000375308
Abcd3	1.63057	4.56193e-05
Abcd4	1.51864	0.00192911
Abce1	1.26187	8.18062e-05
Abcg1	3.67689	2.72726e-08
Abhd12	1.86737	1.2953e-05
Abhd13	1.22957	0.0286893
Abhd15	2.83029	9.54294e-07
Abhd17a	1.27003	0.000204872
Abhd17b	1.31248	0.00013905
Abhd2	1.81809	7.49526e-06
Abi1	1.89678	1.42551e-05
Abi2	1.04133	4.41124e-05
Abracl	2.41649	3.10678e-07
AC102435.3	-1.96983	0.000803292
AC120406.1	1.56457	4.94557e-05
AC121872.2	2.06663	2.04251e-06
AC122273.2	2.45286	5.38249e-06
AC122367.3	1.04197	5.6429e-05
AC123720.1	1.78981	0.00128546
AC123935.1	1.46602	0.00015274
AC124392.1	1.1422	7.02656e-05
AC124457.1	1.83456	0.0039634
AC124744.2	1.45957	0.000127592
AC126687.1	1.83541	0.00010476
AC129016.2	1.93567	0.000714273
AC134860.1	1.32308	4.55334e-05
AC147029.1	1.61983	8.15875e-06
AC149090.1	1.71959	0.00347242
AC151846.1	1.17678	0.000635391
AC152949.2	1.8489	0.000146334
AC153153.2	1.42313	0.000561615
AC153366.1	-1.46699	2.40423e-05
AC153525.1	-1.75229	0.00108323
AC153546.1	3.43136	6.08769e-06
AC153825.1	2.11195	1.89108e-06
AC153911.1	1.69656	0.000881067
AC154176.1	2.17131	4.56333e-06
AC154767.3	2.36453	2.81811e-06
AC160337.1	1.33461	0.000647848
AC160980.1	1.37663	0.00181002
AC163289.2	-1.40845	0.00074386
AC165273.4	-1.50782	3.33691e-05
AC172027.3	1.57074	7.74877e-05
AC174776.1	1.34452	0.0206581
Acaa2	-1.25612	5.09074e-05
Acad11	-1.50997	0.0217581
Acad12	-1.08549	0.000688165
Acadm	-1.05462	4.72017e-05
Acap2	1.36178	5.24937e-05
Acat2	1.07942	0.000368885
Acbd3	1.70166	5.84795e-06
Acbd5	2.02913	0.000460568
Accs	1.22617	0.000771741
Acd	1.38086	3.4813e-05
Ace	1.39892	0.000189384
Acer3	2.12408	2.16403e-06
Acly	1.45819	1.33538e-05
Aco2	-1.073	5.48318e-05
Acot9	1.50003	2.62455e-05
Acox3	1.17693	6.99194e-05
Acp1	1.33289	2.20804e-05
Acp2	1.76218	1.5546e-05
Acsl4	1.83354	8.55085e-06
Acsl5	2.16488	7.37959e-07
Acsl6	-1.12013	0.00136858
Acta1	1.05267	0.00100802
Acta2	2.35269	2.86451e-05
Actb	3.40812	5.12021e-07
Actg1	2.89821	1.03222e-06
Actg2	2.99054	2.15101e-05
Actl6a	1.27499	4.18442e-05
Actn1	3.07971	1.5943e-06
Actn4	1.53291	1.56765e-05
Actr2	2.47854	1.65726e-06
Actr3	2.54781	8.71335e-07
Actr3b	-1.55515	1.166e-05
Acvr1	1.60493	9.1731e-05
Acy1	-1.11516	0.0148198
Ada	4.79775	2.85206e-07
Adam10	1.90398	3.44782e-06
Adam17	1.88492	9.38059e-06
Adam19	3.12479	1.87868e-07
Adam9	2.28926	8.83091e-06
Adamts10	1.5225	0.000546955
Adamts15	1.4329	2.56449e-05
Adamts2	4.0211	9.92884e-08
Adamts5	1.07846	0.000119109
Adamts9	1.23737	0.00529416
Adamtsl2	2.27766	0.000162661
Adamtsl3	1.94383	7.98467e-05
Adap1	3.57411	6.48968e-08
Adap2	2.07382	0.000778999
Adarb1	1.50054	0.0454833
Adat2	1.34918	0.000182911
Adat3	1.90894	0.00106148
Adcy7	3.29492	3.89495e-07
Add1	1.25574	0.00065328
Add3	1.27731	0.000439135
Adgra2	2.95914	1.80058e-06
Adgra3	1.03151	0.000154315
Adgre1	4.67209	3.58195e-08
Adgrf5	-1.38679	0.00806328
Adh1	-2.21988	8.36103e-06
Adhfe1	-1.04945	0.000372758
Adnp2	1.16468	5.37098e-05
Ado	1.13658	6.80355e-05
Adpgk	1.61799	1.49533e-05
Adprh	1.12998	3.25944e-05
Adprhl2	1.27094	1.15566e-05
Adprm	1.20405	0.000568076
Adss	2.80617	1.36696e-05
Aebp1	3.07586	7.01207e-05
Afap1	1.23309	7.13982e-05
Aff4	1.2577	0.00237435
Aftph	1.35152	2.1044e-05
Aggf1	1.12265	8.614e-05
Agmo	1.01487	0.000559712
Ago1	1.14657	3.64116e-05
Agpat1	1.20322	0.0177572
Agpat4	2.45867	1.2981e-05
Agps	1.66394	7.33412e-06
Agtpbp1	1.24562	0.000122646
Ahcy	1.51693	1.04114e-05
Ahnak2	2.60235	1.65719e-06
AI413582	2.2639	8.85615e-07
AI467606	3.76016	6.32927e-07
AI662270	4.29551	7.24685e-07
AI839979	2.44981	0.00033978
Aida	1.64728	3.1472e-06
Aif1	4.29213	2.14037e-06
Ajuba	1.34508	1.11048e-05
Akap10	1.22181	0.000208018
Akap12	1.10875	2.85196e-05
Akap13	1.10679	9.02179e-05
Akip1	1.41225	6.26613e-06
Akirin1	1.31149	0.000133011
Akna	2.07761	5.5797e-07
Akr1a1	2.02417	6.7991e-07
Akr1b8	4.28487	1.18331e-07
AL591207.1	1.90992	0.00162646
AL607105.1	1.79325	1.33446e-05
Aldh16a1	1.93122	1.23328e-05
Aldh18a1	2.64465	1.98709e-06
Aldh1a2	4.61536	4.29162e-07
Aldh1l2	1.83743	0.000105583
Aldh3a2	1.01712	0.000621895
Aldh3b1	4.06112	6.71171e-09
Aldh4a1	-1.14268	0.000123571
Aldh5a1	-1.06828	2.34064e-05
Aldh6a1	-1.12616	2.98368e-05
Aldh9a1	1.72337	1.92563e-05
Alg1	1.15411	3.19945e-05
Alg11	1.30491	4.49149e-05
Alg13	1.4615	0.0006623
Alg14	1.28466	1.00225e-05
Alg2	1.29944	5.72938e-05
Alg5	2.11612	7.45129e-06
Alg8	2.81121	2.0501e-05
Alg9	1.18842	0.0006061
Alkbh4	1.11413	0.00823066
Alox5ap	4.25431	1.00975e-07
Als2	1.079	0.000101413
Alyref	1.62061	1.07529e-05
Alyref2	1.58464	1.41761e-05
Amdhd2	2.79482	7.33455e-07
Amigo3	1.04234	0.00183823
Ammecr1	1.20438	4.71014e-05
Ammecr1l	1.57834	8.2833e-05
Anapc1	1.13466	7.43651e-05
Anapc15	1.86548	6.1873e-06
Anapc2	1.305	1.42269e-05
Anapc4	1.09816	8.58219e-05
Ang	1.90422	8.5865e-05
Angpt2	1.76049	0.000692584
Angptl1	1.39469	0.000583519
Angptl7	1.47971	0.00144317
Ankfy1	2.37117	1.47909e-05
Ankrd1	1.71881	1.75703e-05
Ankrd10	1.04431	0.00103702
Ankrd13a	1.74014	5.94499e-06
Ankrd13c	1.02253	0.000279851
Ankrd23	1.86107	4.59753e-06
Ankrd26	1.28004	0.000283689
Ankrd27	1.87288	1.18169e-05
Ankrd49	2.01191	0.000106471
Ankrd54	1.49989	2.23848e-05
Anks6	1.09489	0.000750528
Ano6	1.56469	8.1937e-06
Anp32b	2.14882	0.000294363
Anpep	3.9125	1.78234e-05
Antxr1	2.77265	5.30358e-07
Anxa1	3.88935	1.68928e-07
Anxa2	2.84861	0.000120778
Anxa3	2.38972	1.36357e-06
Anxa4	3.16576	1.75067e-07
Anxa5	2.66805	1.16087e-07
Anxa7	1.16351	2.16921e-05
Aoc3	1.70174	2.57184e-05
Ap1b1	1.83516	0.000336537
Ap1g1	1.122	0.000397501
Ap1g2	1.77073	0.000102068
Ap1s1	1.88606	1.27927e-05
Ap1s2	2.12324	1.37068e-06
Ap2a2	1.41616	9.04189e-05
Ap2b1	1.65182	8.71446e-06
Ap2m1	1.59861	2.69345e-05
Ap2s1	1.80872	2.21158e-06
Ap3b1	1.77718	8.81322e-06
Ap3d1	1.16853	2.05997e-05
Ap3m1	1.0901	9.70562e-05
Ap3s1	2.60263	6.15002e-07
Ap3s1-ps1	2.55052	2.06045e-06
Ap4m1	1.43652	4.83218e-05
Ap5m1	1.0544	0.000586065
Ap5z1	2.26029	0.000457734
Apbb1ip	4.01137	2.47607e-07
Apcdd1	1.40816	4.5389e-05
Apex1	1.15689	6.48918e-05
Api5	1.59534	0.000987184
Apitd1	3.33157	2.63941e-05
Apln	1.72885	0.000348496
Aplnr	1.52285	0.000367067
Aplp1	1.74585	2.63232e-05
Apobec1	3.85289	1.74099e-05
Apoe	3.88539	3.83794e-06
Apold1	1.26992	6.22401e-05
App	1.8945	0.00118312
Appbp2	1.08718	0.000139256
Appl1	1.09787	0.000239685
Aprt	3.1256	3.6576e-07
Aqp1	-1.74967	1.23792e-05
Aqr	1.12109	0.000128222
Arcn1	1.50216	2.70393e-05
Arf1	1.03411	8.29438e-05
Arf2	1.29075	2.96165e-05
Arf3	2.25094	4.36975e-06
Arf4	2.19088	6.90938e-07
Arf5	1.18606	2.64437e-05
Arf6	2.24757	1.48423e-06
Arfgap1	1.47503	0.00155335
Arfgap3	2.36191	5.80238e-06
Arfip2	1.56115	0.000212669
Arhgap1	1.95448	0.00063721
Arhgap10	1.19464	8.17314e-05
Arhgap12	1.18316	0.0107156
Arhgap18	1.52529	9.33844e-06
Arhgap22	3.78939	4.49201e-07
Arhgap24	1.84144	0.0012932
Arhgap25	2.11134	1.0199e-05
Arhgap28	1.40749	0.000209831
Arhgap39	1.28969	0.00429669
Arhgap42	1.20484	0.000151641
Arhgap45	4.12329	9.12395e-06
Arhgap9	2.82519	0.000239644
Arhgdia	2.16415	3.01362e-07
Arhgdib	3.30505	4.35637e-08
Arhgef1	1.13773	0.00370389
Arhgef10l	1.01638	0.00451512
Arhgef2	1.5186	0.000195222
Arhgef25	2.16456	8.28159e-07
Arhgef40	1.8658	6.82088e-06
Arhgef5	1.0105	0.000188615
Arhgef7	1.78553	1.16367e-05
Arid1b	1.17339	0.000627511
Arid3a	2.5375	2.53792e-06
Arid4a	1.08363	3.11518e-05
Arid5a	1.95238	0.000380266
Arih1	1.03014	0.000134955
Arl1	1.10756	2.74959e-05
Arl10	1.55584	0.000134637
Arl13b	1.3087	4.26193e-05
Arl14ep	1.41432	4.21653e-05
Arl15	1.015	0.00032047
Arl3	1.02861	0.000102652
Arl4c	3.72096	9.65989e-08
Arl5a	1.29922	0.000253471
Arl6	1.17586	2.00455e-05
Arl6ip1	2.77286	1.64295e-07
Arl6ip6	1.29825	4.21033e-05
Arl8a	2.03892	1.75284e-06
Armc10	1.11438	0.000284592
Armc5	1.55365	1.9328e-06
Armc7	3.00822	5.35573e-06
Armcx2	3.28461	9.64718e-05
Armcx3	2.02914	9.72632e-06
Armcx4	2.24669	0.00136727
Armcx6	2.65211	1.1501e-05
Arpc1a	1.02922	0.000139092
Arpc1b	3.37938	8.20615e-08
Arpc2	1.89617	8.28735e-07
Arpc3	2.18283	1.43929e-06
Arpc4	2.45859	2.6671e-07
Arpc5	2.96785	2.26894e-07
Arpin	1.2713	0.000111254
Arrb1	1.97857	0.0290754
Arrb2	2.88692	5.6752e-05
Arrdc1	1.75782	3.68235e-06
Arrdc3	1.11835	8.46512e-05
Arrdc4	1.42029	9.07418e-05
Arsa	1.87861	1.81928e-06
Arsb	2.25741	5.37163e-07
Arsi	4.16837	5.80283e-08
Arsk	1.61055	3.78143e-05
Art1	-1.06053	0.000793251
Art5	-1.40901	0.000352843
Asah1	2.68681	8.74796e-07
Asap1	1.34022	0.000871933
Asap3	1.316	0.033304
Asb14	-1.17335	0.00308001
Asb2	-1.04314	0.000680096
Asb3	1.23766	7.34566e-05
Asb6	1.43096	1.39621e-05
Ascc2	2.03921	0.000107969
Ascc3	1.81574	5.4451e-05
Asf1b	4.04029	4.2824e-08
Ash2l	2.7797	7.35263e-05
Asl	2.36659	2.83114e-07
Asns	2.72598	3.07645e-05
Aspn	3.50784	1.39912e-07
Aspscr1	1.07348	2.40094e-05
Ass1	2.46172	3.35396e-06
Atad2	3.38251	1.38325e-06
Atcayos	-1.10461	0.0194735
Atf3	3.95439	2.10832e-08
Atf4	1.38955	4.12372e-05
Atf6b	1.56591	2.877e-06
Atg12	1.06736	0.00109868
Atg3	1.04179	0.000334116
Atg4c	1.36064	0.00625725
Atg5	1.44939	1.32367e-05
Atic	1.40255	3.50798e-05
Atl3	2.25075	0.000460955
Atox1	1.68832	1.23029e-06
Atp10a	2.95228	1.92683e-05
Atp11b	1.07052	5.39491e-05
Atp13a2	2.71978	9.39358e-08
Atp13a3	1.73985	4.07449e-05
Atp1a2	-1.22319	1.68986e-05
Atp1b3	1.79188	1.16441e-05
Atp2a2	-1.00737	3.1572e-05
Atp2b1	3.03937	0.00162145
Atp2c1	1.03303	0.000144132
Atp5k	-1.27933	2.60222e-05
Atp5k-ps2	-1.36945	0.00520981
Atp5l	-1.48704	0.00489309
Atp6ap1	1.14922	0.00347163
Atp6ap2	2.4288	1.06325e-06
Atp6v0b	1.36249	3.14419e-05
Atp6v0c	1.64158	6.62986e-06
Atp6v0d1	1.74275	6.74936e-06
Atp6v0e	2.07356	3.64986e-07
Atp6v1a	3.26757	8.95638e-07
Atp6v1b2	1.54188	8.21749e-06
Atp6v1c1	1.31269	1.24924e-05
Atp6v1f	1.06761	3.5433e-05
Atp6v1h	2.2377	1.12837e-06
Atp7a	1.90519	0.000885393
Atp8b1	2.37054	3.18998e-06
Atp8b2	2.00612	0.000320465
Atp9b	1.05356	0.000163409
Atrnl1	1.33529	5.48066e-05
Atxn10	1.12789	1.38873e-05
Atxn1l	1.35801	6.09567e-05
Atxn3	1.52892	7.41034e-06
Atxn7l3	1.32975	0.00465693
Atxn7l3b	1.29313	5.94584e-05
Aup1	1.50681	3.74178e-05
Avl9	1.38323	3.32481e-06
Avpr1a	1.23796	0.00110112
Axl	1.63467	3.64137e-06
Azi2	1.41519	0.000515282
Azin2	1.47047	5.9536e-05
B130055M24Rik	1.56649	2.26035e-05
B2m	2.23704	5.85576e-07
B3galnt1	3.2028	6.16527e-07
B3galt4	1.7499	1.63187e-05
B3galt6	1.83676	0.000286108
B3glct	1.80545	1.31079e-05
B3gnt2	1.23689	0.000391244
B3gnt3	1.53739	2.0355e-05
B3gnt8	2.06112	0.00467999
B3gnt9	2.35825	2.86723e-05
B4galt1	1.67745	7.7327e-06
B4galt2	2.08756	7.6329e-07
B4galt3	1.60328	3.56967e-06
B4galt5	3.2184	7.92178e-07
B4galt6	1.97268	1.17398e-06
B4galt7	1.32899	0.000190112
B9d1	1.73326	2.78421e-05
B9d2	1.009	0.000466321
Bace2	1.49231	5.44502e-05
Bach1	1.76079	6.83866e-06
Bag4	1.02392	6.21872e-05
Baiap2	2.68356	6.12368e-07
Bak1	2.1877	1.72946e-06
Bambi	1.33492	0.000250148
Basp1	5.85549	2.19293e-07
Batf	3.83803	1.03888e-05
Batf2	1.6716	0.00273844
Bax	2.24823	3.14124e-06
Bbc3	2.20358	7.7054e-07
Bbs12	1.72897	4.73539e-05
Bbs5	1.11369	7.73054e-05
BC002059	1.38342	9.36547e-05
BC017158	1.96649	5.17411e-06
BC017643	2.00944	0.000366967
BC022687	1.36651	0.000245515
BC026585	2.08119	1.27068e-06
BC028528	1.66249	1.88926e-05
BC043934	1.13765	0.0052364
BC052040	1.38854	0.00195175
Bcap31	1.41757	2.0618e-05
Bcar1	1.11917	4.11297e-05
Bcdin3d	1.31192	3.42138e-05
Bckdha	-1.31315	0.000228699
Bcl10	1.7149	4.68343e-06
Bcl2	1.07144	0.000736298
Bcl2a1b	6.87709	2.64957e-08
Bcl3	3.65113	3.19151e-06
Bcl6	1.23899	0.000493449
Bcl6b	1.02523	0.000804646
Bcl7c	1.30609	2.01585e-05
Bclaf1	1.08381	0.000136219
Bcr	1.35635	1.18634e-05
BE692007	4.20586	2.63831e-07
Bet1	1.4916	5.01249e-06
Bet1l	1.35853	7.22496e-06
Bex3	2.76188	4.38437e-06
Bgn	3.29773	1.08031e-06
Bhlhe40	1.06418	0.00011464
Bicc1	2.66261	3.66933e-07
Bik	1.10918	0.000207431
Bin3	2.22956	1.62235e-06
Birc3	2.41899	2.3295e-05
Blmh	1.22551	2.48391e-05
Blnk	4.08088	2.70369e-06
Bloc1s2	1.40284	1.08266e-05
Bloc1s3	1.7223	1.57337e-05
Bloc1s4	1.03392	0.000161817
Blvra	1.82666	1.27403e-05
Blvrb	2.6874	1.81439e-06
Bmf	1.98885	1.21929e-05
Bmp1	3.5752	3.01681e-06
Bmp2	3.03609	1.54566e-06
Bmp2k	2.7967	2.99097e-06
Bmper	2.81858	1.31628e-06
Bmt2	1.27328	0.000144516
Bmyc	1.0457	2.89134e-05
Bnip2	1.20903	0.000169597
Bnip3l	1.0565	3.13596e-05
Boc	1.33585	0.00169907
Bok	3.22111	3.77695e-07
Bola2	1.4035	4.50873e-06
Bop1	1.25511	2.4704e-05
Brat1	1.66471	0.000289331
Brcc3	1.18558	0.00425496
Brd2	1.40557	0.00171303
Brd8	1.44307	0.000125323
Brip1os	2.07124	6.43989e-06
Brix1	1.10297	0.000111567
Brk1	1.2562	2.46802e-05
Brms1	2.52048	6.15974e-07
Brms1l	1.08253	4.17659e-05
Brpf1	1.30231	0.00284019
Brpf3	1.12499	5.40403e-05
Brsk1	2.24475	9.35632e-06
Brwd3	1.29588	4.45702e-05
Bscl2	1.58586	0.000238481
Bst2	2.77014	3.21866e-07
Btaf1	1.57398	1.30869e-05
Btbd19	1.97122	0.00590932
Btd	1.84444	0.000851939
Btf3	1.33283	9.45931e-06
Btg1	2.47136	2.82288e-06
Btg2	1.32398	1.19706e-05
Btg3	1.24468	6.38525e-05
Bud13	1.02676	0.000431566
Bud31	1.19918	1.29878e-05
Bzw1	1.77886	1.0992e-05
C1galt1c1	1.33609	1.31693e-05
C1qa	3.45322	5.46739e-07
C1qb	4.29491	8.66405e-08
C1qc	3.85549	9.55821e-08
C1qtnf12	1.07538	3.13622e-05
C1qtnf2	1.64404	3.11107e-05
C1qtnf4	-1.17944	0.00320829
C1qtnf5	2.67176	1.79273e-06
C1qtnf6	4.38133	2.70952e-07
C1qtnf7	1.3935	0.000141583
C1qtnf9	-1.31071	2.38833e-05
C1ra	1.65724	3.02001e-06
C1rl	2.38952	5.44111e-07
C1s1	1.34921	1.91584e-05
C2cd3	1.06054	0.000194482
C3	2.00357	4.9957e-05
C330007P06Rik	1.13824	0.000106928
C3ar1	5.75975	3.20294e-09
C4b	2.85927	7.10486e-06
C530005A16Rik	-1.01468	0.00642785
C5ar1	3.89946	3.79129e-07
C77080	1.74587	0.000117912
C87436	1.20932	0.00572947
Caap1	1.5541	9.46223e-06
Cab39l	1.19628	8.08228e-05
Cables1	1.58598	0.000999397
Cachd1	1.61205	1.08566e-05
Cacnb3	2.04651	0.000670626
Cacng7	1.95878	3.35496e-07
Cacul1	1.32566	0.000596619
Cald1	2.49978	8.18325e-05
Calhm2	2.06132	5.55088e-07
Calm1	1.77197	4.65681e-06
Calm2	2.28302	2.54704e-07
Calm3	1.31746	1.09443e-05
Calr	1.78034	1.06206e-05
Calu	1.78288	5.65538e-06
Camk1	1.37907	9.72236e-06
Camk1d	2.92315	1.18375e-06
Camk2n2	2.77545	0.000121943
Camkk2	2.01527	9.25754e-05
Camkmt	1.4106	4.83775e-05
Caml	1.21708	7.40065e-05
Camta2	1.29263	0.000595772
Cand1	1.52764	2.46817e-05
Cant1	1.38151	8.06973e-06
Cap1	2.86777	4.32594e-07
Capg	4.34945	5.87976e-08
Capn1	1.15034	0.000525176
Capn10	1.25379	1.30748e-05
Capn15	-1.15879	0.0471278
Capn2	1.56311	1.11543e-05
Capn5	2.16105	1.23595e-05
Capns1	1.02229	0.0101322
Caprin1	1.09224	8.94446e-05
Capza1	2.68384	1.02912e-06
Capza2	1.05355	2.73899e-05
Capzb	1.08326	3.41259e-05
Car14	-1.59946	3.87804e-05
Car4	-1.92198	1.08897e-06
Car7	-1.25541	0.00140261
Card19	1.21575	0.000283849
Carm1	1.73392	0.010643
Cars	1.23747	3.96698e-05
Cask	1.00183	0.00150352
Casp1	3.27173	5.22269e-08
Casp12	1.4033	8.69607e-05
Casp2	1.53284	2.63427e-05
Casp3	3.93706	8.46896e-08
Casp4	3.21381	1.36375e-06
Casp6	1.69603	1.23486e-05
Casp7	1.38721	3.27587e-05
Casp8	2.82805	2.47703e-06
Cavin3	2.71284	1.92182e-06
Cbfb	2.16512	4.24961e-06
Cbl	1.69806	2.82611e-05
Cbr2	1.80859	3.62799e-05
Cbr3	2.44618	3.40952e-07
Cbwd1	1.14521	0.00244052
Cbx2	1.23662	6.48068e-05
Cbx3	1.26395	9.97835e-05
Cbx3-ps6	1.28623	0.000161135
Cbx3-ps7	1.36263	0.00074885
Cbx5	1.1778	6.14939e-05
Cbx6	1.26768	2.69806e-05
Cbx8	1.3385	0.000141794
Cc2d1a	1.61797	0.0113027
Cc2d1b	1.21807	0.00571317
Ccdc102a	2.21265	6.77529e-07
Ccdc115	1.0111	0.000129252
Ccdc12	1.19442	0.000301705
Ccdc125	1.53844	6.27725e-05
Ccdc126	1.12112	0.000392088
Ccdc130	1.12105	0.00018839
Ccdc134	1.09844	0.000872861
Ccdc136	1.65322	1.69208e-05
Ccdc163	1.02718	0.0135794
Ccdc186	1.07131	0.00694642
Ccdc22	1.63184	2.52172e-05
Ccdc25	1.15354	2.22778e-05
Ccdc34	2.59781	1.61386e-06
Ccdc50	1.61175	1.97578e-05
Ccdc59	1.20326	2.41373e-05
Ccdc6	1.57208	1.10876e-05
Ccdc71l	1.59538	9.72247e-05
Ccdc8	1.81104	5.87627e-06
Ccdc80	2.46281	8.28008e-05
Ccdc86	1.55704	8.45394e-05
Ccdc88a	2.45966	8.56558e-06
Ccdc88b	4.24839	1.43692e-07
Ccdc93	1.2502	0.000904256
Ccdc94	1.06427	0.000150159
Ccl12	3.81476	1.42414e-05
Ccl2	5.54633	6.71385e-07
Ccl21a	1.53952	0.00174697
Ccl21b	1.51761	0.00234145
Ccl24	1.09193	0.00181163
Ccl6	4.25599	7.40768e-09
Ccl7	5.01642	2.92035e-06
Ccl9	4.42135	6.00231e-09
Ccm2	1.30997	4.63443e-05
Ccnc	1.55731	8.81751e-05
Ccnd1	1.06881	0.00107606
Ccng2	1.41889	3.85343e-05
Ccnj	1.11476	0.00642614
Ccnjl	1.50022	2.88149e-05
Ccnl2	1.49703	0.00173782
Cct2	1.15452	0.00011953
Cct5	1.19654	2.25352e-05
Cct6a	1.11972	0.000200588
Cct8	1.05102	0.00032515
Ccz1	1.17787	5.80724e-05
Cd14	3.612	2.63575e-08
Cd1d1	1.99234	2.44958e-05
Cd248	2.56764	1.28065e-06
Cd24a	4.12574	7.01359e-06
Cd276	3.84497	4.44658e-07
Cd2ap	1.30437	3.40216e-05
Cd300c2	5.51451	3.45398e-08
Cd300ld	3.67257	7.83697e-07
Cd300ld3	3.83137	7.56119e-08
Cd300ld5	4.21297	2.50879e-07
Cd300lg	-1.24493	2.68584e-05
Cd302	2.17235	5.49619e-07
Cd34	1.48164	4.59872e-06
Cd37	4.47906	1.15172e-07
Cd38	1.41594	8.91543e-06
Cd44	3.77323	2.29416e-05
Cd47	2.93211	5.65938e-06
Cd48	5.13372	5.23666e-08
Cd52	4.88213	4.03517e-08
Cd53	5.11484	3.69396e-09
Cd55	1.14667	0.000148665
Cd63	2.54716	8.48245e-07
Cd63-ps	2.60779	7.00576e-07
Cd68	5.68854	6.91514e-08
Cd72	4.51632	4.21328e-06
Cd74	2.35019	7.88346e-07
Cd79a	2.02509	0.00013006
Cd82	1.98807	7.34352e-07
Cd83	1.67847	0.000658556
Cd86	2.30585	1.26603e-06
Cd9	1.71737	6.06672e-06
Cd93	1.826	2.75517e-05
Cda	2.6373	4.65027e-05
Cdc14a	1.36592	0.000898313
Cdc16	1.57341	4.96329e-06
Cdc20	5.37132	5.41189e-07
Cdc25a	1.75197	8.62704e-06
Cdc25b	2.40417	0.000624236
Cdc27	2.09898	0.00269235
Cdc42	2.13121	6.07036e-05
Cdc42ep5	2.18267	5.88001e-06
Cdc42se1	2.4255	7.1392e-07
Cdc42se2	1.30721	1.29264e-05
Cdc5l	1.48479	0.000635572
Cdca4	2.18768	2.10359e-06
Cdca7	3.66939	1.97123e-06
Cdh11	3.20273	2.56521e-06
Cdk10	1.35346	1.70442e-05
Cdk11b	1.35061	0.000168659
Cdk13	1.12952	8.37536e-05
Cdk17	1.36206	1.76847e-05
Cdk2	1.78877	2.15213e-05
Cdk20	2.41705	1.14243e-06
Cdk2ap2	1.10776	7.86776e-05
Cdk4	2.1491	1.85015e-06
Cdk5rap2	1.70764	1.97217e-05
Cdk5rap3	1.25304	8.29718e-05
Cdk7	1.08609	0.000266642
Cdk8	1.73237	6.61708e-05
Cdk9	1.63308	7.82643e-06
Cdkn1a	3.05178	4.08531e-07
Cdkn1c	-1.70889	0.00133219
Cdkn2aipnl	1.67875	6.61162e-06
Cdkn2c	1.86929	2.48015e-06
Cdkn2d	1.32447	8.93256e-06
Cdnf	-1.25046	0.000115805
Cdon	1.89625	8.63183e-05
Cdr2	2.31825	2.67671e-06
Cdr2l	2.70956	1.98659e-06
Cds1	1.06932	0.000975183
Cdv3	1.21421	0.00438136
Cdv3-ps	1.78484	1.66504e-05
Cdyl	1.04778	0.000295403
Cdyl2	1.7334	6.35934e-05
Ceacam1	-1.5527	0.000783405
Cebpa	4.61203	4.02141e-07
Cebpb	1.54751	0.000429001
Cebpd	2.03171	5.43943e-06
Cend1	1.04832	0.00770358
Cenpa	1.4664	2.92727e-05
Cenpc1	1.7789	0.000266273
Cenpf	1.62916	0.000447969
Cenpj	1.56439	0.000167752
Cenpo	2.5513	1.28221e-06
Cenpp	1.28016	8.50252e-05
Cenpq	1.48862	1.12158e-05
Cenpw	2.68608	6.80319e-05
Cenpx	1.59096	2.02187e-05
Cep128	1.81245	0.00943733
Cep152	1.31025	0.000190471
Cep162	1.79049	1.25905e-05
Cep170b	1.09882	0.000324557
Cep192	2.79841	4.86176e-06
Cep350	1.35764	0.0064699
Cep78	1.27808	0.000149965
Cercam	3.75315	2.67672e-07
Cerk	2.09912	3.35172e-07
Cers2	1.60257	1.14367e-05
Cers5	1.15626	0.00549373
Ces1d	-2.03259	2.03973e-05
Cetn3	1.35578	7.60057e-06
Cfap36	1.23694	0.000334224
Cfdp1	1.53719	5.30728e-06
Cfh	1.07332	0.000141863
Cfl1	3.10527	1.29197e-07
Cfp	5.35318	7.09129e-08
Cggbp1	1.16563	0.0147656
Cgref1	2.86681	1.05962e-06
Ch25h	4.57276	5.2673e-08
Chaf1a	3.4405	3.72892e-06
Champ1	1.65885	0.000114506
Chchd10	-1.21664	0.0125631
Chd3	1.37627	4.4784e-05
Chd8	1.5742	0.027862
Cherp	1.06517	2.80461e-05
Chfr	1.49704	0.000139889
Chic2	1.54152	5.02672e-05
Chid1	1.38124	7.81048e-06
Chm	1.22774	0.000301625
Chmp1b	1.16766	0.0016241
Chmp3	1.1427	1.91472e-05
Chmp4b	1.26248	1.83123e-05
Chmp5	1.26035	1.05064e-05
Chmp6	1.00938	9.50186e-05
Chp2	1.86939	0.00232308
Chpf	2.7219	8.28241e-07
Chpf2	2.44339	3.3632e-06
Chst1	2.04042	2.02304e-05
Chst12	2.41744	3.62474e-05
Chst14	1.85877	1.99287e-05
Chst7	1.3934	7.79762e-05
Chsy1	2.59546	5.84193e-06
Chtf8	1.33055	0.000132239
Cib1	2.13795	5.32173e-06
Cic	1.60797	6.48583e-05
Cideb	-1.27111	0.00534346
Cilp	4.89949	3.9504e-06
Ckap4	3.18551	9.12e-07
Ckap5	1.25984	0.000272636
Ckb	1.91867	8.04264e-06
Cklf	3.71704	4.15636e-05
Ckm	-1.55181	0.000115348
Ckmt2	-1.15983	0.000137542
Cks1b	3.89431	3.62028e-07
Cks2	5.89687	4.35015e-08
Clcn4	1.05182	0.00395324
Clcn7	1.18164	6.5652e-05
Cldn15	1.50036	0.000714088
Cldn5	1.67104	5.09561e-05
Clec12a	5.00142	1.70832e-07
Clec2d	1.4834	2.898e-06
Clec4a1	3.96638	1.13269e-07
Clec4a2	4.27677	8.77856e-07
Clec4a3	4.97091	7.02618e-08
Clec4n	5.51302	3.35917e-06
Clec5a	2.98875	4.73497e-07
Clic1	3.16552	1.26936e-07
Clint1	1.24808	6.96009e-05
Clip2	1.93083	6.68113e-07
Clk2	1.35078	5.0711e-05
Clk3	1.04712	0.00024181
Clmp	3.21402	7.4554e-08
Cln3	1.44526	0.000125864
Cln5	1.36456	2.67466e-05
Cln6	1.12117	0.000154073
Cln8	2.02066	1.01125e-06
Clns1a	1.18529	2.50844e-05
Clp1	1.46241	0.00232948
Clptm1l	1.45464	1.08271e-05
Clta	2.64206	1.66992e-07
Cltc	2.39148	3.81859e-05
Clu	2.1147	9.00883e-05
Cluh	1.09567	0.0429727
Cmas	1.03324	7.48166e-05
Cmip	2.45241	1.70012e-05
Cmklr1	1.38748	0.0217847
Cmpk1	1.91681	2.20121e-06
Cmpk2	1.50647	4.4623e-05
Cmtm3	3.08096	2.23923e-05
Cmtm6	1.62482	3.83063e-06
Cmtm7	2.78612	2.35158e-07
Cmtr2	1.55605	0.000211674
Cmya5	-1.05744	5.62454e-05
Cnbd2	3.39394	6.35899e-07
Cndp2	3.07341	9.76492e-08
Cnih1	1.17681	2.10998e-05
Cnih2	1.11778	0.0013248
Cnn1	2.69109	9.08627e-05
Cnn2	2.69572	3.24856e-07
Cnn3	2.15456	2.75679e-06
Cnnm3	1.15527	0.00614655
Cnnm4	1.4387	0.00015466
Cnot3	1.01414	0.000424767
Cnot6	1.9361	7.99078e-06
Cnot9	1.57776	3.1748e-05
Cnp	2.18346	1.56217e-06
Cnppd1	1.49995	3.29386e-05
Cnpy2	1.80819	5.25047e-06
Cnpy3	1.65085	1.68104e-06
Cnpy4	2.63304	1.19173e-07
Cnrip1	1.89845	0.000113999
Cntfr	1.14204	0.0027977
Cntrob	1.8664	1.95461e-05
Cobll1	-1.61881	0.00230194
Cog2	1.16849	2.95182e-05
Cog3	1.017	0.000166188
Col15a1	3.23018	1.79261e-05
Col18a1	3.05359	4.11562e-05
Col1a1	6.49265	5.30302e-08
Col3a1	6.17594	8.02901e-08
Col4a1	2.3137	4.56241e-05
Col4a2	1.98256	8.188e-05
Col5a1	4.61303	3.6634e-07
Col5a2	5.33532	1.23952e-07
Col5a3	3.30805	5.58576e-07
Col6a1	2.90363	1.91499e-06
Col6a2	2.92181	1.83876e-06
Col8a1	4.35559	3.23947e-07
Colec12	2.14869	2.32248e-06
Colgalt1	2.12406	3.27012e-06
Commd10	1.78915	2.12063e-06
Commd2	1.36546	5.99514e-05
Commd4	1.59652	7.31808e-06
Commd7	1.59703	3.08137e-06
Commd8	1.28294	1.29404e-05
Comp	2.81348	6.79885e-06
Comtd1	1.97365	8.97922e-05
Copa	1.22385	0.000478474
Copb1	1.97315	3.89764e-06
Copb2	1.34969	2.79525e-05
Copg1	1.61866	6.8592e-06
Cops7a	1.39489	0.000132551
Copz1	1.71519	1.42032e-06
Copz2	1.25636	8.89926e-06
Coq10a	-1.01698	0.000201375
Coq8b	1.71144	1.42202e-06
Coro1a	4.56105	1.22583e-07
Coro1b	2.31587	9.92858e-06
Coro1c	2.55402	1.10925e-06
Coro7	1.85391	2.90386e-06
Cotl1	5.25119	9.77104e-09
Cox18	1.02172	0.000566554
Cox6a1	1.11257	4.49828e-05
Cox6a2	-1.40041	1.59506e-05
Cox7a1	-1.77528	5.4399e-05
Cox8b	-1.31369	0.00022731
Cpd	1.29309	0.000111521
Cpeb3	-1.87637	0.00395384
Cplx2	1.18683	0.000926563
Cpne1	1.82386	0.000160414
Cpne2	2.70108	8.01969e-06
Cpne3	1.61182	4.42798e-06
Cpne8	1.36394	0.000172302
Cpsf2	1.40924	2.33847e-05
Cpsf4	1.35993	0.00169714
Cpsf6	1.06882	0.0111816
Cpt1a	1.2523	0.00105344
Cpt1b	-1.34189	0.00389335
Cpt1c	2.50802	2.16032e-05
Cptp	1.56386	0.000147919
Cpxm1	3.61946	1.26154e-07
CR974589.1	1.69801	7.52751e-05
Crcp	1.18564	0.000109417
Creb3	1.77736	9.70672e-07
Creb3l1	3.63986	2.82823e-07
Creb3l2	1.76156	4.74947e-06
Creb5	1.72432	0.00202367
Crebzf	1.25668	0.0241986
Creld2	2.0979	7.21478e-06
Crem	1.73293	0.000135819
Crhr2	-1.29867	1.73273e-05
Crim1	1.23317	0.0137865
Crip1	1.93871	8.56213e-07
Crk	1.29178	0.000100326
Crkl	1.18019	0.000194053
Crlf2	2.11889	0.00020737
Crlf3	1.77845	1.94547e-05
Crtap	2.31462	7.60126e-05
Crtc3	1.03262	3.261e-05
Cry2	-1.6236	3.62196e-06
Crybg1	1.32888	8.46091e-05
Cryl1	1.84795	1.73092e-05
Cryz	1.5751	0.0262929
Cse1l	1.03046	0.000361314
Csf1r	3.17996	8.15645e-08
Csf2ra	4.3552	4.49144e-07
Csgalnact1	1.81564	4.52173e-05
Csgalnact2	1.51327	1.28897e-05
Csk	2.12518	7.97939e-06
Csnk1d	1.13	3.19369e-05
Csnk1g2	1.91333	0.00827591
Csnk2a2	1.23506	1.87254e-05
Csrp1	2.51322	2.55698e-07
Csrp2	4.2225	2.71325e-07
Cstb	3.76927	7.23577e-08
Cstf2	1.24654	0.0406579
Cstf3	1.58751	2.36725e-05
CT009546.1	1.59373	0.000126409
CT009546.3	1.33932	0.00133321
CT009718.3	1.1861	0.00630369
CT033761.1	1.0606	0.00118317
Ctage5	1.1255	0.000553401
Ctbp1	1.01225	0.0242321
Ctbs	1.73307	1.28019e-05
Ctcf	1.15429	0.0001317
Ctdp1	1.8638	2.14136e-05
Ctdspl	1.75471	0.000592004
Ctdspl2	1.20968	0.02012
Ctgf	3.74374	1.31855e-07
Ctla2a	2.38931	2.39135e-06
Ctla2b	2.94455	4.90844e-07
Ctnnb1	1.09534	0.0157458
Ctnnbl1	1.38726	4.20417e-06
Ctnnd1	1.68805	9.59212e-05
Ctns	1.187	0.00999948
Ctps	1.12474	0.000225436
Ctps2	1.43309	0.000854616
Ctr9	1.10808	0.00150669
Ctsa	2.14155	9.77181e-07
Ctsb	3.61939	7.01056e-08
Ctsc	3.80719	2.99613e-08
Ctsd	2.40726	9.13219e-07
Ctsh	3.25711	7.22161e-07
Ctsk	4.15432	4.34592e-08
Ctsl	2.35388	4.16345e-07
Ctso	1.44355	9.80817e-06
Ctss	6.38777	7.8187e-09
Ctsz	3.97232	2.4627e-08
Cttn	1.83765	4.08696e-06
Cttnbp2nl	2.10447	1.35527e-05
Ctu1	1.44472	0.000189399
Cuedc1	-1.29705	0.00692343
Cuedc2	1.03838	0.015219
Cul7	1.72628	2.07647e-05
Cuta	1.72432	0.00346303
Cwc25	1.34676	9.99693e-05
Cwf19l1	1.18503	0.00069784
Cx3cl1	2.18149	4.35542e-06
Cxcl1	2.88559	7.48663e-05
Cxcl16	4.04754	1.7399e-07
Cxcr4	3.46169	2.30266e-06
Cyb561a3	1.45205	0.00121835
Cyb561d2	2.10709	1.20271e-05
Cyb5a	1.17191	9.95718e-06
Cyb5d1	1.08149	0.00106779
Cyb5r3	1.80576	7.29523e-07
Cyb5r4	1.41383	3.1061e-05
Cyba	3.14378	1.09155e-07
Cybb	4.40056	3.39789e-09
Cyfip1	2.01211	4.92658e-06
Cyp1b1	3.58645	4.17869e-06
Cyp20a1	1.93506	3.39536e-06
Cyp4b1	-1.15283	0.000128612
Cyp4f13	1.0454	7.77241e-05
Cyp4v3	2.87317	9.97291e-07
Cyp51	2.10177	5.57517e-06
Cyr61	2.15973	9.25321e-06
Cyth1	1.00969	0.0308669
Cyth2	1.34781	0.0435385
Cyth3	1.35601	9.19176e-06
Cyth4	4.56087	4.35655e-07
D2Bwg1423e	1.09467	0.00127078
D3Ertd254e	1.17487	0.000154943
D6Wsu163e	1.39991	6.47375e-05
D830024N08Rik	-1.14755	0.00224576
Dab2	2.99302	1.56725e-06
Dact1	2.73485	5.31762e-06
Dact2	1.32493	0.00011053
Dact3	1.9169	5.47356e-06
Dad1	1.1345	2.79794e-05
Dagla	1.74228	4.45215e-06
Daglb	2.27456	6.4952e-07
Dap	3.39776	1.80915e-07
Dapk2	1.38618	3.78233e-05
Daxx	1.59574	9.20186e-06
Dazap1	1.40997	0.000114318
Dbn1	3.59829	5.08169e-08
Dbndd2	1.69689	0.000770454
Dbnl	1.89428	1.25955e-06
Dbp	-4.17859	1.99007e-06
Dbr1	1.25184	8.12691e-05
Dcaf12	1.47932	7.70396e-06
Dcaf13	1.36382	0.000120727
Dcaf15	1.55018	8.46385e-06
Dcaf17	1.25371	0.000142257
Dcaf7	1.03598	6.31129e-05
Dcbld2	2.16787	2.69679e-06
Dck	3.5885	7.75328e-08
Dcn	1.22493	1.94934e-05
Dcp2	1.49494	3.45836e-05
Dcps	1.13261	7.24448e-05
Dctn5	1.45388	2.09918e-05
Dcun1d3	1.17504	0.00198286
Ddah1	4.2801	1.39836e-08
Ddah2	1.78043	5.15115e-06
Ddb1	1.17394	4.34786e-05
Ddhd1	1.75128	0.00152082
Ddi2	2.10598	0.000440096
Ddit4l	3.4551	4.26387e-05
Ddost	2.08607	1.58682e-06
Ddx10	1.36931	3.41212e-05
Ddx18	1.20659	4.37206e-05
Ddx21	1.2886	0.000145324
Ddx27	1.22739	8.14301e-05
Ddx31	1.83944	3.3199e-05
Ddx39	2.01364	2.9099e-05
Ddx41	2.05826	3.66263e-07
Ddx42	1.13575	2.63918e-05
Ddx46	1.14114	9.98903e-05
Ddx49	1.10386	1.7698e-05
Ddx50	1.08308	0.00103002
Ddx52	1.31492	4.18757e-05
Ddx54	1.10416	7.0128e-05
Ddx55	1.09755	0.000386245
Ddx58	1.78753	1.15014e-05
Def6	2.87638	8.24505e-06
Degs1	1.26439	0.000115749
Dek	1.86163	6.6442e-06
Dennd2a	1.51444	4.16028e-05
Dennd4a	2.19475	1.6777e-05
Dennd4c	1.45012	0.00638148
Dennd6a	1.15298	5.95046e-05
Dera	2.83789	1.06535e-06
Derl1	1.32769	3.25917e-05
Derl2	1.23751	4.23477e-05
Desi2	1.08455	0.000287713
Det1	1.38261	0.0101722
Dgat2	-1.99022	5.84265e-06
Dgcr14	1.03474	0.000157688
Dgcr8	1.19707	0.00051927
Dgka	-1.0267	0.0402224
Dgke	1.02722	0.00267108
Dhcr24	2.15586	2.31813e-05
Dhfr	2.49344	3.77899e-07
Dhrs1	1.24256	1.61676e-05
Dhrs3	1.20837	0.000256339
Dhrs7c	-1.60153	1.81783e-05
DHRSX	1.49286	2.42213e-05
Dhx15	1.22489	5.98481e-05
Dhx33	1.66164	1.20019e-05
Dhx36	2.14901	0.000122038
Dhx38	1.03748	0.00146262
Dhx40	1.10457	8.24414e-05
Dhx57	1.36499	3.28156e-05
Dhx58	3.76458	1.2218e-07
Dhx8	1.21105	4.20369e-05
Dhx9	1.28913	0.000220191
Dimt1	1.37154	0.0023933
Dip2a	1.31101	7.58755e-05
Dis3	1.12072	0.00120839
Disp1	1.34055	0.00172988
Dleu2	1.21693	0.000383121
Dmtf1	1.23221	0.00113912
Dnaaf2	1.4895	0.000361906
Dnaic1	-1.64819	3.13806e-05
Dnaja1	1.50364	0.00296272
Dnajb1	1.55463	5.49166e-05
Dnajb11	1.59317	1.50997e-05
Dnajb14	1.68502	2.13904e-06
Dnajb6	1.29786	0.000105025
Dnajc1	1.18772	4.09253e-05
Dnajc10	1.91891	4.41605e-06
Dnajc13	1.4774	3.20988e-05
Dnajc14	1.44816	9.4714e-05
Dnajc28	-1.47394	0.000345551
Dnajc3	1.51096	2.81156e-05
Dnajc9	1.30498	0.00010404
Dnase1l1	2.07045	9.82908e-07
Dnase2a	3.17961	2.08954e-07
Dnmt1	1.51986	0.0068763
Dnpep	1.0266	7.65901e-05
Dnph1	2.80218	1.06438e-06
Dnttip2	1.04051	0.000126035
Doc2g	-1.27099	0.00330411
Dock11	2.82786	4.37595e-06
Dock5	1.42854	1.57521e-05
Dock7	1.95636	0.0021828
Dock8	2.53607	1.76823e-06
Dok1	4.70631	9.82079e-09
Dok2	3.25636	2.34304e-07
Dok3	4.42022	1.08195e-08
Dolpp1	1.36708	0.000431436
Donson	1.66677	0.00101124
Dot1l	1.38994	7.82197e-06
Dpagt1	1.24828	1.02808e-05
Dph1	1.10225	9.60951e-05
Dph2	1.05098	0.00247227
Dph6	1.10784	0.00023523
Dpm2	1.6322	7.71329e-06
Dpm3	1.23792	8.0272e-05
Dpp4	1.39395	0.000131908
Dpp7	2.68327	0.00223988
Dpt	2.07421	6.81821e-06
Dpy19l1	2.46476	7.98654e-07
Dpy19l4	1.04301	6.33137e-05
Dpysl2	1.61761	6.66097e-06
Dpysl3	3.20867	5.44568e-07
Dr1	1.35574	2.69677e-05
Dscr3	1.52805	2.07003e-06
Dsel	2.16894	6.28559e-06
Dstn	1.35145	3.32275e-05
Dtx2	1.37246	4.30916e-05
Dtx3l	1.47276	5.54688e-06
Dtx4	3.33898	5.632e-08
Dtymk	2.10664	2.82975e-05
Dubr	1.39032	0.00066613
Dus3l	1.30461	0.000201615
Dusp12	1.32667	3.8607e-05
Dusp4	1.32365	0.00258606
Dusp5	1.80594	2.26124e-06
Dusp6	1.73015	3.44179e-05
Dvl2	1.36796	4.2834e-05
Dxo	1.46086	2.87285e-05
Dync1i2	1.34582	1.54562e-05
Dync1li2	1.08291	3.90418e-05
Dync2li1	1.57758	2.37101e-06
Dynll1	2.73821	1.11576e-06
Dynlt1-ps1	1.83724	3.49064e-05
Dynlt1a	3.65154	0.000107915
Dynlt1b	1.83065	7.41214e-07
Dynlt1c	1.44197	7.31575e-06
Dynlt1f	2.97119	3.50415e-05
Dynlt3	1.10422	4.98131e-05
Dyrk2	1.18385	7.8438e-05
Dzip1l	2.36578	9.36634e-07
E2f5	1.30795	0.000314619
E330011O21Rik	-1.01123	0.00777104
E330017L17Rik	-1.03935	0.00109985
E430018J23Rik	1.24688	0.0015992
E4f1	1.62229	0.00328293
Eaf1	1.57216	4.9269e-05
Ebf2	1.22929	8.90115e-05
Ebp	1.48215	4.33273e-05
Ebpl	1.73895	1.11826e-06
Ece2	1.67263	0.000285327
Ech1	-1.20029	8.38304e-05
Echdc3	-1.31143	5.36846e-05
Eci1	-1.30719	0.000208462
Ecm1	3.36623	1.35122e-07
Ecscr	1.97601	1.24561e-06
Eda2r	1.84336	3.66532e-05
Edem1	3.43568	2.67852e-07
Edem2	2.13366	7.04546e-07
Edem3	1.20402	0.000763168
Edn1	1.68618	6.00587e-05
Ednrb	1.06648	4.30195e-05
Eea1	1.21139	0.000156467
Eed	1.30287	0.000797894
Eef1a1	2.75131	3.61808e-07
Eef1a2	-2.32745	0.0181123
Eef1akmt2	1.55165	8.59253e-06
Eef1b2	1.54416	8.39376e-06
Eef1e1	1.55489	2.41357e-05
Eef1g	1.28158	1.56274e-05
Eefsec	1.48899	3.84572e-05
Efcab2	-1.01026	9.4722e-05
Efcab7	1.9994	7.05352e-06
Efemp2	3.77405	1.64802e-07
Efhd1	1.16371	0.00105187
Efhd2	3.44446	2.55354e-07
Efl1	1.11107	0.000110462
Efna2	1.59051	4.98723e-05
Efna5	1.0561	0.000276628
Efnb3	-1.46777	0.00153896
Efr3a	1.21036	0.0187887
Efs	2.69853	1.28478e-07
Eftud2	1.51304	5.8327e-06
Egr1	2.42431	9.29664e-07
Ehbp1l1	1.60612	0.00103244
Ehd3	1.31007	0.000321708
Ehmt1	1.01463	0.000630246
Ehmt2	1.20209	0.004209
Eid1	1.62809	7.0979e-06
Eif1a	2.90232	5.50435e-07
Eif2a	1.03139	0.000132362
Eif2ak2	2.23258	2.57016e-06
Eif2ak3	1.61275	1.40024e-05
Eif2ak4	1.51897	0.000291244
Eif2b2	1.01871	4.32677e-05
Eif2s1	1.26973	0.000142936
Eif2s2	1.0623	8.80587e-05
Eif2s3x	1.03656	0.00023523
Eif3d	1.15216	9.63936e-05
Eif3e	1.17301	4.74073e-05
Eif3i	1.03062	2.12116e-05
Eif3m	2.24846	0.0114744
Eif4a-ps4	1.82497	5.71188e-06
Eif4a1	1.97026	1.89608e-05
Eif4b	1.17345	3.31695e-05
Eif4e2	1.77649	0.00266702
Eif4h	1.0549	9.06675e-05
Eif5a	1.07355	4.7807e-05
Eif5a2	1.63631	1.79136e-05
Eif6	1.64537	6.72889e-06
Elavl1	1.55203	0.000274113
Elf4	2.17466	0.00261373
Elk3	1.54926	1.05966e-05
Ell2	1.59907	0.000105268
Elmo1	1.93201	2.02315e-05
Elmo2	1.82569	5.73493e-06
Elmod2	1.44918	0.000422156
Eln	3.12556	5.62305e-07
Eloa	1.28248	1.03986e-05
Elof1	1.32589	1.65198e-05
Elovl1	1.84192	1.76512e-05
Elovl5	1.0453	0.000172257
Elp2	1.75054	0.00120394
Elp5	1.46758	0.00762011
Elp6	1.90015	1.11593e-05
Emilin1	4.02064	0.000848669
Emilin2	1.52827	2.17336e-05
Eml3	1.25172	0.00700131
Emp1	3.63972	4.10323e-07
Emp3	3.23367	1.00643e-06
Enah	1.63779	0.0065186
Enc1	2.40216	3.92201e-07
Endod1	2.46508	3.76208e-06
Eno1	2.67758	1.76208e-05
Eno1b	2.53633	6.40651e-06
Enoph1	1.42667	6.09489e-05
Enox2	1.37917	0.000346882
Enpp1	4.37781	3.57201e-08
Enpp2	1.09731	0.0339992
Enpp3	1.59571	5.57378e-05
Entpd1	2.00503	6.96806e-07
Eogt	1.07065	8.28412e-05
Epb41l2	1.25096	0.00429356
Epb41l4aos	1.12681	0.000630417
Epc2	1.17684	0.0186554
Epha7	1.6561	7.95579e-05
Ephb3	1.57828	0.0054005
Ephb6	3.19425	1.73771e-08
Ephx2	-1.16803	4.94434e-05
Epop	1.2173	0.0018348
Epor	1.10202	0.000538926
Eps15	1.68091	5.66923e-06
Eps8	1.45609	0.00216517
Epsti1	4.79665	3.41162e-09
Ercc5	1.18653	0.022798
Ercc6	1.34394	0.000284552
Ercc8	1.0513	2.26065e-05
Erf	1.55868	3.62337e-05
Erg28	2.14068	3.67587e-06
Ergic1	1.41256	6.14357e-06
Ergic2	1.20688	4.1925e-05
Ergic3	1.59715	1.76642e-06
Erh	1.79447	8.1571e-07
Eri1	2.13397	5.07738e-06
Erich1	1.10244	5.31919e-05
Erlec1	1.0725	0.00317304
Erlin1	2.01724	3.25995e-05
Erlin2	1.27193	0.00012072
Ermp1	1.47974	0.000125597
Ern1	1.57218	1.55371e-05
Ero1l	1.37097	5.76691e-05
Ero1lb	1.6628	0.000389715
Erp29	2.20225	2.97721e-06
Erp44	1.28671	5.54817e-05
Errfi1	1.72969	7.6966e-07
Esd	1.50724	8.58304e-06
Esm1	1.16496	0.0139176
Esyt1	2.45038	1.09655e-06
Esyt2	1.39832	3.50703e-05
Etaa1	2.12503	2.85116e-05
Etfb	-1.78713	0.000644351
Etfdh	-1.00122	0.000619703
Etv3	1.30465	1.17495e-05
Etv6	1.47215	0.00413185
Eva1b	1.84708	3.2512e-06
Evc	1.08959	0.0114775
Evc2	1.33146	9.07815e-06
Evi2a	3.98609	9.34208e-06
Evl	1.02173	6.60966e-05
Ewsr1	2.03774	0.000115767
Exo5	2.86221	6.2553e-07
Exoc2	1.18575	0.000166816
Exoc5	1.75556	1.84635e-05
Exosc2	1.41772	3.16592e-05
Exosc3	1.09406	0.000111461
Exosc8	1.65578	9.5985e-06
Ext1	1.70482	2.07796e-05
Ext2	1.26868	2.64448e-05
Eya2	2.04163	0.000206135
Eya3	1.53448	0.00547048
F13a1	2.75097	6.95506e-07
F2r	1.84987	2.08678e-05
F2rl1	1.57823	7.44824e-05
F2rl3	1.84878	0.000152096
F630028O10Rik	2.41264	1.89814e-06
Faap20	1.79639	1.59076e-06
Faap24	2.49025	9.54856e-05
Fabp5	3.83351	2.51004e-07
Fads1	2.08431	1.06028e-06
Fads2	2.49588	7.52628e-06
Fads6	2.0552	1.35391e-06
Faf2	1.69752	5.07319e-05
Fahd2a	-1.10872	2.95927e-05
Faim	2.47883	2.86039e-06
Fam102b	1.59718	4.46983e-05
Fam104a	1.14471	7.88111e-05
Fam107a	-1.44545	0.00262879
Fam107b	2.65663	4.15584e-07
Fam110a	2.30629	4.88965e-05
Fam111a	3.49472	6.00398e-07
Fam114a1	2.87516	1.49404e-07
Fam117a	1.16824	2.92902e-05
Fam118a	1.30339	0.000136922
Fam120a	1.16605	6.75367e-05
Fam126a	1.13207	0.0110963
Fam129a	1.91244	3.09358e-06
Fam129b	2.58407	1.69168e-06
Fam131a	-1.40908	0.000754402
Fam133b	1.0643	0.0282626
Fam13b	1.76376	0.000187181
Fam149a	1.88648	0.00148051
Fam160b1	1.16579	7.93293e-05
Fam161b	-1.10518	0.00764858
Fam168b	1.51528	1.14757e-05
Fam171a2	1.86845	8.30453e-05
Fam172a	1.47828	1.01438e-05
Fam173a	1.55485	0.0127774
Fam198b	3.16211	0.000159828
Fam199x	1.03629	0.000680702
Fam206a	2.24207	1.43845e-05
Fam207a	1.58182	1.48127e-05
Fam20a	2.50476	6.49811e-06
Fam20c	2.53636	2.29202e-07
Fam212a	1.06347	9.03855e-05
Fam214b	1.13248	9.95513e-05
Fam216a	1.34191	0.000157622
Fam221b	1.24548	1.33736e-05
Fam234b	1.46371	5.92918e-05
Fam32a	1.37321	2.13091e-05
Fam3c	1.69339	5.00334e-06
Fam45a	2.10211	2.83296e-06
Fam46a	2.91248	1.81613e-06
Fam49a	1.35238	0.000494227
Fam49b	2.43968	0.00859752
Fam57a	2.13196	6.00972e-06
Fam57b	-1.14869	0.000511248
Fam69a	2.08748	6.49259e-06
Fam72a	1.37123	0.000634728
Fam76b	1.56828	0.000136022
Fam89b	2.18249	5.2459e-05
Fam8a1	1.00601	0.000349254
Fam91a1	2.49836	5.00672e-07
Fam96a	1.23149	1.50646e-05
Fance	1.26491	6.49361e-05
Fancf	1.70825	5.57938e-06
Fancg	2.26996	6.2503e-06
Fap	2.87328	1.42057e-06
Far1	1.69616	0.000373978
Farp1	2.22499	1.87325e-06
Fasn	1.49503	5.92424e-05
Fau	1.70125	3.27476e-06
Fbln2	2.78476	1.61139e-06
Fbln5	1.51984	9.97957e-05
Fbn1	4.11887	5.73308e-07
Fbp2	-1.51075	0.00063352
Fbxl14	1.17808	6.389e-05
Fbxl15	1.073	3.51726e-05
Fbxl18	1.16029	0.000105002
Fbxl19	2.38652	0.000127498
Fbxl6	1.40746	0.000364833
Fbxl8	1.74944	2.53157e-05
Fbxo25	1.09414	0.000177452
Fbxo28	1.02216	7.08025e-05
Fbxo30	1.01888	0.000106939
Fbxo33	2.18606	2.38994e-06
Fbxo38	1.62282	3.75778e-05
Fbxo4	1.31807	4.61403e-05
Fbxo42	1.4008	5.80006e-06
Fbxo46	1.37702	1.06623e-05
Fbxo5	3.81512	4.28183e-07
Fbxw17	2.57061	8.92965e-08
Fbxw9	1.22229	0.00219394
Fcer1g	4.90751	4.40054e-08
Fcf1	1.00268	0.000692508
Fcgr1	5.50514	7.70952e-08
Fcgr2b	4.29955	5.62939e-07
Fcgr3	3.85822	6.43869e-07
Fcna	2.4737	5.31705e-05
Fcrls	5.5266	2.25373e-08
Fdps	1.22931	6.41773e-05
Fdxr	2.34631	1.14124e-05
Fem1b	1.56176	2.46404e-05
Fem1c	1.11903	6.54192e-05
Fen1	2.73819	1.51931e-05
Fermt2	1.21336	6.30179e-05
Fermt3	4.79789	4.28496e-09
Fgd6	1.40912	3.55094e-05
Fgf18	1.75316	0.000261802
Fgfr1	1.89857	7.90562e-05
Fggy	1.31177	6.95147e-05
Fgl2	2.06746	8.55467e-06
Fhl1	1.41475	0.00175754
Fhl3	1.87005	2.19263e-05
Fhod1	1.20692	5.63192e-05
Fibin	1.98201	2.13479e-06
Filip1l	2.20969	0.000702237
Fitm1	-1.18889	0.00117869
Fkbp10	2.84086	4.87646e-07
Fkbp11	3.36906	1.26267e-06
Fkbp14	2.47677	1.16813e-06
Fkbp15	1.81725	1.94504e-06
Fkbp1a	1.23323	0.000298354
Fkbp2	1.8454	3.23467e-06
Fkbp5	1.55891	0.000100112
Fkbp7	2.0667	3.59237e-07
Fkbp8	1.05832	0.000713618
Fkbp9	1.50078	7.06548e-06
Flcn	1.09865	0.000787796
Flnb	1.10966	0.00664992
Flrt2	2.3114	5.26322e-06
Fmnl1	1.81752	3.15963e-06
Fmo2	-1.20579	0.0447611
Fmod	2.96397	2.38869e-05
Fmr1	2.23444	2.08992e-06
Fn1	4.81942	2.87955e-06
Fnbp1	2.16747	2.79919e-05
Fnbp4	1.59127	0.00675788
Fndc10	1.44346	1.57084e-05
Fndc3a	2.08589	4.09438e-07
Fndc3b	2.29086	1.16549e-05
Fndc4	1.43816	8.24194e-05
Fndc5	-1.1336	0.000161545
Fnip2	1.57706	0.00178576
Folr2	2.65075	1.62281e-06
Fos	4.20376	1.19044e-05
Fosl2	2.69457	1.92191e-06
Foxc2	3.29419	7.66581e-07
Foxk2	1.05501	0.00131638
Foxn2	2.46527	0.00229372
Foxo6os	-1.29517	0.000847684
Foxp4	1.48479	0.0069597
Foxs1	3.01898	1.84315e-07
Fpgs	1.49273	9.47834e-06
Frmd4a	2.32716	0.00458325
Frmd4b	1.87119	0.000413783
Frmd8	2.15393	2.13679e-06
Frzb	3.87588	5.70636e-06
Fscn1	2.70704	1.48438e-06
Fstl1	3.86848	2.44369e-07
Fstl3	3.1795	3.96678e-07
Ftl1	4.24986	3.31484e-08
Ftl2-ps	4.50319	1.485e-07
Fubp3	1.5294	2.6393e-05
Fuca1	2.22714	7.39229e-07
Fundc1	1.12074	1.6681e-05
Fut10	1.27086	0.00169187
Fxyd5	3.51254	3.47731e-07
Fxyd6	1.85551	4.58166e-06
Fzd1	2.61101	4.73668e-06
Fzd2	3.16939	4.09163e-07
Fzd5	1.8256	4.71938e-06
Fzd7	1.76067	8.11699e-06
G3bp2	1.36124	0.000810517
G6pdx	3.45914	1.12108e-07
Gab2	1.59425	2.43612e-06
Gabarap	1.98614	0.000539601
Gabpb1	1.38671	0.000130833
Gadd45b	2.08252	2.53602e-06
Gadd45g	1.61024	4.10142e-05
Gak	1.54712	0.00203258
Gal3st3	-1.16497	8.04297e-05
Galc	2.91536	6.42471e-07
Galk1	1.91199	1.93609e-06
Galk2	2.39354	7.27393e-06
Galns	3.83864	3.31539e-06
Galnt10	1.82357	5.28491e-06
Galnt2	1.74153	3.49898e-06
Galnt4	2.05259	2.4002e-05
Galnt7	1.81688	1.29751e-05
Gamt	1.19687	0.00014746
Gas1	1.92699	3.5331e-05
Gas2l1	2.02203	0.000467296
Gas5	1.96522	0.000154734
Gas7	3.40884	1.18345e-06
Gas8	1.98872	6.76036e-06
Gatd1	1.42589	8.15682e-05
Gatm	3.72463	7.11885e-07
Gba	2.58752	1.20001e-05
Gbf1	1.40302	0.0317746
Gbp2	1.16279	7.66122e-05
Gbp6	1.01027	0.00585417
Gcc1	1.00644	0.0108578
Gcdh	-1.05035	2.80071e-05
Gchfr	-1.21679	0.00184005
Gck	-1.2659	0.00164866
Gclc	1.17509	7.90357e-05
Gclm	1.40958	8.26503e-05
Gcnt2	1.94164	0.000214346
Gda	2.73988	4.76523e-07
Gdap2	1.3971	0.000101259
Gdf11	1.88028	2.68937e-05
Gdf15	5.09666	5.77017e-08
Gdpd5	1.03441	0.00243415
Gem	1.67534	0.000627756
Gemin6	1.33487	4.28658e-05
Gemin7	1.03694	6.00093e-05
Gfod2	1.09344	5.88715e-05
Gfpt1	2.39909	0.000126071
Gfpt2	1.98131	1.8931e-06
Gfra2	1.14632	0.00189044
Gfra4	-1.30451	0.000391333
Gga3	1.37133	0.000414994
Ggcx	1.50135	0.000590684
Ggh	2.46204	7.59519e-07
Ggnbp1	-1.52194	0.000749822
Ggnbp2	1.12759	0.000115101
Ggt7	2.06903	4.92285e-06
Ggta1	1.85719	0.000222233
Gimap5	1.40027	0.000112417
Gins1	2.20916	2.69208e-05
Gins3	2.1324	7.5227e-05
Gins4	1.58962	4.62812e-06
Gipc1	1.57463	4.91119e-06
Gipc3	-1.39696	0.00319818
Git2	1.48639	8.15658e-06
Gja5	1.2972	0.00186197
Gkn3	-1.06278	0.00877388
Gla	4.4646	8.59275e-08
Glb1	2.26551	4.10084e-07
Glce	1.01827	0.000364583
Glipr1	6.20573	6.14001e-08
Glipr2	4.95812	1.90085e-07
Glis2	1.97672	7.25436e-05
Glmn	1.11432	0.000648835
Glmp	2.03084	3.96103e-06
Glt8d1	1.66413	0.000192784
Glt8d2	1.44988	0.0035998
Gltp	2.83795	1.28744e-07
Glyr1	1.05462	4.152e-05
Gm10020	1.6538	4.05926e-06
Gm10029	1.27477	0.000165818
Gm10036	1.90071	3.75513e-05
Gm10051	1.18339	5.82688e-05
Gm10052	1.43053	5.57432e-05
Gm10073	1.72155	8.47278e-05
Gm10080	2.85118	4.81147e-06
Gm10093	2.04669	8.07642e-06
Gm10123	1.32092	0.00500948
Gm10131	2.00235	1.42549e-06
Gm10132	1.2081	0.00035123
Gm10136	1.6557	2.96738e-05
Gm10154	1.27843	0.0022189
Gm10155	1.76999	2.39713e-06
Gm10156	2.27344	6.01066e-05
Gm10163	1.45256	4.42678e-06
Gm10179	1.15087	0.00504997
Gm10184	1.52608	0.000257311
Gm10240	1.45752	5.94646e-06
Gm10241	1.84204	0.0305661
Gm10243	1.32738	2.38986e-05
Gm10254	1.63135	8.14363e-06
Gm10259	1.64172	0.00012156
Gm10260	1.65027	0.000343295
Gm10269	2.13105	0.00034602
Gm10275	2.03857	1.07345e-06
Gm10288	1.85849	2.3218e-05
Gm10335	1.28831	0.000225966
Gm10357	1.17733	0.000156425
Gm10420	1.13437	0.000275988
Gm10443	1.25758	0.000246534
Gm10557	1.07204	0.000549706
Gm10591	1.15661	0.0406704
Gm10698	1.61076	0.000208622
Gm10709	1.45313	2.25702e-06
Gm10925	-1.64234	0.0125579
Gm11223	3.61769	7.44738e-07
Gm11249	1.12764	5.6113e-05
Gm11263	1.20221	0.000925028
Gm11353	1.94295	1.12351e-05
Gm11478	1.65682	0.000265102
Gm11518	1.23878	6.57023e-06
Gm11539	1.40558	0.00338751
Gm11585	1.87344	2.03847e-05
Gm11687	1.57585	7.68821e-05
Gm11703	1.41287	2.00382e-05
Gm11843	2.26635	1.50769e-05
Gm11847	1.80943	2.15665e-05
Gm11878	1.10573	0.00188379
Gm11914	1.26572	1.47196e-05
Gm11942	1.16694	0.00077472
Gm12092	1.45715	0.00151873
Gm12112	1.60396	8.79507e-06
Gm12166	1.78406	0.00122323
Gm12167	-1.79845	9.80101e-05
Gm12184	1.19826	0.0171423
Gm12251	-1.03949	0.000141267
Gm12355	1.61818	7.59882e-06
Gm12366	1.44933	1.37004e-05
Gm12543	1.59878	0.00248579
Gm12657	1.74411	2.95192e-05
Gm12669	1.16207	0.0166904
Gm12696	1.21046	0.00146433
Gm12715	2.94599	1.75883e-06
Gm12751	1.86753	5.92159e-06
Gm12854	3.037	5.46904e-05
Gm12918	1.81262	1.1097e-05
Gm12922	1.24196	0.000955898
Gm12928	1.43002	0.00840027
Gm12940	1.39457	0.0113999
Gm12960	3.06492	0.000696516
Gm12966	1.32472	1.9289e-05
Gm12989	1.036	0.0018248
Gm13054	3.52202	3.09148e-05
Gm13056	1.57076	3.90026e-05
Gm13092	1.2575	0.00329176
Gm13111	-1.1427	0.00057779
Gm13167	3.40024	4.35287e-05
Gm13192	1.17055	0.000124582
Gm13212	1.13668	0.00022398
Gm13237	3.41945	4.32982e-06
Gm13339	-2.97555	0.00446698
Gm13370	1.37266	0.0435949
Gm13375	-1.17132	0.00143424
Gm13408	2.0321	0.000416593
Gm13436	1.54973	5.66713e-06
Gm13453	1.09542	0.012326
Gm13456	2.77746	3.31729e-06
Gm13461	2.02785	0.000848546
Gm13493	2.65747	4.84939e-05
Gm13502	1.65819	0.000136568
Gm13509	1.2892	1.81996e-05
Gm13528	1.03395	0.000394146
Gm13577	1.18434	0.000429161
Gm13594	-1.2966	0.00011443
Gm13597	1.65067	3.01599e-05
Gm13611	1.24207	0.0110867
Gm13680	1.91618	9.13324e-05
Gm13690	1.16137	0.0302682
Gm13736	1.2283	2.09037e-05
Gm13841	1.62899	3.12326e-06
Gm14005	2.254	6.56124e-07
Gm14036	1.35193	1.33586e-05
Gm14049	1.29786	9.89677e-05
Gm14150	2.10429	5.98706e-06
Gm14253	1.66089	0.000684932
Gm14261	-2.05874	0.000721757
Gm14287	1.45876	0.00194483
Gm14292	1.02022	0.00520684
Gm14303	1.03311	0.000136195
Gm14323	1.78585	9.24288e-05
Gm14410	1.75092	0.000495209
Gm14414	1.80342	1.22871e-05
Gm14438	1.57349	0.000116114
Gm14541	1.79023	0.000119251
Gm14584	1.64714	0.000209097
Gm14586	1.41576	3.51288e-05
Gm14648	1.29948	1.78989e-05
Gm14681	1.88054	0.00019125
Gm14794	1.53785	0.04478
Gm15122	1.50794	0.00572222
Gm15387	1.30475	0.000103288
Gm15417	-1.00556	0.000653828
Gm15427	1.6843	1.03626e-05
Gm15432	1.34412	0.00149262
Gm15487	1.70829	5.20352e-06
Gm15500	1.43191	0.0252796
Gm15501	1.62659	0.000169059
Gm15502	-1.29517	0.0134651
Gm15526	1.6303	0.00111593
Gm15536	1.08328	0.0132602
Gm15542	1.4076	5.16967e-05
Gm15543	-1.03103	0.000947036
Gm15583	1.41697	4.23399e-05
Gm15710	1.89411	5.0473e-06
Gm15772	1.45545	4.2116e-06
Gm15867	3.69591	1.50695e-05
Gm15899	2.9641	6.08584e-05
Gm16046	1.15962	0.00291204
Gm16335	1.77916	1.93071e-05
Gm16409	1.34546	0.0013655
Gm16477	1.26956	8.85101e-05
Gm1673	1.50622	7.95629e-05
Gm16973	1.41856	0.00130486
Gm17046	1.72459	0.00119293
Gm17275	1.47197	0.0383132
Gm17281	-1.07678	0.000130874
Gm17300	2.44302	3.77785e-07
Gm17383	2.33774	3.01687e-05
Gm17669	1.37301	3.36182e-05
Gm19426	1.54301	5.57057e-05
Gm1976	1.23628	2.41473e-05
Gm2000	1.62264	1.353e-05
Gm20033	1.00416	0.0191061
Gm20604	1.05877	7.38082e-05
Gm20689	2.34483	0.00140263
Gm20775	1.27401	0.000117888
Gm21451	4.67193	4.54431e-07
Gm21596	1.29719	6.95536e-05
Gm21781	1.04364	0.00521843
Gm22133	4.3974	7.44661e-09
Gm2223	1.22806	0.000432935
Gm2225	1.85498	4.49336e-05
Gm22571	1.74844	0.0155891
Gm2415	1.16618	1.92402e-05
Gm2423	1.99246	5.82216e-06
Gm24589	1.53813	0.000896524
Gm24865	1.29709	0.00724134
Gm25835	1.7606	0.00469984
Gm26377	2.40243	4.61419e-06
Gm26782	1.67289	0.00036119
Gm26917	2.41349	4.03394e-06
Gm27042	1.44818	0.00726842
Gm27288	1.67961	0.000204753
Gm28192	1.53827	0.00316698
Gm28437	-1.09371	7.52195e-05
Gm28438	-1.72713	4.70376e-05
Gm28439	-1.05773	0.00131068
Gm28609	-1.82583	0.00253488
Gm28661	-1.30486	0.000165011
Gm28900	1.37672	1.59335e-05
Gm28901	1.49652	0.000524042
Gm29216	-1.28973	8.55068e-05
Gm29417	-1.01507	0.0262821
Gm2a	2.92547	1.83823e-07
Gm31105	-1.29119	0.0019906
Gm31663	-1.17405	0.00365281
Gm32352	-1.09396	0.013877
Gm3362	1.17561	0.00145659
Gm34302	-1.71612	0.00124861
Gm3531	1.14579	0.00139674
Gm3571	1.19228	8.28084e-05
Gm3608	2.42072	4.01855e-06
Gm3646	-1.51249	0.000104157
Gm37116	1.73696	0.000198587
Gm37305	1.19985	0.00188134
Gm3756	2.16431	9.09022e-05
Gm37768	1.55843	0.000109153
Gm3788	3.80915	7.9459e-06
Gm38317	1.94882	1.26206e-05
Gm3851	1.1894	0.00378832
Gm40466	1.57488	2.9545e-05
Gm4070	1.1063	0.00077923
Gm4149	1.28575	0.000164296
Gm4202	1.76353	6.25826e-05
Gm4204	1.41521	0.00082085
Gm42067	-1.02715	0.000864787
Gm42418	1.85761	3.184e-06
Gm42547	1.1346	0.00164852
Gm4285	1.09469	0.00175439
Gm4294	1.69004	3.84402e-05
Gm42940	-1.22013	4.01099e-05
Gm43028	1.17606	0.000220909
Gm43071	1.0417	0.0115157
Gm43197	1.06815	0.005873
Gm4332	1.86478	9.62723e-06
Gm4366	1.38245	3.54433e-05
Gm43672	-1.11496	2.61627e-05
Gm43737	1.12304	0.00132719
Gm44126	2.45202	0.0166005
Gm44220	-1.47629	9.65082e-05
Gm4430	1.9931	2.3369e-05
Gm44386	-1.94131	3.06528e-05
Gm44510	2.00608	0.000497951
Gm45494	-1.05799	0.0231241
Gm45670	-1.48143	3.46643e-06
Gm45855	1.10492	1.72029e-05
Gm45871	1.46714	1.56873e-05
Gm4596	1.37318	0.00436592
Gm4604	1.00012	0.000140655
Gm4705	1.37189	0.00146194
Gm4737	1.42538	2.00341e-05
Gm4963	1.58124	0.000967105
Gm5148	1.62716	0.00177778
Gm527	1.22858	0.000109765
Gm5421	-1.07092	0.000243585
Gm5424	1.73909	4.60983e-05
Gm5451	1.16614	0.000824266
Gm5518	1.4478	1.3462e-05
Gm5527	1.4508	3.05167e-05
Gm5555	1.0234	0.00385808
Gm5561	2.00462	0.00026428
Gm5586	1.78159	4.37782e-05
Gm5620	1.54845	8.86982e-05
Gm5637	3.69501	2.34665e-08
Gm5786	1.24672	0.000109418
Gm5805	1.4446	2.43143e-05
Gm5814	1.34202	0.000722724
Gm5846	1.52274	0.000155936
Gm5905	1.40622	0.00097999
Gm5921	1.29049	5.70283e-05
Gm5940	1.75179	6.16636e-06
Gm6136	1.51351	1.08733e-05
Gm6139	1.38181	0.000531008
Gm6166	3.73564	1.16272e-06
Gm6169	2.22403	9.01915e-06
Gm6180	3.21276	8.88423e-07
Gm6195	1.05899	0.000453747
Gm6204	1.95926	0.000222849
Gm6254	1.53687	0.000454964
Gm6274	1.59746	0.000412503
Gm6311	1.08853	8.15301e-05
Gm6344	1.83885	3.44859e-06
Gm6395	1.18967	0.0036733
Gm6430	1.50671	3.38591e-05
Gm6451	1.39483	0.000128701
Gm6472	1.71329	1.00055e-05
Gm6485	1.73921	0.000250362
Gm6542	1.53759	5.20675e-05
Gm6548	2.47093	3.35093e-07
Gm6565	1.08962	0.00024456
Gm6685	1.32259	0.00350866
Gm6710	1.35823	0.000982732
Gm6741	1.83298	2.88735e-06
Gm6745	1.57629	0.000837181
Gm6750	1.32865	0.000577935
Gm6793	2.00753	5.69275e-07
Gm6807	1.47277	2.04184e-05
Gm6851	1.2975	0.0013688
Gm6863	1.22714	7.84294e-05
Gm7206	1.36815	0.000190271
Gm7308	1.87081	4.58502e-06
Gm7324	1.79439	4.01529e-05
Gm7327	1.33817	0.0229015
Gm7331	1.09596	0.000636822
Gm7332	1.54872	0.000108163
Gm7335	1.36094	0.00283431
Gm7367	1.23849	4.63428e-05
Gm7429	1.71862	0.000618571
Gm7536	1.65921	1.34946e-05
Gm7600	1.48098	0.00141865
Gm7665	3.99845	4.18563e-08
Gm7803	2.01023	7.92398e-06
Gm7862	2.15206	4.24079e-06
Gm7879	1.66672	0.000123409
Gm7887	1.47779	0.000174903
Gm7902	1.21453	0.00133921
Gm7931	1.16105	1.09438e-05
Gm7964	1.42828	0.020153
Gm7993	1.14007	0.000137252
Gm8054	1.24975	0.00039504
Gm8129	1.11371	0.000463739
Gm8172	1.4263	0.000127063
Gm8186	1.92816	0.000837092
Gm8210	1.62891	4.23147e-05
Gm8225	1.22655	0.000494207
Gm8226	1.1734	3.30047e-05
Gm8292	1.85559	0.000604322
Gm8319	1.33836	0.00218168
Gm8394	1.18262	0.000105621
Gm8430	1.18318	0.0309983
Gm8451	2.05404	3.66721e-05
Gm8494	1.29473	0.0203791
Gm8730	1.99201	2.40578e-05
Gm8741	1.09897	0.000749376
Gm8797	1.19937	8.2852e-05
Gm8822	2.34756	1.55777e-05
Gm8991	1.87896	3.25186e-06
Gm9174	1.32297	0.000893947
Gm9234	2.66048	2.19558e-05
Gm9299	2.19544	2.08461e-06
Gm9392	1.42897	5.42327e-06
Gm9396	2.43205	1.42778e-05
Gm9493	1.60368	7.30494e-06
Gm9531	1.48486	0.00251506
Gm9761	1.86747	0.000221171
Gm9762	1.26351	0.00921924
Gm9776	1.21944	0.000408104
Gm9780	1.16837	4.44592e-05
Gm9791	2.14022	3.245e-05
Gm9794	1.41606	1.61019e-05
Gm9833	2.28878	4.31471e-06
Gm9843	2.01756	0.00386879
Gm9844	3.66871	6.97472e-08
Gm9855	1.49626	0.000124865
Gm9887	1.99455	5.8992e-05
Gmcl1	1.61706	8.41397e-05
Gmds	2.14534	4.17283e-06
Gmfg	3.91796	1.25808e-07
Gmppa	1.52367	0.00309337
Gmppb	1.84321	0.00243631
Gmpr2	1.62424	2.62152e-05
Gna13	1.84653	1.06199e-06
Gnai1	1.25964	0.000996111
Gnai2	1.71446	1.23192e-06
Gnai3	2.39274	1.19986e-06
Gnaq	1.45647	3.90136e-05
Gnb1	1.66868	2.2543e-06
Gnb2	1.56729	3.10336e-05
Gnb3	-2.2818	1.94661e-05
Gnb4	1.26784	5.40537e-06
Gng10	2.45934	1.7055e-06
Gng12	1.59198	1.23166e-05
Gng2	3.76535	1.04594e-07
Gngt2	2.24557	1.11724e-06
Gnl3	1.0451	0.000440969
Gnpda1	2.62376	4.04835e-07
Gnpda2	1.40878	4.36803e-05
Gnpnat1	1.52682	8.94364e-06
Gnptab	1.36966	2.88973e-05
Gnptg	1.2881	0.000924469
Gns	1.69176	3.05047e-06
Golga7	1.93903	5.38713e-07
Golim4	1.42505	0.000275545
Golm1	1.90262	0.0014585
Golph3	1.02212	6.95535e-05
[truncated: 3,183 more rows]
