# Supplementary material for: Integrative analysis of DNA methylation and gene expression reveals key molecular signatures in acute myocardial infarction
Source: Clin Epigenetics. 2022 Mar 27;14:46. doi: 10.1186/s13148-022-01267-x (PMC8958792; doi:10.1186/s13148-022-01267-x)
Supplement: Supplementary file 4 — Additional file 4. Differential expressed genes regulated by DNA methylation. [file 13148_2022_1267_MOESM4_ESM.xlsx]

## Sheet: 10-min
Gene_name	Pearson_Correlation_Coefficient
Acacb	-0.929582
Mest	-0.902841
Cuedc1	-0.830246
Taok3	-0.791403

## Sheet: 1-hr
Gene_name	Pearson_Correlation_Coefficient
Rapgef1	-0.973626
Ptpru	-0.923334
Jund	-0.894411
Gm12174	-0.891449
Myo10	-0.827068
Errfi1	-0.821102
Zdhhc14	-0.787444
Car8	-0.754766
Sema4a	-0.141928

## Sheet: 6-hr
Gene_name	Pearson_Correlation_Coefficient
Gcnt2	-0.966453
Prkcd	-0.962371
Psat1	-0.960351
Rassf1	-0.941089
Zfp593	-0.935021
Qsox1	-0.923845
Srxn1	-0.921326
Ppip5k2	-0.870732
Limk1	-0.863043
Maff	-0.855675
Slc25a25	-0.84743
Slc7a5	-0.846498
Gm15801	-0.837714
Litaf	-0.834314
Ppcdc	-0.829769
Pgm1	-0.805321
Gdf15	-0.80281
Cd24a	-0.799212
Plekho2	-0.788499
Tubb6	-0.786652
Spi1	-0.785904
Ier5l	-0.781441
Abca8a	-0.778864
Cnksr1	-0.772236
Rhou	-0.756846
Osgin1	-0.750491
Gm9899	-0.743425
Ugdh	-0.735759
Lpcat1	-0.73075
Mdga1	-0.696917
Cd52	-0.68062
Pltp	-0.665189
Lims2	-0.657236
Fgf2	-0.624559
Slc22a23	-0.614541
Fam49b	-0.612455
Map2k3	-0.571876
Adgrg1	-0.524125
Tsc22d1	-0.448956
Erdr1	-0.437959

## Sheet: 24-hr
Gene_name	Pearson_Correlation_Coefficient
Fos	-0.96175
Fkbp11	-0.951992
Efhd2	-0.935541
Lgals3	-0.930252
Irf5	-0.914598
Cdca7	-0.866108
Fxyd5	-0.860322
Mt2	-0.84035
Cotl1	-0.83521
Thbs4	-0.827846
AI467606	-0.826912
Snai3	-0.823748
Ncf4	-0.819556
Spi1	-0.813682
Ptpn6	-0.805626
S100a4	-0.805343
Sh3pxd2b	-0.79145
Lst1	-0.771114
Ptprf	-0.739739
Hcls1	-0.715722
Ubr4	-0.672192
Tlr2	-0.636539
Gm11843	-0.599858
Slc11a1	-0.575592
Nfkbie	-0.507043
Myo1g	-0.318929

## Sheet: 72-hr
Gene_name	Pearson_Correlation_Coefficient
Kbtbd11	-0.993794
Gas7	-0.990707
Fscn1	-0.987358
Nrros	-0.984493
Cotl1	-0.981327
Lhfpl2	-0.980979
Tmsb10	-0.979705
Bst2	-0.979271
Anpep	-0.979138
Cyba	-0.975899
Farp1	-0.973589
St6gal1	-0.972829
Mcm5	-0.970878
Meox1	-0.96982
Plcb2	-0.966432
Tmem37	-0.966349
Lgals3bp	-0.965355
Asns	-0.963279
Gng10	-0.963266
Rbm43	-0.962081
Dact1	-0.961565
Sh3pxd2b	-0.960054
Loxl1	-0.958141
Tnfaip6	-0.957768
Tbxas1	-0.9542
Irf8	-0.953192
Gm21451	-0.952911
Zranb3	-0.949688
Akna	-0.943406
Ptgr1	-0.943038
Prkcd	-0.942778
Sorl1	-0.941451
Gltp	-0.941162
Hhat	-0.941152
H2-D1	-0.940932
Pygl	-0.940101
Adcy7	-0.938588
Gm6548	-0.937095
Tmem154	-0.936793
Gpr65	-0.936349
Pgd	-0.936032
Galc	-0.935975
Scarf2	-0.93319
Rinl	-0.932333
Armc7	-0.932171
Grrp1	-0.930274
Gm7862	-0.930053
Ddost	-0.928986
Col6a1	-0.928588
Fcna	-0.926463
Gnpda1	-0.92536
Tec	-0.925289
Man2b2	-0.924228
Chst12	-0.923968
Evi2a	-0.923861
Ces1d	-0.920494
Nupr1	-0.920288
Lacc1	-0.919253
Dnase2a	-0.918641
Cd302	-0.918297
Lsp1	-0.917563
Gpr153	-0.916741
Slc11a1	-0.914552
Gusb	-0.914015
Snx2	-0.913124
Kdelr3	-0.911248
Arhgap25	-0.910949
Tgif1	-0.910256
Ppm1m	-0.907934
Daglb	-0.90529
Lin9	-0.904774
Stambpl1	-0.904165
Dok2	-0.903564
Slc15a3	-0.902982
Slit2	-0.902533
Lgals3	-0.902097
Creb3l1	-0.899067
Cdc42se1	-0.895497
Plcg2	-0.895166
Nr4a1	-0.895161
Csf1r	-0.895084
Csf1r	-0.895084
Nfxl1	-0.894731
Acer3	-0.894126
Anxa4	-0.891124
Stk4	-0.891105
Loxl2	-0.890567
Esyt1	-0.890055
Ncf4	-0.888694
Pfkfb4	-0.887616
Bmp2	-0.886895
Eln	-0.885095
Tspo	-0.884702
Fkbp11	-0.882847
Wipf1	-0.881117
Slc7a5	-0.878607
Rgs10	-0.878316
Sertad4	-0.872584
Dock11	-0.872386
Tubb6	-0.869688
Psmb8	-0.866142
Pmepa1	-0.863413
Rhog	-0.862851
Igfbp7	-0.860718
Ugt1a7c	-0.858447
Dck	-0.857771
Fxyd5	-0.852779
Ddah1	-0.852286
Ptpn6	-0.851123
Itgb3	-0.850054
Tcf21	-0.849891
Sfrp2	-0.846284
Slc8b1	-0.84461
Tcirg1	-0.841118
Sparc	-0.837413
Itga11	-0.835134
Fndc3a	-0.834946
Rcn3	-0.834343
Igsf8	-0.832681
Fcgr2b	-0.824448
Rasa3	-0.824105
Col15a1	-0.823965
Cd24a	-0.820147
Cnp	-0.818713
Sptlc2	-0.817305
Rhou	-0.817066
P3h1	-0.816604
Taok3	-0.816317
Lpcat2	-0.811471
Dtx4	-0.811241
Itgb5	-0.80858
Tgfb2	-0.805878
Sla	-0.805669
Atp10a	-0.80361
Sec16b	-0.802942
Tbx18	-0.797971
Bmper	-0.797923
Amdhd2	-0.797737
Dpy19l1	-0.795352
Ptpn18	-0.793427
Inpp5f	-0.793379
Lrrc14b	-0.784284
Dbp	-0.784103
Zmat3	-0.781872
Sowahc	-0.780156
Edem1	-0.775882
Ifitm3	-0.773908
Sh3bgrl3	-0.773683
Zswim6	-0.773226
Chsy1	-0.768366
Lrmp	-0.766293
Mdfi	-0.764994
Prss23	-0.763958
Gmfg	-0.761352
Mt2	-0.755171
Cdh11	-0.742275
Endod1	-0.741982
Ptn	-0.73947
Sulf2	-0.736806
Ctsd	-0.734713
Laptm5	-0.733688
Ptbp3	-0.726133
Dpt	-0.717913
Rnasel	-0.716302
Lyz2	-0.712151
Hhex	-0.711015
Cdca7	-0.708495
Il4ra	-0.704176
Myef2	-0.697718
Cd74	-0.697163
Rell1	-0.689774
Rbms3	-0.669631
Adamtsl2	-0.646317
Gdf15	-0.636666
Nfkbie	-0.636184
Map3k14	-0.608463
Gatm	-0.57486
Tbcd	-0.50699
Eef1a2	-0.436575
H2-DMa	-0.392315
Rassf2	-0.285355
Arhgap45	-0.193263
Col5a1	-0.189556
Prex1	-0.16115
